# Supplementary material for: Exogenous Sequences in Tumors and Immune Cells (Exotic): A Tool for Estimating the Microbe Abundances in Tumor RNA-seq Data
Source: Cancer Res Commun. 2023 Nov 21;3(11):2375–85. doi: 10.1158/2767-9764.CRC-22-0435 (PMC10662017; doi:10.1158/2767-9764.CRC-22-0435)
Supplement: Supplementary Table S1 — Individual results for the associations of microbe prevalence with survival (on GitHub as spakowiczlab/exotic-manuscript/analyses/data). [file crc-22-0435-s04.xlsx]

## Sheet: TableS1_survival-results
Supplemental Table S1. Example survival analysis using multiple stratification thresholds. The p-values for the separations between survival curves at each quantile are shown, colored by the direction of association (hazard ratio greater or less than 1).
term	hazard.ratio	confint.low	confint.high	p.value	microbe	prevalence.0	prevalence.1	datset	cancer	padj
d__Archaea	1.45094	1.0856	1.93922	0.0119068	d__Archaea	343	130	TCC	All	0.299155
d__Bacteria	1.61932	0.950751	2.75801	0.0760499	d__Bacteria	32	441	TCC	All	0.636106
d__Eukaryota	NA	NA	NA	NA	d__Eukaryota	NA	473	TCC	All	NA
d__Viruses	1.74097	1.27996	2.36803	0.000411454	d__Viruses	157	316	TCC	All	0.0620082
k__Fungi	1.66118	1.20102	2.29765	0.00216386	k__Fungi	126	347	TCC	All	0.156063
k__Heunggongvirae	1.74097	1.27996	2.36803	0.000411454	k__Heunggongvirae	157	316	TCC	All	0.0620082
k__Metazoa	NA	NA	NA	NA	k__Metazoa	NA	473	TCC	All	NA
k__Pararnavirae	3.01862e-07	0	Inf	0.993583	k__Pararnavirae	472	1	TCC	All	0.999939
`k__unclassified-c__Candidatus`	1.33879	0.331581	5.40546	0.682	k__unclassified-c__Candidatus	467	6	TCC	All	0.999939
`k__unclassified-c__Cryptophyceae`	1.69368	1.2734	2.25268	0.000293674	k__unclassified-c__Cryptophyceae	194	279	TCC	All	0.0568543
`k__unclassified-p__Acidobacteria`	0.381823	0.0942083	1.54752	0.177523	k__unclassified-p__Acidobacteria	462	11	TCC	All	0.834689
`k__unclassified-p__Actinobacteria`	1.54237	1.14197	2.08316	0.0047185	k__unclassified-p__Actinobacteria	155	318	TCC	All	0.194289
`k__unclassified-p__Apicomplexa`	1.9538	1.40204	2.7227	7.62574e-05	k__unclassified-p__Apicomplexa	131	342	TCC	All	0.0363655
`k__unclassified-p__Armatimonadetes`	0.944914	0.233955	3.81638	0.936592	k__unclassified-p__Armatimonadetes	466	7	TCC	All	0.999939
`k__unclassified-p__Bacteroidetes`	1.04785	0.780311	1.40713	0.755974	k__unclassified-p__Bacteroidetes	331	142	TCC	All	0.999939
`k__unclassified-p__Candidatus`	1.00072	0.248309	4.03304	0.999193	k__unclassified-p__Candidatus	467	6	TCC	All	0.999939
`k__unclassified-p__Cercozoa`	1.4386	1.09632	1.88775	0.00870862	k__unclassified-p__Cercozoa	271	202	TCC	All	0.268223
`k__unclassified-p__Chlamydiae`	0.778265	0.193164	3.13565	0.724397	k__unclassified-p__Chlamydiae	468	5	TCC	All	0.999939
`k__unclassified-p__Chloroflexi`	1.75944	0.827177	3.7424	0.142311	k__unclassified-p__Chloroflexi	460	13	TCC	All	0.797828
`k__unclassified-p__Crenarchaeota`	0.946739	0.351726	2.54834	0.913729	k__unclassified-p__Crenarchaeota	462	11	TCC	All	0.999939
`k__unclassified-p__Cyanobacteria`	0.831347	0.489324	1.41244	0.49459	k__unclassified-p__Cyanobacteria	436	37	TCC	All	0.999939
`k__unclassified-p__Deinococcus`	0.559263	0.138761	2.25405	0.413838	k__unclassified-p__Deinococcus	464	9	TCC	All	0.992988
`k__unclassified-p__Euglenozoa`	1.37348	1.038	1.81738	0.0263525	k__unclassified-p__Euglenozoa	321	152	TCC	All	0.435605
`k__unclassified-p__Euryarchaeota`	2.55063	1.19542	5.44217	0.0154519	k__unclassified-p__Euryarchaeota	462	11	TCC	All	0.342987
`k__unclassified-p__Firmicutes`	1.70791	1.09285	2.66914	0.0187874	k__unclassified-p__Firmicutes	52	421	TCC	All	0.379303
`k__unclassified-p__Fornicata`	1.71741	1.29533	2.27702	0.000171219	k__unclassified-p__Fornicata	321	152	TCC	All	0.0436322
`k__unclassified-p__Fusobacteria`	0.937441	0.639937	1.37325	0.740155	k__unclassified-p__Fusobacteria	396	77	TCC	All	0.999939
`k__unclassified-p__Gemmatimonadetes`	1.10392	0.671275	1.81541	0.696875	k__unclassified-p__Gemmatimonadetes	437	36	TCC	All	0.999939
`k__unclassified-p__Ignavibacteriae`	8.25464e-07	0	Inf	0.993167	k__unclassified-p__Ignavibacteriae	471	2	TCC	All	0.999939
`k__unclassified-p__Kiritimatiellaeota`	0.648941	0.0909083	4.63242	0.666325	k__unclassified-p__Kiritimatiellaeota	470	3	TCC	All	0.999939
`k__unclassified-p__Nitrospirae`	0.491076	0.0687188	3.50931	0.47847	k__unclassified-p__Nitrospirae	467	6	TCC	All	0.999939
`k__unclassified-p__Planctomycetes`	0.922454	0.454796	1.87099	0.822984	k__unclassified-p__Planctomycetes	452	21	TCC	All	0.999939
`k__unclassified-p__Proteobacteria`	1.5849	1.13395	2.21518	0.00702139	k__unclassified-p__Proteobacteria	111	362	TCC	All	0.239994
`k__unclassified-p__Spirochaetes`	0.658922	0.348573	1.24559	0.19914	k__unclassified-p__Spirochaetes	441	32	TCC	All	0.860194
`k__unclassified-p__Synergistetes`	0.902186	0.335122	2.42879	0.838573	k__unclassified-p__Synergistetes	462	11	TCC	All	0.999939
`k__unclassified-p__Tenericutes`	2.97528e-07	0	Inf	0.99283	k__unclassified-p__Tenericutes	472	1	TCC	All	0.999939
`k__unclassified-p__Thaumarchaeota`	1.45082	1.07742	1.95363	0.0142409	k__unclassified-p__Thaumarchaeota	358	115	TCC	All	0.329913
`k__unclassified-p__Verrucomicrobia`	0.619878	0.255133	1.50607	0.291036	k__unclassified-p__Verrucomicrobia	453	20	TCC	All	0.92189
p__Acidobacteria	0.381823	0.0942083	1.54752	0.177523	p__Acidobacteria	462	11	TCC	All	0.834689
p__Actinobacteria	1.54237	1.14197	2.08316	0.0047185	p__Actinobacteria	155	318	TCC	All	0.194289
p__Apicomplexa	1.9538	1.40204	2.7227	7.62574e-05	p__Apicomplexa	131	342	TCC	All	0.0363655
p__Armatimonadetes	0.944914	0.233955	3.81638	0.936592	p__Armatimonadetes	466	7	TCC	All	0.999939
p__Artverviricota	3.01862e-07	0	Inf	0.993583	p__Artverviricota	472	1	TCC	All	0.999939
p__Ascomycota	1.71032	1.24561	2.34841	0.000907914	p__Ascomycota	139	334	TCC	All	0.101576
p__Bacteroidetes	1.04785	0.780311	1.40713	0.755974	p__Bacteroidetes	331	142	TCC	All	0.999939
p__Basidiomycota	1.56822	1.18606	2.07353	0.00159212	p__Basidiomycota	205	268	TCC	All	0.136209
p__Candidatus	1.00072	0.248309	4.03304	0.999193	p__Candidatus	467	6	TCC	All	0.999939
p__Cercozoa	1.4386	1.09632	1.88775	0.00870862	p__Cercozoa	271	202	TCC	All	0.268223
p__Chlamydiae	0.778265	0.193164	3.13565	0.724397	p__Chlamydiae	468	5	TCC	All	0.999939
p__Chloroflexi	1.75944	0.827177	3.7424	0.142311	p__Chloroflexi	460	13	TCC	All	0.797828
p__Chordata	NA	NA	NA	NA	p__Chordata	NA	473	TCC	All	NA
p__Crenarchaeota	0.946739	0.351726	2.54834	0.913729	p__Crenarchaeota	462	11	TCC	All	0.999939
p__Cyanobacteria	0.831347	0.489324	1.41244	0.49459	p__Cyanobacteria	436	37	TCC	All	0.999939
p__Deinococcus	0.559263	0.138761	2.25405	0.413838	p__Deinococcus	464	9	TCC	All	0.992988
p__Euglenozoa	1.37348	1.038	1.81738	0.0263525	p__Euglenozoa	321	152	TCC	All	0.435605
p__Euryarchaeota	2.55063	1.19542	5.44217	0.0154519	p__Euryarchaeota	462	11	TCC	All	0.342987
p__Firmicutes	1.70791	1.09285	2.66914	0.0187874	p__Firmicutes	52	421	TCC	All	0.379303
p__Fornicata	1.71741	1.29533	2.27702	0.000171219	p__Fornicata	321	152	TCC	All	0.0436322
p__Fusobacteria	0.937441	0.639937	1.37325	0.740155	p__Fusobacteria	396	77	TCC	All	0.999939
p__Gemmatimonadetes	1.10392	0.671275	1.81541	0.696875	p__Gemmatimonadetes	437	36	TCC	All	0.999939
p__Ignavibacteriae	8.25464e-07	0	Inf	0.993167	p__Ignavibacteriae	471	2	TCC	All	0.999939
p__Kiritimatiellaeota	0.648941	0.0909083	4.63242	0.666325	p__Kiritimatiellaeota	470	3	TCC	All	0.999939
p__Microsporidia	1.19091	0.789064	1.7974	0.405454	p__Microsporidia	424	49	TCC	All	0.988154
p__Nitrospirae	0.491076	0.0687188	3.50931	0.47847	p__Nitrospirae	467	6	TCC	All	0.999939
p__Planctomycetes	0.922454	0.454796	1.87099	0.822984	p__Planctomycetes	452	21	TCC	All	0.999939
p__Proteobacteria	1.5849	1.13395	2.21518	0.00702139	p__Proteobacteria	111	362	TCC	All	0.239994
p__Spirochaetes	0.658922	0.348573	1.24559	0.19914	p__Spirochaetes	441	32	TCC	All	0.860194
p__Synergistetes	0.902186	0.335122	2.42879	0.838573	p__Synergistetes	462	11	TCC	All	0.999939
p__Tenericutes	2.97528e-07	0	Inf	0.99283	p__Tenericutes	472	1	TCC	All	0.999939
p__Thaumarchaeota	1.45082	1.07742	1.95363	0.0142409	p__Thaumarchaeota	358	115	TCC	All	0.329913
`p__unclassified-c__Candidatus`	1.33879	0.331581	5.40546	0.682	p__unclassified-c__Candidatus	467	6	TCC	All	0.999939
`p__unclassified-c__Cryptophyceae`	1.69368	1.2734	2.25268	0.000293674	p__unclassified-c__Cryptophyceae	194	279	TCC	All	0.0568543
p__Uroviricota	1.74097	1.27996	2.36803	0.000411454	p__Uroviricota	157	316	TCC	All	0.0620082
p__Verrucomicrobia	0.619878	0.255133	1.50607	0.291036	p__Verrucomicrobia	453	20	TCC	All	0.92189
c__Acidimicrobiia	0.99619	0.441566	2.24744	0.992663	c__Acidimicrobiia	456	17	TCC	All	0.999939
c__Acidobacteriia	1.61773	0.226316	11.5637	0.631697	c__Acidobacteriia	471	2	TCC	All	0.999939
c__Aconoidasida	1.87152	1.36569	2.56471	9.67642e-05	c__Aconoidasida	148	325	TCC	All	0.0369881
c__Actinomycetia	1.53031	1.13479	2.06369	0.00529125	c__Actinomycetia	157	316	TCC	All	0.211601
c__Agaricomycetes	1.49945	1.14092	1.97066	0.00366638	c__Agaricomycetes	236	237	TCC	All	0.188183
c__Alphaproteobacteria	1.01665	0.76099	1.3582	0.911035	c__Alphaproteobacteria	318	155	TCC	All	0.999939
c__Anaerolineae	1.50568	0.559166	4.0544	0.41808	c__Anaerolineae	465	8	TCC	All	0.996742
c__Bacilli	1.63586	1.05583	2.53452	0.0275825	c__Bacilli	53	420	TCC	All	0.449293
c__Bacteroidia	1.008	0.72341	1.40456	0.962431	c__Bacteroidia	374	99	TCC	All	0.999939
c__Betaproteobacteria	1.2191	0.927008	1.60323	0.156301	c__Betaproteobacteria	272	201	TCC	All	0.815185
c__Caldilineae	2.04158	0.756005	5.51325	0.159095	c__Caldilineae	466	7	TCC	All	0.815185
c__Candidatus	1.28766	0.477523	3.47222	0.6174	c__Candidatus	462	11	TCC	All	0.999939
c__Caudoviricetes	1.74097	1.27996	2.36803	0.000411454	c__Caudoviricetes	157	316	TCC	All	0.0620082
c__Chitinophagia	0.924924	0.503711	1.69836	0.801269	c__Chitinophagia	447	26	TCC	All	0.999939
c__Chlamydiia	0.778265	0.193164	3.13565	0.724397	c__Chlamydiia	468	5	TCC	All	0.999939
c__Chlorarachniophyceae	1.4386	1.09632	1.88775	0.00870862	c__Chlorarachniophyceae	271	202	TCC	All	0.268223
c__Chthonomonadetes	8.24924e-07	0	Inf	0.991899	c__Chthonomonadetes	471	2	TCC	All	0.999939
c__Clostridia	1.14675	0.860146	1.52885	0.350701	c__Clostridia	321	152	TCC	All	0.954699
c__Conexivisphaeria	1.44254	1.06822	1.94804	0.0168245	c__Conexivisphaeria	362	111	TCC	All	0.355993
c__Conoidasida	1.82897	1.3554	2.46798	7.84729e-05	c__Conoidasida	167	306	TCC	All	0.0363655
c__Coriobacteriia	0.782342	0.246587	2.48212	0.676906	c__Coriobacteriia	467	6	TCC	All	0.999939
c__Cryptophyceae	1.69368	1.2734	2.25268	0.000293674	c__Cryptophyceae	194	279	TCC	All	0.0568543
c__Cytophagia	1.24528	0.462117	3.35571	0.664494	c__Cytophagia	465	8	TCC	All	0.999939
c__Deinococci	0.559263	0.138761	2.25405	0.413838	c__Deinococci	464	9	TCC	All	0.992988
c__Deltaproteobacteria	0.805883	0.468203	1.38711	0.436016	c__Deltaproteobacteria	435	38	TCC	All	0.999939
c__Dothideomycetes	8.25378e-07	0	Inf	0.993105	c__Dothideomycetes	471	2	TCC	All	0.999939
c__Epsilonproteobacteria	0.646662	0.240219	1.7408	0.388247	c__Epsilonproteobacteria	458	15	TCC	All	0.977544
c__Erysipelotrichia	0.783882	0.367891	1.67025	0.528117	c__Erysipelotrichia	454	19	TCC	All	0.999939
c__Eurotiomycetes	0.962335	0.491392	1.88462	0.910857	c__Eurotiomycetes	453	20	TCC	All	0.999939
c__Fimbriimonadia	1.35539	0.335583	5.4743	0.66942	c__Fimbriimonadia	468	5	TCC	All	0.999939
c__Flavobacteriia	1.2117	0.715353	2.05245	0.475128	c__Flavobacteriia	441	32	TCC	All	0.999939
c__Fusobacteriia	0.937441	0.639937	1.37325	0.740155	c__Fusobacteriia	396	77	TCC	All	0.999939
c__Gammaproteobacteria	1.59595	1.15118	2.21256	0.00503782	c__Gammaproteobacteria	119	354	TCC	All	0.205226
c__Gemmatimonadetes	1.10392	0.671275	1.81541	0.696875	c__Gemmatimonadetes	437	36	TCC	All	0.999939
c__Halobacteria	2.82336	1.24869	6.38379	0.012648	c__Halobacteria	465	8	TCC	All	0.310709
c__Ignavibacteria	8.25464e-07	0	Inf	0.993167	c__Ignavibacteria	471	2	TCC	All	0.999939
c__Kinetoplastea	1.37348	1.038	1.81738	0.0263525	c__Kinetoplastea	321	152	TCC	All	0.435605
c__Kiritimatiellae	0.648941	0.0909083	4.63242	0.666325	c__Kiritimatiellae	470	3	TCC	All	0.999939
c__Ktedonobacteria	2.2516e-06	0	Inf	0.992327	c__Ktedonobacteria	472	1	TCC	All	0.999939
c__Leotiomycetes	1.42703	1.08696	1.87348	0.0104562	c__Leotiomycetes	271	202	TCC	All	0.292599
c__Mammalia	NA	NA	NA	NA	c__Mammalia	NA	473	TCC	All	NA
c__Methanobacteria	2.65087	0.656135	10.7099	0.171169	c__Methanobacteria	469	4	TCC	All	0.823023
c__Mollicutes	2.97528e-07	0	Inf	0.99283	c__Mollicutes	472	1	TCC	All	0.999939
c__Negativicutes	0.823091	0.466185	1.45324	0.502074	c__Negativicutes	438	35	TCC	All	0.999939
c__Nitriliruptoria	2.1913	0.543342	8.83753	0.270202	c__Nitriliruptoria	470	3	TCC	All	0.914295
c__Nitrospira	0.491076	0.0687188	3.50931	0.47847	c__Nitrospira	467	6	TCC	All	0.999939
c__Oligoflexia	0.806676	0.297286	2.18889	0.673161	c__Oligoflexia	464	9	TCC	All	0.999939
c__Opitutae	0.415727	0.0582331	2.96788	0.381453	c__Opitutae	467	6	TCC	All	0.97207
c__Phycisphaerae	2.4411	0.341477	17.4506	0.373846	c__Phycisphaerae	472	1	TCC	All	0.968095
c__Planctomycetia	0.827503	0.389316	1.75888	0.6226	c__Planctomycetia	453	20	TCC	All	0.999939
c__Revtraviricetes	3.01862e-07	0	Inf	0.993583	c__Revtraviricetes	472	1	TCC	All	0.999939
c__Rubrobacteria	0.913167	0.127784	6.52565	0.927865	c__Rubrobacteria	471	2	TCC	All	0.999939
c__Saccharomycetes	1.82913	1.35586	2.46761	7.72181e-05	c__Saccharomycetes	173	300	TCC	All	0.0363655
c__Saprospiria	1.6183	0.598967	4.37236	0.342494	c__Saprospiria	464	9	TCC	All	0.950001
c__Schizosaccharomycetes	1.34221	1.01847	1.76886	0.0366254	c__Schizosaccharomycetes	296	177	TCC	All	0.50158
c__Sordariomycetes	1.4916	1.11945	1.98747	0.00632378	c__Sordariomycetes	179	294	TCC	All	0.225932
c__Spartobacteria	0.579649	0.0812179	4.13693	0.58654	c__Spartobacteria	469	4	TCC	All	0.999939
c__Sphingobacteriia	1.40139	0.431567	4.55061	0.574407	c__Sphingobacteriia	469	4	TCC	All	0.999939
c__Spirochaetia	0.658922	0.348573	1.24559	0.19914	c__Spirochaetia	441	32	TCC	All	0.860194
c__Synergistia	0.902186	0.335122	2.42879	0.838573	c__Synergistia	462	11	TCC	All	0.999939
c__Tepidiformia	1.61773	0.226316	11.5637	0.631697	c__Tepidiformia	471	2	TCC	All	0.999939
c__Thermoleophilia	8.2462e-07	0	Inf	0.991477	c__Thermoleophilia	471	2	TCC	All	0.999939
c__Thermoprotei	0.946739	0.351726	2.54834	0.913729	c__Thermoprotei	462	11	TCC	All	0.999939
c__Tissierellia	1.05814	0.640311	1.74861	0.825483	c__Tissierellia	438	35	TCC	All	0.999939
c__Tremellomycetes	1.27007	0.870746	1.85253	0.214483	c__Tremellomycetes	408	65	TCC	All	0.869485
`c__unclassified-f__Unikaryonidae`	1.19091	0.789064	1.7974	0.405454	c__unclassified-f__Unikaryonidae	424	49	TCC	All	0.988154
`c__unclassified-g__Candidatus`	0.940458	0.387047	2.28515	0.892199	c__unclassified-g__Candidatus	462	11	TCC	All	0.999939
`c__unclassified-g__Ndongobacter`	53.5832	11.6577	246.288	3.12288e-07	c__unclassified-g__Ndongobacter	471	2	TCC	All	0.00119372
`c__unclassified-o__Bacteroidetes`	0.518431	0.165738	1.62166	0.258866	c__unclassified-o__Bacteroidetes	461	12	TCC	All	0.898877
`c__unclassified-o__Chroococcales`	1.04079	0.25785	4.20104	0.955219	c__unclassified-o__Chroococcales	467	6	TCC	All	0.999939
`c__unclassified-o__Chroococcidiopsidales`	0.624555	0.0875013	4.45787	0.638772	c__unclassified-o__Chroococcidiopsidales	469	4	TCC	All	0.999939
`c__unclassified-o__Diplomonadida`	1.71741	1.29533	2.27702	0.000171219	c__unclassified-o__Diplomonadida	321	152	TCC	All	0.0436322
`c__unclassified-o__Gloeoemargaritales`	1.07742	0.400242	2.90032	0.882667	c__unclassified-o__Gloeoemargaritales	464	9	TCC	All	0.999939
`c__unclassified-o__Nostocales`	0.516175	0.126686	2.10312	0.356164	c__unclassified-o__Nostocales	467	6	TCC	All	0.960239
`c__unclassified-o__Synechococcales`	0.860617	0.468277	1.58167	0.6288	c__unclassified-o__Synechococcales	444	29	TCC	All	0.999939
c__Ustilaginomycetes	1.54867	1.1795	2.0334	0.00164268	c__Ustilaginomycetes	253	220	TCC	All	0.138511
c__Verrucomicrobiae	0.896052	0.368675	2.17783	0.808603	c__Verrucomicrobiae	457	16	TCC	All	0.999939
c__Vicinamibacteria	0.381823	0.0942083	1.54752	0.177523	c__Vicinamibacteria	462	11	TCC	All	0.834689
o__Acidaminococcales	1.18986	0.295247	4.7952	0.806881	o__Acidaminococcales	468	5	TCC	All	0.999939
o__Acidimicrobiales	0.99619	0.441566	2.24744	0.992663	o__Acidimicrobiales	456	17	TCC	All	0.999939
o__Acidobacteriales	2.25182e-06	0	Inf	0.992883	o__Acidobacteriales	472	1	TCC	All	0.999939
o__Actinomycetales	0.39103	0.144756	1.05629	0.0640332	o__Actinomycetales	455	18	TCC	All	0.599675
o__Agaricales	1.52038	1.15721	1.99751	0.00262586	o__Agaricales	241	232	TCC	All	0.160999
o__Alteromonadales	3.41483	0.476927	24.4504	0.221409	o__Alteromonadales	472	1	TCC	All	0.87344
o__Anaerolineales	1.50568	0.559166	4.0544	0.41808	o__Anaerolineales	465	8	TCC	All	0.996742
o__Bacillales	1.59671	1.04612	2.43708	0.030085	o__Bacillales	57	416	TCC	All	0.471805
o__Bacteriovoracales	0.806676	0.297286	2.18889	0.673161	o__Bacteriovoracales	464	9	TCC	All	0.999939
o__Bacteroidales	1.008	0.72341	1.40456	0.962431	o__Bacteroidales	374	99	TCC	All	0.999939
o__Bacteroidetes	0.518431	0.165738	1.62166	0.258866	o__Bacteroidetes	461	12	TCC	All	0.898877
o__Bifidobacteriales	1.06292	0.682815	1.65461	0.786981	o__Bifidobacteriales	427	46	TCC	All	0.999939
o__Brachyspirales	1.13894	0.501519	2.58652	0.755891	o__Brachyspirales	460	13	TCC	All	0.999939
o__Bryobacterales	1.61773	0.226316	11.5637	0.631697	o__Bryobacterales	471	2	TCC	All	0.999939
o__Burkholderiales	1.20565	0.916509	1.586	0.181292	o__Burkholderiales	274	199	TCC	All	0.83804
o__Caldilineales	2.04158	0.756005	5.51325	0.159095	o__Caldilineales	466	7	TCC	All	0.815185
o__Campylobacterales	0.646662	0.240219	1.7408	0.388247	o__Campylobacterales	458	15	TCC	All	0.977544
o__Candidatus	0.911351	0.338479	2.4538	0.854257	o__Candidatus	460	13	TCC	All	0.999939
o__Cantharellales	1.45701	1.03179	2.05747	0.0325393	o__Cantharellales	400	73	TCC	All	0.492925
o__Caudovirales	1.74097	1.27996	2.36803	0.000411454	o__Caudovirales	157	316	TCC	All	0.0620082
o__Caulobacterales	0.321842	0.079576	1.30168	0.1118	o__Caulobacterales	461	12	TCC	All	0.735128
o__Cellvibrionales	1.69462	0.420387	6.83115	0.458338	o__Cellvibrionales	471	2	TCC	All	0.999939
o__Chitinophagales	0.924924	0.503711	1.69836	0.801269	o__Chitinophagales	447	26	TCC	All	0.999939
o__Chromatiales	0.944088	0.350683	2.54162	0.909342	o__Chromatiales	463	10	TCC	All	0.999939
o__Chroococcales	1.04079	0.25785	4.20104	0.955219	o__Chroococcales	467	6	TCC	All	0.999939
o__Chroococcidiopsidales	0.624555	0.0875013	4.45787	0.638772	o__Chroococcidiopsidales	469	4	TCC	All	0.999939
o__Chthonomonadales	8.24924e-07	0	Inf	0.991899	o__Chthonomonadales	471	2	TCC	All	0.999939
o__Conexivisphaerales	1.44254	1.06822	1.94804	0.0168245	o__Conexivisphaerales	362	111	TCC	All	0.355993
o__Coriobacteriales	0.402398	0.0550747	2.94008	0.369646	o__Coriobacteriales	470	3	TCC	All	0.968095
o__Corynebacteriales	0.978788	0.685306	1.39795	0.906153	o__Corynebacteriales	381	92	TCC	All	0.999939
o__Cryptomonadales	1.41954	1.08191	1.86254	0.0114694	o__Cryptomonadales	267	206	TCC	All	0.29543
o__Cytophagales	1.24528	0.462117	3.35571	0.664494	o__Cytophagales	465	8	TCC	All	0.999939
o__Desulfovibrionales	1.12273	0.35869	3.51425	0.842384	o__Desulfovibrionales	468	5	TCC	All	0.999939
o__Diplomonadida	1.71741	1.29533	2.27702	0.000171219	o__Diplomonadida	321	152	TCC	All	0.0436322
o__Eggerthellales	1.43112	0.354757	5.77326	0.614466	o__Eggerthellales	470	3	TCC	All	0.999939
o__Egibacterales	2.1913	0.543342	8.83753	0.270202	o__Egibacterales	470	3	TCC	All	0.914295
o__Enterobacterales	1.19419	0.874936	1.62993	0.263496	o__Enterobacterales	362	111	TCC	All	0.905494
o__Erysipelotrichales	0.783882	0.367891	1.67025	0.528117	o__Erysipelotrichales	454	19	TCC	All	0.999939
o__Eubacteriales	1.14675	0.860146	1.52885	0.350701	o__Eubacteriales	321	152	TCC	All	0.954699
o__Eucoccidiorida	1.82897	1.3554	2.46798	7.84729e-05	o__Eucoccidiorida	167	306	TCC	All	0.0363655
o__Eurotiales	0.962335	0.491392	1.88462	0.910857	o__Eurotiales	453	20	TCC	All	0.999939
o__Fimbriimonadales	1.35539	0.335583	5.4743	0.66942	o__Fimbriimonadales	468	5	TCC	All	0.999939
o__Flavobacteriales	1.2117	0.715353	2.05245	0.475128	o__Flavobacteriales	441	32	TCC	All	0.999939
o__Frankiales	0.71113	0.0994689	5.08406	0.734098	o__Frankiales	468	5	TCC	All	0.999939
o__Fusobacteriales	0.937441	0.639937	1.37325	0.740155	o__Fusobacteriales	396	77	TCC	All	0.999939
o__Gemmatales	0.863345	0.275781	2.70274	0.800761	o__Gemmatales	464	9	TCC	All	0.999939
o__Gemmatimonadales	1.10392	0.671275	1.81541	0.696875	o__Gemmatimonadales	437	36	TCC	All	0.999939
o__Geodermatophilales	0.372506	0.0521949	2.65851	0.324705	o__Geodermatophilales	467	6	TCC	All	0.934121
o__Gloeoemargaritales	1.07742	0.400242	2.90032	0.882667	o__Gloeoemargaritales	464	9	TCC	All	0.999939
o__Glomerellales	1.42239	1.07953	1.87414	0.0122892	o__Glomerellales	217	256	TCC	All	0.303981
o__Glycomycetales	8.25078e-07	0	Inf	0.99126	o__Glycomycetales	471	2	TCC	All	0.999939
o__Haemosporida	1.92096	1.40463	2.6271	4.36559e-05	o__Haemosporida	153	320	TCC	All	0.0273405
o__Haloferacales	2.53205	0.807623	7.93848	0.11105	o__Haloferacales	469	4	TCC	All	0.733355
o__Helotiales	1.42703	1.08696	1.87348	0.0104562	o__Helotiales	271	202	TCC	All	0.292599
o__Holosporales	2.4411	0.341477	17.4506	0.373846	o__Holosporales	472	1	TCC	All	0.968095
o__Hyphomicrobiales	0.996902	0.696014	1.42787	0.986496	o__Hyphomicrobiales	392	81	TCC	All	0.999939
o__Hyphomonadales	1.20972	0.386581	3.78557	0.74359	o__Hyphomonadales	468	5	TCC	All	0.999939
o__Hypocreales	1.58367	1.20121	2.0879	0.0011145	o__Hypocreales	223	250	TCC	All	0.11514
o__Ignavibacteriales	8.25464e-07	0	Inf	0.993167	o__Ignavibacteriales	471	2	TCC	All	0.999939
o__Isosphaerales	2.01227	0.499099	8.11312	0.3256	o__Isosphaerales	471	2	TCC	All	0.934624
o__Jatrophihabitantales	0.728231	0.270436	1.96098	0.53034	o__Jatrophihabitantales	462	11	TCC	All	0.999939
o__Kiritimatiellales	0.648941	0.0909083	4.63242	0.666325	o__Kiritimatiellales	470	3	TCC	All	0.999939
o__Ktedonobacterales	2.2516e-06	0	Inf	0.992327	o__Ktedonobacterales	472	1	TCC	All	0.999939
o__Lactobacillales	0.923331	0.610752	1.39589	0.705222	o__Lactobacillales	410	63	TCC	All	0.999939
o__Legionellales	0.956354	0.305522	2.99361	0.938901	o__Legionellales	463	10	TCC	All	0.999939
o__Leptospirales	0.586517	0.187499	1.83469	0.359155	o__Leptospirales	463	10	TCC	All	0.961505
o__Magnaporthales	0.699098	0.328029	1.48992	0.353826	o__Magnaporthales	454	19	TCC	All	0.958038
o__Maricaulales	0.388884	0.0958449	1.57787	0.186261	o__Maricaulales	464	9	TCC	All	0.846757
o__Methanobacteriales	2.65087	0.656135	10.7099	0.171169	o__Methanobacteriales	469	4	TCC	All	0.823023
o__Micrococcales	0.864397	0.60989	1.22511	0.412813	o__Micrococcales	373	100	TCC	All	0.992988
o__Micromonosporales	0.94829	0.607899	1.47928	0.814958	o__Micromonosporales	420	53	TCC	All	0.999939
o__Miltoncostaeales	8.2462e-07	0	Inf	0.991477	o__Miltoncostaeales	471	2	TCC	All	0.999939
o__Mycoplasmatales	2.97528e-07	0	Inf	0.99283	o__Mycoplasmatales	472	1	TCC	All	0.999939
o__Mycosphaerellales	8.25378e-07	0	Inf	0.993105	o__Mycosphaerellales	471	2	TCC	All	0.999939
o__Myxococcales	0.749617	0.408154	1.37675	0.352813	o__Myxococcales	440	33	TCC	All	0.957009
o__Nakamurellales	1.1611	0.162379	8.30254	0.881695	o__Nakamurellales	470	3	TCC	All	0.999939
o__Natrialbales	3.10398	0.989572	9.73622	0.0521382	o__Natrialbales	469	4	TCC	All	0.562414
o__Neisseriales	0.685628	0.298525	1.5747	0.373653	o__Neisseriales	458	15	TCC	All	0.968095
o__Nevskiales	0.738893	0.377822	1.44503	0.376565	o__Nevskiales	449	24	TCC	All	0.969677
o__Nitrosomonadales	0.653157	0.0914982	4.66254	0.671027	o__Nitrosomonadales	469	4	TCC	All	0.999939
o__Nitrospirales	0.491076	0.0687188	3.50931	0.47847	o__Nitrospirales	467	6	TCC	All	0.999939
o__Nostocales	0.516175	0.126686	2.10312	0.356164	o__Nostocales	467	6	TCC	All	0.960239
o__Oceanospirillales	0.440466	0.0616987	3.14448	0.413595	o__Oceanospirillales	469	4	TCC	All	0.992988
o__Opitutales	0.415727	0.0582331	2.96788	0.381453	o__Opitutales	467	6	TCC	All	0.97207
o__Ortervirales	3.01862e-07	0	Inf	0.993583	o__Ortervirales	472	1	TCC	All	0.999939
o__Parachlamydiales	0.778265	0.193164	3.13565	0.724397	o__Parachlamydiales	468	5	TCC	All	0.999939
o__Pasteurellales	0.968535	0.697924	1.34407	0.848345	o__Pasteurellales	364	109	TCC	All	0.999939
o__Pelagibacterales	4.58746	1.1309	18.6089	0.0329952	o__Pelagibacterales	470	3	TCC	All	0.493933
o__Phycisphaerales	2.4411	0.341477	17.4506	0.373846	o__Phycisphaerales	472	1	TCC	All	0.968095
o__Pirellulales	0.644419	0.159863	2.59769	0.536712	o__Pirellulales	468	5	TCC	All	0.999939
o__Piroplasmida	1.78081	1.3465	2.35521	5.21512e-05	o__Piroplasmida	219	254	TCC	All	0.031476
o__Planctomycetales	0.875098	0.279292	2.74192	0.818895	o__Planctomycetales	462	11	TCC	All	0.999939
o__Primates	NA	NA	NA	NA	o__Primates	NA	473	TCC	All	NA
o__Propionibacteriales	0.446808	0.198056	1.00799	0.0522825	o__Propionibacteriales	449	24	TCC	All	0.562414
o__Pseudomonadales	1.53869	1.13521	2.08558	0.00548178	o__Pseudomonadales	145	328	TCC	All	0.214547
o__Pseudonocardiales	1.0614	0.680726	1.65495	0.792607	o__Pseudonocardiales	425	48	TCC	All	0.999939
o__Pyrenomonadales	1.76677	1.32832	2.34993	9.19642e-05	o__Pyrenomonadales	198	275	TCC	All	0.0363655
o__Rhodobacterales	0.672811	0.215052	2.10496	0.495884	o__Rhodobacterales	462	11	TCC	All	0.999939
o__Rhodocyclales	0.876779	0.325385	2.36256	0.794854	o__Rhodocyclales	463	10	TCC	All	0.999939
o__Rhodospirillales	0.81387	0.381575	1.73592	0.594107	o__Rhodospirillales	454	19	TCC	All	0.999939
o__Rickettsiales	NA	NA	NA	NA	o__Rickettsiales	473	NA	TCC	All	NA
o__Rubrobacterales	0.913167	0.127784	6.52565	0.927865	o__Rubrobacterales	471	2	TCC	All	0.999939
o__Saccharomycetales	1.82913	1.35586	2.46761	7.72181e-05	o__Saccharomycetales	173	300	TCC	All	0.0363655
o__Saprospirales	1.6183	0.598967	4.37236	0.342494	o__Saprospirales	464	9	TCC	All	0.950001
o__Schizosaccharomycetales	1.34221	1.01847	1.76886	0.0366254	o__Schizosaccharomycetales	296	177	TCC	All	0.50158
o__Selenomonadales	0.410186	0.130553	1.28877	0.127097	o__Selenomonadales	461	12	TCC	All	0.7675
o__Silvanigrellales	NA	NA	NA	NA	o__Silvanigrellales	473	NA	TCC	All	NA
o__Sordariales	1.37279	1.04426	1.80467	0.0231897	o__Sordariales	282	191	TCC	All	0.416204
o__Sphingobacteriales	1.40139	0.431567	4.55061	0.574407	o__Sphingobacteriales	469	4	TCC	All	0.999939
o__Sphingomonadales	0.992733	0.71331	1.38162	0.965507	o__Sphingomonadales	373	100	TCC	All	0.999939
o__Spirochaetales	0.4079	0.101254	1.64322	0.20718	o__Spirochaetales	463	10	TCC	All	0.86668
o__Streptomycetales	1.5516	1.17831	2.04316	0.00175693	o__Streptomycetales	229	244	TCC	All	0.140719
o__Streptosporangiales	1.00384	0.559362	1.80151	0.989748	o__Streptosporangiales	450	23	TCC	All	0.999939
o__Synechococcales	0.860617	0.468277	1.58167	0.6288	o__Synechococcales	444	29	TCC	All	0.999939
o__Synergistales	0.902186	0.335122	2.42879	0.838573	o__Synergistales	462	11	TCC	All	0.999939
o__Tepidiformales	1.61773	0.226316	11.5637	0.631697	o__Tepidiformales	471	2	TCC	All	0.999939
o__Thermales	0.387511	0.0542872	2.76612	0.344475	o__Thermales	467	6	TCC	All	0.950001
o__Thermoproteales	0.946739	0.351726	2.54834	0.913729	o__Thermoproteales	462	11	TCC	All	0.999939
o__Tissierellales	1.05814	0.640311	1.74861	0.825483	o__Tissierellales	438	35	TCC	All	0.999939
o__Tremellales	1.27007	0.870746	1.85253	0.214483	o__Tremellales	408	65	TCC	All	0.869485
o__Trueperales	1.01396	0.141828	7.24899	0.988981	o__Trueperales	470	3	TCC	All	0.999939
o__Trypanosomatida	1.37348	1.038	1.81738	0.0263525	o__Trypanosomatida	321	152	TCC	All	0.435605
`o__unclassified-f__Unikaryonidae`	1.19091	0.789064	1.7974	0.405454	o__unclassified-f__Unikaryonidae	424	49	TCC	All	0.988154
`o__unclassified-f__Vicinamibacteraceae`	0.381823	0.0942083	1.54752	0.177523	o__unclassified-f__Vicinamibacteraceae	462	11	TCC	All	0.834689
`o__unclassified-g__Bigelowiella`	1.4386	1.09632	1.88775	0.00870862	o__unclassified-g__Bigelowiella	271	202	TCC	All	0.268223
`o__unclassified-g__Candidatus`	0.876244	0.388781	1.9749	0.750004	o__unclassified-g__Candidatus	459	14	TCC	All	0.999939
`o__unclassified-g__Ndongobacter`	53.5832	11.6577	246.288	3.12288e-07	o__unclassified-g__Ndongobacter	471	2	TCC	All	0.00119372
`o__unclassified-s__endosymbiont of unidentified scaly snail isolate Monju`	NA	NA	NA	NA	o__unclassified-s__endosymbiont of unidentified scaly snail isolate Monju	473	NA	TCC	All	NA
o__Ustilaginales	1.54867	1.1795	2.0334	0.00164268	o__Ustilaginales	253	220	TCC	All	0.138511
o__Veillonellales	1.3624	0.718168	2.58455	0.343834	o__Veillonellales	452	21	TCC	All	0.950001
o__Verrucomicrobiales	0.896052	0.368675	2.17783	0.808603	o__Verrucomicrobiales	457	16	TCC	All	0.999939
o__Vibrionales	1.27091	0.956495	1.68868	0.0982844	o__Vibrionales	323	150	TCC	All	0.698745
o__Xanthomonadales	1.017	0.664122	1.55737	0.938208	o__Xanthomonadales	422	51	TCC	All	0.999939
f__Acetobacteraceae	0.601776	0.246833	1.46713	0.264012	f__Acetobacteraceae	456	17	TCC	All	0.906186
f__Acidaminococcaceae	1.18986	0.295247	4.7952	0.806881	f__Acidaminococcaceae	468	5	TCC	All	0.999939
f__Acidimicrobiaceae	1.33825	0.427043	4.19377	0.617108	f__Acidimicrobiaceae	466	7	TCC	All	0.999939
f__Acidobacteriaceae	2.25182e-06	0	Inf	0.992883	f__Acidobacteriaceae	472	1	TCC	All	0.999939
f__Actinomycetaceae	0.39103	0.144756	1.05629	0.0640332	f__Actinomycetaceae	455	18	TCC	All	0.599675
f__Actinopolymorphaceae	2.4411	0.341477	17.4506	0.373846	f__Actinopolymorphaceae	472	1	TCC	All	0.968095
f__Aerococcaceae	1.80122	0.574822	5.64415	0.312585	f__Aerococcaceae	469	4	TCC	All	0.927872
f__Akkermansiaceae	0.856447	0.31814	2.30559	0.759074	f__Akkermansiaceae	462	11	TCC	All	0.999939
f__Alcaligenaceae	1.01923	0.721272	1.44029	0.914008	f__Alcaligenaceae	385	88	TCC	All	0.999939
f__Alteromonadaceae	3.41483	0.476927	24.4504	0.221409	f__Alteromonadaceae	472	1	TCC	All	0.87344
f__Anaerolineaceae	1.50568	0.559166	4.0544	0.41808	f__Anaerolineaceae	465	8	TCC	All	0.996742
f__Aphanizomenonaceae	0.303592	0.041984	2.19532	0.237617	f__Aphanizomenonaceae	469	4	TCC	All	0.879174
f__Archangiaceae	0.829092	0.36795	1.86817	0.651139	f__Archangiaceae	455	18	TCC	All	0.999939
f__Aspergillaceae	0.962335	0.491392	1.88462	0.910857	f__Aspergillaceae	453	20	TCC	All	0.999939
f__Atopobiaceae	0.402398	0.0550747	2.94008	0.369646	f__Atopobiaceae	470	3	TCC	All	0.968095
f__Azonexaceae	0.80532	0.112658	5.7567	0.829179	f__Azonexaceae	469	4	TCC	All	0.999939
f__Babesiidae	1.86402	1.41298	2.45906	1.05462e-05	f__Babesiidae	237	236	TCC	All	0.0120939
f__Bacillaceae	1.16592	0.88872	1.52958	0.267748	f__Bacillaceae	255	218	TCC	All	0.911505
f__Bacteroidaceae	1.14203	0.693836	1.87973	0.601438	f__Bacteroidaceae	430	43	TCC	All	0.999939
f__Barnesiellaceae	1.17562	0.291538	4.74062	0.820098	f__Barnesiellaceae	468	5	TCC	All	0.999939
f__Bifidobacteriaceae	1.06292	0.682815	1.65461	0.786981	f__Bifidobacteriaceae	427	46	TCC	All	0.999939
f__Borreliaceae	3.0232e-07	0	Inf	0.993754	f__Borreliaceae	472	1	TCC	All	0.999939
f__Brachyspiraceae	1.13894	0.501519	2.58652	0.755891	f__Brachyspiraceae	460	13	TCC	All	0.999939
f__Bradyrhizobiaceae	0.318092	0.0789899	1.28096	0.107053	f__Bradyrhizobiaceae	461	12	TCC	All	0.727701
f__Brucellaceae	1.03905e-07	0	Inf	0.991241	f__Brucellaceae	468	5	TCC	All	0.999939
f__Bruguierivoracaceae	2.4411	0.341477	17.4506	0.373846	f__Bruguierivoracaceae	472	1	TCC	All	0.968095
f__Bryobacteraceae	1.61773	0.226316	11.5637	0.631697	f__Bryobacteraceae	471	2	TCC	All	0.999939
f__Burkholderiaceae	1.18481	0.878909	1.59719	0.265747	f__Burkholderiaceae	343	130	TCC	All	0.908874
f__Caldilineaceae	2.04158	0.756005	5.51325	0.159095	f__Caldilineaceae	466	7	TCC	All	0.815185
f__Campylobacteraceae	0.557054	0.17808	1.74253	0.314632	f__Campylobacteraceae	461	12	TCC	All	0.928998
f__Candidatus	0.911351	0.338479	2.4538	0.854257	f__Candidatus	460	13	TCC	All	0.999939
f__Carnobacteriaceae	0.543121	0.0760751	3.87749	0.542744	f__Carnobacteriaceae	467	6	TCC	All	0.999939
f__Caulobacteraceae	0.321842	0.079576	1.30168	0.1118	f__Caulobacteraceae	461	12	TCC	All	0.735128
f__Ceratobasidiaceae	1.45701	1.03179	2.05747	0.0325393	f__Ceratobasidiaceae	400	73	TCC	All	0.492925
f__Chaetomiaceae	1.40597	1.04068	1.89948	0.0264364	f__Chaetomiaceae	353	120	TCC	All	0.436515
f__Chitinophagaceae	0.924924	0.503711	1.69836	0.801269	f__Chitinophagaceae	447	26	TCC	All	0.999939
f__Christensenellaceae	3.79903	1.40925	10.2413	0.00834008	f__Christensenellaceae	469	4	TCC	All	0.261793
f__Chromatiaceae	NA	NA	NA	NA	f__Chromatiaceae	473	NA	TCC	All	NA
f__Chromobacteriaceae	0.502597	0.0704104	3.5876	0.492684	f__Chromobacteriaceae	468	5	TCC	All	0.999939
f__Chroococcaceae	1.04079	0.25785	4.20104	0.955219	f__Chroococcaceae	467	6	TCC	All	0.999939
f__Chroococcidiopsidaceae	0.624555	0.0875013	4.45787	0.638772	f__Chroococcidiopsidaceae	469	4	TCC	All	0.999939
f__Chthonomonadaceae	8.24924e-07	0	Inf	0.991899	f__Chthonomonadaceae	471	2	TCC	All	0.999939
f__Clavicipitaceae	1.44325	1.09837	1.89643	0.00845338	f__Clavicipitaceae	238	235	TCC	All	0.264139
f__Clostridiaceae	1.20543	0.860539	1.68855	0.277248	f__Clostridiaceae	381	92	TCC	All	0.92189
f__Comamonadaceae	0.879321	0.615889	1.25543	0.479022	f__Comamonadaceae	382	91	TCC	All	0.999939
f__Conexivisphaeraceae	1.44254	1.06822	1.94804	0.0168245	f__Conexivisphaeraceae	362	111	TCC	All	0.355993
f__Corynebacteriaceae	0.929775	0.615129	1.40537	0.729754	f__Corynebacteriaceae	406	67	TCC	All	0.999939
f__Coxiellaceae	1.21657	0.301818	4.90375	0.782832	f__Coxiellaceae	467	6	TCC	All	0.999939
f__Cryptococcaceae	1.27007	0.870746	1.85253	0.214483	f__Cryptococcaceae	408	65	TCC	All	0.869485
f__Cryptosporidiidae	1.03276	0.599471	1.77923	0.907531	f__Cryptosporidiidae	441	32	TCC	All	0.999939
f__Cytophagaceae	2.27125	0.562174	9.17613	0.249524	f__Cytophagaceae	469	4	TCC	All	0.89056
f__Debaryomycetaceae	1.94223	1.10372	3.41777	0.0213231	f__Debaryomycetaceae	449	24	TCC	All	0.405173
f__Dermacoccaceae	1.01496	0.376942	2.73288	0.976563	f__Dermacoccaceae	463	10	TCC	All	0.999939
f__Dermatophilaceae	0.897237	0.125625	6.40826	0.913915	f__Dermatophilaceae	471	2	TCC	All	0.999939
f__Desulfovibrionaceae	1.12273	0.35869	3.51425	0.842384	f__Desulfovibrionaceae	468	5	TCC	All	0.999939
f__Dietziaceae	8.28028e-07	0	Inf	0.994101	f__Dietziaceae	472	1	TCC	All	0.999939
f__Dipodascaceae	0.606637	0.192455	1.91218	0.393496	f__Dipodascaceae	465	8	TCC	All	0.980813
f__Dysgonomonadaceae	2.92983	0.409537	20.9601	0.284289	f__Dysgonomonadaceae	472	1	TCC	All	0.92189
f__Eggerthellaceae	1.43112	0.354757	5.77326	0.614466	f__Eggerthellaceae	470	3	TCC	All	0.999939
f__Egibacteraceae	2.1913	0.543342	8.83753	0.270202	f__Egibacteraceae	470	3	TCC	All	0.914295
f__Enterobacteriaceae	1.17152	0.813733	1.68661	0.394559	f__Enterobacteriaceae	401	72	TCC	All	0.981689
f__Enterococcaceae	1.02954	0.328221	3.2294	0.96019	f__Enterococcaceae	466	7	TCC	All	0.999939
f__Erwiniaceae	3.8845	0.541584	27.8615	0.177045	f__Erwiniaceae	471	2	TCC	All	0.83414
f__Erysipelotrichaceae	0.783882	0.367891	1.67025	0.528117	f__Erysipelotrichaceae	454	19	TCC	All	0.999939
f__Erythrobacteraceae	1.49085	0.661124	3.3619	0.335776	f__Erythrobacteraceae	464	9	TCC	All	0.943569
f__Eubacteriaceae	3.2349	1.32921	7.87278	0.00967885	f__Eubacteriaceae	466	7	TCC	All	0.282783
f__Fimbriimonadaceae	1.35539	0.335583	5.4743	0.66942	f__Fimbriimonadaceae	468	5	TCC	All	0.999939
f__Flammeovirgaceae	8.25464e-07	0	Inf	0.993167	f__Flammeovirgaceae	471	2	TCC	All	0.999939
f__Flavobacteriaceae	1.36385	0.739696	2.51466	0.32019	f__Flavobacteriaceae	450	23	TCC	All	0.928998
f__Fluviibacteraceae	0.660958	0.163987	2.66402	0.560421	f__Fluviibacteraceae	466	7	TCC	All	0.999939
f__Frankiaceae	0.71113	0.0994689	5.08406	0.734098	f__Frankiaceae	468	5	TCC	All	0.999939
f__Fulvivirgaceae	1.61773	0.226316	11.5637	0.631697	f__Fulvivirgaceae	471	2	TCC	All	0.999939
f__Fusobacteriaceae	0.954172	0.64061	1.42121	0.817493	f__Fusobacteriaceae	407	66	TCC	All	0.999939
f__Geminigeraceae	1.76677	1.32832	2.34993	9.19642e-05	f__Geminigeraceae	198	275	TCC	All	0.0363655
f__Gemmataceae	0.863345	0.275781	2.70274	0.800761	f__Gemmataceae	464	9	TCC	All	0.999939
f__Gemmatimonadaceae	1.10392	0.671275	1.81541	0.696875	f__Gemmatimonadaceae	437	36	TCC	All	0.999939
f__Geodermatophilaceae	0.372506	0.0521949	2.65851	0.324705	f__Geodermatophilaceae	467	6	TCC	All	0.934121
f__Gloeomargaritaceae	1.07742	0.400242	2.90032	0.882667	f__Gloeomargaritaceae	464	9	TCC	All	0.999939
f__Glomerellaceae	1.42239	1.07953	1.87414	0.0122892	f__Glomerellaceae	217	256	TCC	All	0.303981
f__Glycomycetaceae	8.25078e-07	0	Inf	0.99126	f__Glycomycetaceae	471	2	TCC	All	0.999939
f__Hafniaceae	1.40566	0.577901	3.41906	0.452756	f__Hafniaceae	465	8	TCC	All	0.999939
f__Halieaceae	1.69462	0.420387	6.83115	0.458338	f__Halieaceae	471	2	TCC	All	0.999939
f__Haliscomenobacteraceae	1.41886	0.452354	4.45042	0.548614	f__Haliscomenobacteraceae	466	7	TCC	All	0.999939
f__Halobacteriovoraceae	0.806676	0.297286	2.18889	0.673161	f__Halobacteriovoraceae	464	9	TCC	All	0.999939
f__Halomonadaceae	0.440466	0.0616987	3.14448	0.413595	f__Halomonadaceae	469	4	TCC	All	0.992988
f__Halorubraceae	2.53205	0.807623	7.93848	0.11105	f__Halorubraceae	469	4	TCC	All	0.733355
f__Halothiobacillaceae	1.53349	0.214538	10.9611	0.670068	f__Halothiobacillaceae	471	2	TCC	All	0.999939
f__Hemiselmidaceae	1.41954	1.08191	1.86254	0.0114694	f__Hemiselmidaceae	267	206	TCC	All	0.29543
f__Hexamitidae	1.71741	1.29533	2.27702	0.000171219	f__Hexamitidae	321	152	TCC	All	0.0436322
f__Hominidae	NA	NA	NA	NA	f__Hominidae	NA	473	TCC	All	NA
f__Hymenobacteraceae	1.0143	0.323875	3.17653	0.980557	f__Hymenobacteraceae	467	6	TCC	All	0.999939
f__Hyphomicrobiaceae	0.681119	0.251183	1.84695	0.450545	f__Hyphomicrobiaceae	463	10	TCC	All	0.999939
f__Hyphomonadaceae	1.20972	0.386581	3.78557	0.74359	f__Hyphomonadaceae	468	5	TCC	All	0.999939
f__Iamiaceae	0.909266	0.337616	2.44883	0.850742	f__Iamiaceae	461	12	TCC	All	0.999939
f__Isosphaeraceae	2.01227	0.499099	8.11312	0.3256	f__Isosphaeraceae	471	2	TCC	All	0.934624
f__Jatrophihabitantaceae	0.728231	0.270436	1.96098	0.53034	f__Jatrophihabitantaceae	462	11	TCC	All	0.999939
f__Kiritimatiellaceae	0.648941	0.0909083	4.63242	0.666325	f__Kiritimatiellaceae	470	3	TCC	All	0.999939
f__Ktedonosporobacteraceae	2.2516e-06	0	Inf	0.992327	f__Ktedonosporobacteraceae	472	1	TCC	All	0.999939
f__Labilitrichaceae	0.531984	0.132093	2.14248	0.374565	f__Labilitrichaceae	465	8	TCC	All	0.968506
f__Lachnospiraceae	0.999447	0.66691	1.49779	0.997861	f__Lachnospiraceae	409	64	TCC	All	0.999939
f__Lactobacillaceae	1.32756	0.623815	2.8252	0.462151	f__Lactobacillaceae	459	14	TCC	All	0.999939
f__Legionellaceae	0.575726	0.0806346	4.11064	0.581968	f__Legionellaceae	468	5	TCC	All	0.999939
f__Leptospiraceae	0.586517	0.187499	1.83469	0.359155	f__Leptospiraceae	463	10	TCC	All	0.961505
f__Leptotrichiaceae	0.467728	0.219817	0.995232	0.0485673	f__Leptotrichiaceae	443	30	TCC	All	0.541249
f__Listeriaceae	1.10212	0.448989	2.70536	0.831926	f__Listeriaceae	466	7	TCC	All	0.999939
f__Marasmiaceae	1.52038	1.15721	1.99751	0.00262586	f__Marasmiaceae	241	232	TCC	All	0.160999
f__Maricaulaceae	0.388884	0.0958449	1.57787	0.186261	f__Maricaulaceae	464	9	TCC	All	0.846757
f__Melioribacteraceae	8.25464e-07	0	Inf	0.993167	f__Melioribacteraceae	471	2	TCC	All	0.999939
f__Methanobacteriaceae	2.65087	0.656135	10.7099	0.171169	f__Methanobacteriaceae	469	4	TCC	All	0.823023
f__Methylobacteriaceae	0.95376	0.612918	1.48414	0.833784	f__Methylobacteriaceae	420	53	TCC	All	0.999939
f__Methylophilaceae	0.653157	0.0914982	4.66254	0.671027	f__Methylophilaceae	469	4	TCC	All	0.999939
f__Microbacteriaceae	0.962927	0.628844	1.4745	0.862044	f__Microbacteriaceae	418	55	TCC	All	0.999939
f__Micrococcaceae	0.656293	0.399508	1.07813	0.0963268	f__Micrococcaceae	418	55	TCC	All	0.693456
f__Micromonosporaceae	0.94829	0.607899	1.47928	0.814958	f__Micromonosporaceae	420	53	TCC	All	0.999939
f__Miltoncostaeaceae	8.2462e-07	0	Inf	0.991477	f__Miltoncostaeaceae	471	2	TCC	All	0.999939
f__Moraxellaceae	1.64134	1.21974	2.20865	0.00107019	f__Moraxellaceae	163	310	TCC	All	0.112591
f__Morganellaceae	2.09068	1.06846	4.0909	0.0312957	f__Morganellaceae	458	15	TCC	All	0.484323
f__Mycobacteriaceae	0.876433	0.517842	1.48334	0.623224	f__Mycobacteriaceae	434	39	TCC	All	0.999939
f__Mycoplasmataceae	2.97528e-07	0	Inf	0.99283	f__Mycoplasmataceae	472	1	TCC	All	0.999939
f__Mycosphaerellaceae	8.25378e-07	0	Inf	0.993105	f__Mycosphaerellaceae	471	2	TCC	All	0.999939
f__Myoviridae	1.40171	1.06562	1.8438	0.015762	f__Myoviridae	292	181	TCC	All	0.34693
f__Nakamurellaceae	1.1611	0.162379	8.30254	0.881695	f__Nakamurellaceae	470	3	TCC	All	0.999939
f__Natrialbaceae	3.10398	0.989572	9.73622	0.0521382	f__Natrialbaceae	469	4	TCC	All	0.562414
f__Nectriaceae	1.57191	1.19772	2.063	0.00111162	f__Nectriaceae	271	202	TCC	All	0.11514
f__Neisseriaceae	0.854638	0.369045	1.97918	0.713909	f__Neisseriaceae	462	11	TCC	All	0.999939
f__Nitrospiraceae	0.491076	0.0687188	3.50931	0.47847	f__Nitrospiraceae	467	6	TCC	All	0.999939
f__Nocardiaceae	0.352762	0.049361	2.52103	0.29907	f__Nocardiaceae	469	4	TCC	All	0.925788
f__Nocardioidaceae	0.519013	0.0726762	3.70651	0.513215	f__Nocardioidaceae	469	4	TCC	All	0.999939
f__Nostocaceae	1.63201	0.228312	11.6658	0.625482	f__Nostocaceae	471	2	TCC	All	0.999939
f__Odoribacteraceae	1.60384	0.790339	3.25468	0.190766	f__Odoribacteraceae	459	14	TCC	All	0.852003
f__Opitutaceae	0.415727	0.0582331	2.96788	0.381453	f__Opitutaceae	467	6	TCC	All	0.97207
f__Ornithinimicrobiaceae	1.04534	0.388108	2.81556	0.930099	f__Ornithinimicrobiaceae	462	11	TCC	All	0.999939
f__Oscillospiraceae	1.0775	0.679193	1.70938	0.751242	f__Oscillospiraceae	429	44	TCC	All	0.999939
f__Oxalobacteraceae	1.1611	0.162379	8.30254	0.881695	f__Oxalobacteraceae	470	3	TCC	All	0.999939
f__Paludibacteraceae	1.4037	0.44785	4.39963	0.560705	f__Paludibacteraceae	466	7	TCC	All	0.999939
f__Parachlamydiaceae	0.778265	0.193164	3.13565	0.724397	f__Parachlamydiaceae	468	5	TCC	All	0.999939
f__Pasteurellaceae	0.968535	0.697924	1.34407	0.848345	f__Pasteurellaceae	364	109	TCC	All	0.999939
f__Pectobacteriaceae	3.00343e-07	0	Inf	0.993219	f__Pectobacteriaceae	472	1	TCC	All	0.999939
f__Pelagibacteraceae	4.58746	1.1309	18.6089	0.0329952	f__Pelagibacteraceae	470	3	TCC	All	0.493933
f__Peptoniphilaceae	1.05814	0.640311	1.74861	0.825483	f__Peptoniphilaceae	438	35	TCC	All	0.999939
f__Peptostreptococcaceae	1.28018	0.677289	2.41974	0.447016	f__Peptostreptococcaceae	450	23	TCC	All	0.999939
f__Phreatobacteraceae	0.593293	0.242758	1.44999	0.252192	f__Phreatobacteraceae	458	15	TCC	All	0.892243
f__Phycisphaeraceae	2.4411	0.341477	17.4506	0.373846	f__Phycisphaeraceae	472	1	TCC	All	0.968095
f__Pichiaceae	1.87322	1.39999	2.50641	2.39332e-05	f__Pichiaceae	193	280	TCC	All	0.0219563
f__Pirellulaceae	1.32593	0.329056	5.34281	0.69155	f__Pirellulaceae	470	3	TCC	All	0.999939
f__Planctomycetaceae	0.875098	0.279292	2.74192	0.818895	f__Planctomycetaceae	462	11	TCC	All	0.999939
f__Planococcaceae	1.18739	0.294586	4.78604	0.809166	f__Planococcaceae	469	4	TCC	All	0.999939
f__Plasmodiidae	1.92096	1.40463	2.6271	4.36559e-05	f__Plasmodiidae	153	320	TCC	All	0.0273405
f__Podoviridae	3.87211	0.540335	27.7481	0.177872	f__Podoviridae	472	1	TCC	All	0.834689
f__Polyangiaceae	0.410021	0.1018	1.65146	0.209758	f__Polyangiaceae	462	11	TCC	All	0.868505
f__Porphyromonadaceae	0.951881	0.576872	1.57067	0.846963	f__Porphyromonadaceae	436	37	TCC	All	0.999939
f__Prevotellaceae	0.958352	0.613667	1.49664	0.851625	f__Prevotellaceae	427	46	TCC	All	0.999939
f__Prochloraceae	0.952179	0.133365	6.79824	0.961031	f__Prochloraceae	471	2	TCC	All	0.999939
f__Prochlorotrichaceae	2.2516e-06	0	Inf	0.992327	f__Prochlorotrichaceae	472	1	TCC	All	0.999939
f__Propionibacteriaceae	0.438969	0.180388	1.06822	0.0695973	f__Propionibacteriaceae	453	20	TCC	All	0.622164
f__Pseudomonadaceae	1.2348	0.934114	1.63226	0.138534	f__Pseudomonadaceae	303	170	TCC	All	0.792731
f__Pseudonocardiaceae	1.0614	0.680726	1.65495	0.792607	f__Pseudonocardiaceae	425	48	TCC	All	0.999939
f__Pyriculariaceae	0.699098	0.328029	1.48992	0.353826	f__Pyriculariaceae	454	19	TCC	All	0.958038
f__Retroviridae	3.01862e-07	0	Inf	0.993583	f__Retroviridae	472	1	TCC	All	0.999939
f__Rhizobiaceae	1.06657	0.595014	1.91183	0.828654	f__Rhizobiaceae	447	26	TCC	All	0.999939
f__Rhodanobacteraceae	2.98443e-07	0	Inf	0.992	f__Rhodanobacteraceae	471	2	TCC	All	0.999939
f__Rhodobacteraceae	0.672811	0.215052	2.10496	0.495884	f__Rhodobacteraceae	462	11	TCC	All	0.999939
f__Rhodocyclaceae	1.73215	0.428734	6.99811	0.440623	f__Rhodocyclaceae	471	2	TCC	All	0.999939
f__Rhodospirillaceae	2.27298	0.724266	7.13336	0.15939	f__Rhodospirillaceae	468	5	TCC	All	0.815185
f__Rhodothermaceae	0.518431	0.165738	1.62166	0.258866	f__Rhodothermaceae	461	12	TCC	All	0.898877
f__Rickettsiaceae	NA	NA	NA	NA	f__Rickettsiaceae	473	NA	TCC	All	NA
f__Rikenellaceae	1.5937	0.888486	2.85866	0.11797	f__Rikenellaceae	450	23	TCC	All	0.74798
f__Rountreeviridae	9.06465	1.25169	65.6453	0.0290945	f__Rountreeviridae	472	1	TCC	All	0.46533
f__Rubrobacteraceae	0.913167	0.127784	6.52565	0.927865	f__Rubrobacteraceae	471	2	TCC	All	0.999939
f__Saccharomycetaceae	1.23323	0.927562	1.63963	0.149151	f__Saccharomycetaceae	325	148	TCC	All	0.806206
f__Sandaracinaceae	0.851106	0.272057	2.66261	0.781742	f__Sandaracinaceae	465	8	TCC	All	0.999939
f__Saprospiraceae	2.71224	0.377846	19.4689	0.321116	f__Saprospiraceae	471	2	TCC	All	0.92943
f__Sarcocystidae	1.87161	1.38718	2.52522	4.10515e-05	f__Sarcocystidae	170	303	TCC	All	0.0273405
f__Schizosaccharomycetaceae	1.34221	1.01847	1.76886	0.0366254	f__Schizosaccharomycetaceae	296	177	TCC	All	0.50158
f__Schleiferiaceae	1.42008	0.351787	5.7325	0.622301	f__Schleiferiaceae	468	5	TCC	All	0.999939
f__Sclerotiniaceae	1.42703	1.08696	1.87348	0.0104562	f__Sclerotiniaceae	271	202	TCC	All	0.292599
f__Selenomonadaceae	0.410186	0.130553	1.28877	0.127097	f__Selenomonadaceae	461	12	TCC	All	0.7675
f__Silvanigrellaceae	NA	NA	NA	NA	f__Silvanigrellaceae	473	NA	TCC	All	NA
f__Sinobacteraceae	0.784382	0.400899	1.53469	0.47821	f__Sinobacteraceae	450	23	TCC	All	0.999939
f__Siphoviridae	1.47169	1.10814	1.95452	0.0076021	f__Siphoviridae	191	282	TCC	All	0.252321
f__Sordariaceae	1.32241	1.00117	1.74671	0.0490422	f__Sordariaceae	309	164	TCC	All	0.543779
f__Sphingobacteriaceae	1.40139	0.431567	4.55061	0.574407	f__Sphingobacteriaceae	469	4	TCC	All	0.999939
f__Sphingomonadaceae	0.994172	0.706058	1.39985	0.973296	f__Sphingomonadaceae	381	92	TCC	All	0.999939
f__Sphingosinicellaceae	1.68606	0.626238	4.53946	0.301241	f__Sphingosinicellaceae	467	6	TCC	All	0.927872
f__Staphylococcaceae	1.7588	1.1964	2.58557	0.00407782	f__Staphylococcaceae	79	394	TCC	All	0.190847
f__Steroidobacteraceae	8.25563e-07	0	Inf	0.991772	f__Steroidobacteraceae	472	1	TCC	All	0.999939
f__Streptococcaceae	0.899026	0.564471	1.43187	0.653974	f__Streptococcaceae	425	48	TCC	All	0.999939
f__Streptomycetaceae	1.5516	1.17831	2.04316	0.00175693	f__Streptomycetaceae	229	244	TCC	All	0.140719
f__Streptosporangiaceae	1.00384	0.559362	1.80151	0.989748	f__Streptosporangiaceae	450	23	TCC	All	0.999939
f__Sutterellaceae	1.29873	0.639062	2.63932	0.47003	f__Sutterellaceae	457	16	TCC	All	0.999939
f__Symbiobacteriaceae	0.731982	0.102473	5.22869	0.755789	f__Symbiobacteriaceae	471	2	TCC	All	0.999939
f__Synechococcaceae	0.801468	0.424007	1.51495	0.495701	f__Synechococcaceae	445	28	TCC	All	0.999939
f__Synergistaceae	0.902186	0.335122	2.42879	0.838573	f__Synergistaceae	462	11	TCC	All	0.999939
f__Tannerellaceae	1.72375	1.01724	2.92096	0.0430247	f__Tannerellaceae	446	27	TCC	All	0.501764
f__Tenuifilaceae	1.69571	0.420188	6.84321	0.458151	f__Tenuifilaceae	469	4	TCC	All	0.999939
f__Tepidiformaceae	1.61773	0.226316	11.5637	0.631697	f__Tepidiformaceae	471	2	TCC	All	0.999939
f__Theileriidae	1.26642	0.948885	1.69021	0.108777	f__Theileriidae	336	137	TCC	All	0.732863
f__Thermaceae	0.387511	0.0542872	2.76612	0.344475	f__Thermaceae	467	6	TCC	All	0.950001
f__Thermoguttaceae	2.9987e-07	0	Inf	0.991722	f__Thermoguttaceae	471	2	TCC	All	0.999939
f__Thermomonosporaceae	NA	NA	NA	NA	f__Thermomonosporaceae	473	NA	TCC	All	NA
f__Thermoproteaceae	0.946739	0.351726	2.54834	0.913729	f__Thermoproteaceae	462	11	TCC	All	0.999939
f__Thioalkalibacteraceae	0.688209	0.170887	2.7716	0.599087	f__Thioalkalibacteraceae	467	6	TCC	All	0.999939
f__Thiovulaceae	2.45457	0.607395	9.91927	0.207585	f__Thiovulaceae	469	4	TCC	All	0.86668
f__Treponemataceae	0.502509	0.124674	2.0254	0.333249	f__Treponemataceae	464	9	TCC	All	0.941535
f__Trichomonascaceae	1.44726	0.866366	2.41763	0.15794	f__Trichomonascaceae	441	32	TCC	All	0.815185
f__Trueperaceae	1.01396	0.141828	7.24899	0.988981	f__Trueperaceae	470	3	TCC	All	0.999939
f__Trypanosomatidae	1.37348	1.038	1.81738	0.0263525	f__Trypanosomatidae	321	152	TCC	All	0.435605
f__Tsukamurellaceae	2.88997	0.403458	20.7008	0.290779	f__Tsukamurellaceae	471	2	TCC	All	0.92189
`f__unclassified-g__Bigelowiella`	1.4386	1.09632	1.88775	0.00870862	f__unclassified-g__Bigelowiella	271	202	TCC	All	0.268223
`f__unclassified-g__Candidatus`	0.993098	0.467094	2.11145	0.985642	f__unclassified-g__Candidatus	457	16	TCC	All	0.999939
`f__unclassified-g__Flintibacter`	3.20497	1.18911	8.6382	0.0213149	f__unclassified-g__Flintibacter	467	6	TCC	All	0.405173
`f__unclassified-g__Gemella`	0.655175	0.289481	1.48284	0.310275	f__unclassified-g__Gemella	456	17	TCC	All	0.927872
`f__unclassified-g__Inhella`	1.11461	0.275738	4.50554	0.878993	f__unclassified-g__Inhella	466	7	TCC	All	0.999939
`f__unclassified-g__Intestinimonas`	1.80225	0.741405	4.38103	0.193688	f__unclassified-g__Intestinimonas	465	8	TCC	All	0.85978
`f__unclassified-g__Leptothrix`	1.16405	0.478666	2.8308	0.737604	f__unclassified-g__Leptothrix	462	11	TCC	All	0.999939
`f__unclassified-g__Massilistercora`	1.4633	0.467481	4.58039	0.513183	f__unclassified-g__Massilistercora	466	7	TCC	All	0.999939
`f__unclassified-g__Methylibium`	1.0689	0.265175	4.30864	0.925364	f__unclassified-g__Methylibium	468	5	TCC	All	0.999939
`f__unclassified-g__Ndongobacter`	53.5832	11.6577	246.288	3.12288e-07	f__unclassified-g__Ndongobacter	471	2	TCC	All	0.00119372
`f__unclassified-g__Nordella`	8.22854e-07	0	Inf	0.991059	f__unclassified-g__Nordella	470	3	TCC	All	0.999939
`f__unclassified-g__Plesiomonas`	3.03469e-07	0	Inf	0.993951	f__unclassified-g__Plesiomonas	471	2	TCC	All	0.999939
`f__unclassified-g__Pseudorhodoplanes`	8.25824e-07	0	Inf	0.992529	f__unclassified-g__Pseudorhodoplanes	471	2	TCC	All	0.999939
`f__unclassified-g__Rubrivivax`	1.04476	0.429437	2.54173	0.923108	f__unclassified-g__Rubrivivax	462	11	TCC	All	0.999939
`f__unclassified-g__Sphaerotilus`	1.71168	0.874715	3.34948	0.116609	f__unclassified-g__Sphaerotilus	457	16	TCC	All	0.745445
`f__unclassified-g__Thiohalobacter`	1.4995	0.371928	6.04553	0.56899	f__unclassified-g__Thiohalobacter	469	4	TCC	All	0.999939
`f__unclassified-s__endosymbiont of unidentified scaly snail isolate Monju`	NA	NA	NA	NA	f__unclassified-s__endosymbiont of unidentified scaly snail isolate Monju	473	NA	TCC	All	NA
f__Unikaryonidae	1.19091	0.789064	1.7974	0.405454	f__Unikaryonidae	424	49	TCC	All	0.988154
f__Ustilaginaceae	1.54867	1.1795	2.0334	0.00164268	f__Ustilaginaceae	253	220	TCC	All	0.138511
f__Vallitaleaceae	0.942175	0.233785	3.79705	0.933247	f__Vallitaleaceae	468	5	TCC	All	0.999939
f__Veillonellaceae	1.3624	0.718168	2.58455	0.343834	f__Veillonellaceae	452	21	TCC	All	0.950001
f__Verrucomicrobiaceae	1.31344	0.324636	5.31401	0.702217	f__Verrucomicrobiaceae	466	7	TCC	All	0.999939
f__Vibrionaceae	1.27091	0.956495	1.68868	0.0982844	f__Vibrionaceae	323	150	TCC	All	0.698745
f__Vicinamibacteraceae	0.381823	0.0942083	1.54752	0.177523	f__Vicinamibacteraceae	462	11	TCC	All	0.834689
f__Waddliaceae	NA	NA	NA	NA	f__Waddliaceae	473	NA	TCC	All	NA
f__Weeksellaceae	0.708006	0.226254	2.21553	0.553012	f__Weeksellaceae	466	7	TCC	All	0.999939
f__Xanthomonadaceae	1.03122	0.67336	1.57926	0.887584	f__Xanthomonadaceae	423	50	TCC	All	0.999939
f__Yersiniaceae	1.08895	0.691106	1.71581	0.713379	f__Yersiniaceae	431	42	TCC	All	0.999939
g__Abiotrophia	1.80122	0.574822	5.64415	0.312585	g__Abiotrophia	469	4	TCC	All	0.927872
g__Acetomicrobium	3.75866	0.523976	26.9621	0.187816	g__Acetomicrobium	471	2	TCC	All	0.847277
g__Achromobacter	1.04943	0.614813	1.79127	0.859628	g__Achromobacter	444	29	TCC	All	0.999939
g__Acidaminococcus	1.18986	0.295247	4.7952	0.806881	g__Acidaminococcus	468	5	TCC	All	0.999939
g__Acidimicrobium	1.33825	0.427043	4.19377	0.617108	g__Acidimicrobium	466	7	TCC	All	0.999939
g__Acinetobacter	1.72667	1.28478	2.32055	0.000293016	g__Acinetobacter	170	303	TCC	All	0.0568543
g__Actinoalloteichus	8.28159e-07	0	Inf	0.994443	g__Actinoalloteichus	472	1	TCC	All	0.999939
g__Actinocatenispora	0.495577	0.0694235	3.53766	0.483893	g__Actinocatenispora	468	5	TCC	All	0.999939
g__Actinomadura	NA	NA	NA	NA	g__Actinomadura	473	NA	TCC	All	NA
g__Actinomarinicola	1.36111	0.504569	3.67169	0.542581	g__Actinomarinicola	464	9	TCC	All	0.999939
g__Actinomyces	1.02042e-07	0	Inf	0.990146	g__Actinomyces	466	7	TCC	All	0.999939
g__Actinoplanes	1.00763	0.633093	1.60373	0.974443	g__Actinoplanes	429	44	TCC	All	0.999939
g__Actinopolymorpha	2.4411	0.341477	17.4506	0.373846	g__Actinopolymorpha	472	1	TCC	All	0.968095
g__Actinosynnema	1.16513	0.571037	2.37729	0.67446	g__Actinosynnema	455	18	TCC	All	0.999939
g__Actinotignum	0.755487	0.187324	3.04692	0.693519	g__Actinotignum	468	5	TCC	All	0.999939
g__Adhaeribacter	2.4411	0.341477	17.4506	0.373846	g__Adhaeribacter	472	1	TCC	All	0.968095
g__Aerosticca	2.98443e-07	0	Inf	0.992	g__Aerosticca	471	2	TCC	All	0.999939
g__Afipia	0.174561	0.024463	1.24562	0.0816994	g__Afipia	463	10	TCC	All	0.647694
g__Agrobacterium	1.06657	0.595014	1.91183	0.828654	g__Agrobacterium	447	26	TCC	All	0.999939
g__Akkermansia	0.856447	0.31814	2.30559	0.759074	g__Akkermansia	462	11	TCC	All	0.999939
g__Alcaligenes	1.17537	0.551292	2.50594	0.67571	g__Alcaligenes	454	19	TCC	All	0.999939
g__Alistipes	1.5937	0.888486	2.85866	0.11797	g__Alistipes	450	23	TCC	All	0.74798
g__Alloactinosynnema	1.87314	0.83013	4.22662	0.130641	g__Alloactinosynnema	465	8	TCC	All	0.77543
g__Alloprevotella	1.89128	0.838705	4.26486	0.124539	g__Alloprevotella	464	9	TCC	All	0.761074
g__Aminobacterium	0.872585	0.12214	6.23386	0.891935	g__Aminobacterium	470	3	TCC	All	0.999939
g__Amycolatopsis	1.20328	0.636178	2.2759	0.569301	g__Amycolatopsis	455	18	TCC	All	0.999939
g__Anaerobutyricum	2.46798	1.26408	4.81848	0.00813395	g__Anaerobutyricum	460	13	TCC	All	0.259461
g__Anaerococcus	1.15569	0.543702	2.45655	0.706835	g__Anaerococcus	458	15	TCC	All	0.999939
g__Anaerocolumna	2.14682	0.796951	5.78308	0.130773	g__Anaerocolumna	467	6	TCC	All	0.776007
g__Anaerolinea	1.61773	0.226316	11.5637	0.631697	g__Anaerolinea	471	2	TCC	All	0.999939
g__Andhravirus	9.06465	1.25169	65.6453	0.0290945	g__Andhravirus	472	1	TCC	All	0.46533
g__Aquaspirillum	0.573535	0.0803515	4.0938	0.579308	g__Aquaspirillum	469	4	TCC	All	0.999939
g__Aquiluna	1.01068	0.37501	2.72383	0.983252	g__Aquiluna	462	11	TCC	All	0.999939
g__Aquimarina	1.84851	0.258164	13.2357	0.540734	g__Aquimarina	471	2	TCC	All	0.999939
g__Arachidicoccus	1.31301	0.418597	4.11849	0.640576	g__Arachidicoccus	466	7	TCC	All	0.999939
g__Arachnia	2.979e-07	0	Inf	0.990942	g__Arachnia	471	2	TCC	All	0.999939
g__Archangium	0.684156	0.169782	2.75687	0.593478	g__Archangium	466	7	TCC	All	0.999939
g__Arcticibacterium	1.61773	0.226316	11.5637	0.631697	g__Arcticibacterium	471	2	TCC	All	0.999939
g__Aromatoleum	1.73215	0.428734	6.99811	0.440623	g__Aromatoleum	471	2	TCC	All	0.999939
g__Asaia	2.98443e-07	0	Inf	0.992	g__Asaia	471	2	TCC	All	0.999939
g__Aspergillus	0.962335	0.491392	1.88462	0.910857	g__Aspergillus	453	20	TCC	All	0.999939
g__Atopobium	NA	NA	NA	NA	g__Atopobium	473	NA	TCC	All	NA
g__Aurantimicrobium	0.507725	0.126054	2.04504	0.340319	g__Aurantimicrobium	464	9	TCC	All	0.946318
g__Aureliella	0.907541	0.127001	6.48522	0.922971	g__Aureliella	471	2	TCC	All	0.999939
g__Austwickia	0.897237	0.125625	6.40826	0.913915	g__Austwickia	471	2	TCC	All	0.999939
g__Babesia	1.86402	1.41298	2.45906	1.05462e-05	g__Babesia	237	236	TCC	All	0.0120939
g__Bacillus	1.14838	0.875289	1.50668	0.318003	g__Bacillus	256	217	TCC	All	0.928998
g__Bacteroides	1.08048	0.627055	1.86176	0.780394	g__Bacteroides	437	36	TCC	All	0.999939
g__Barnesiella	1.17562	0.291538	4.74062	0.820098	g__Barnesiella	468	5	TCC	All	0.999939
g__Besnoitia	1.45212	1.10661	1.9055	0.00713074	g__Besnoitia	254	219	TCC	All	0.241215
g__Bifidobacterium	1.02978	0.655403	1.61802	0.898703	g__Bifidobacterium	429	44	TCC	All	0.999939
g__Bigelowiella	1.4386	1.09632	1.88775	0.00870862	g__Bigelowiella	271	202	TCC	All	0.268223
g__Blastococcus	0.372506	0.0521949	2.65851	0.324705	g__Blastococcus	467	6	TCC	All	0.934121
g__Blautia	1.47752	0.804328	2.71415	0.208335	g__Blautia	451	22	TCC	All	0.866865
g__Bordetella	0.965512	0.635542	1.4668	0.86934	g__Bordetella	418	55	TCC	All	0.999939
g__Borrelia	3.0232e-07	0	Inf	0.993754	g__Borrelia	472	1	TCC	All	0.999939
g__Botrytis	1.42703	1.08696	1.87348	0.0104562	g__Botrytis	271	202	TCC	All	0.292599
g__Brachyspira	1.13894	0.501519	2.58652	0.755891	g__Brachyspira	460	13	TCC	All	0.999939
g__Brettanomyces	1.5955	1.21172	2.10085	0.000875062	g__Brettanomyces	230	243	TCC	All	0.0994572
g__Brevefilum	1.50568	0.559166	4.0544	0.41808	g__Brevefilum	465	8	TCC	All	0.996742
g__Brucella	1.09773e-07	0	Inf	0.993203	g__Brucella	469	4	TCC	All	0.999939
g__Bulleidia	0.740839	0.234134	2.34414	0.609765	g__Bulleidia	465	8	TCC	All	0.999939
g__Burkholderia	1.15741	0.80784	1.65823	0.425564	g__Burkholderia	400	73	TCC	All	0.999939
g__Butyricimonas	2.35699	0.75272	7.38043	0.140966	g__Butyricimonas	468	5	TCC	All	0.794165
g__Butyrivibrio	58.2202	7.28176	465.491	0.000127215	g__Butyrivibrio	472	1	TCC	All	0.0394282
g__Caldibacillus	2.13151	0.297411	15.2762	0.451344	g__Caldibacillus	471	2	TCC	All	0.999939
g__Caldilinea	2.04158	0.756005	5.51325	0.159095	g__Caldilinea	466	7	TCC	All	0.815185
g__Campylobacter	0.557054	0.17808	1.74253	0.314632	g__Campylobacter	461	12	TCC	All	0.928998
g__Candida	1.8573	0.871319	3.959	0.108878	g__Candida	458	15	TCC	All	0.732863
g__Candidatus	0.958988	0.52215	1.76129	0.892603	g__Candidatus	445	28	TCC	All	0.999939
g__Capnocytophaga	0.446425	0.0607915	3.27835	0.427902	g__Capnocytophaga	470	3	TCC	All	0.999939
g__Caproicibacterium	1.92489	0.791947	4.67862	0.148403	g__Caproicibacterium	465	8	TCC	All	0.804168
g__Caproiciproducens	2.16547	0.803834	5.8336	0.126489	g__Caproiciproducens	466	7	TCC	All	0.765646
g__Caulifigura	0.946526	0.132436	6.76484	0.956323	g__Caulifigura	470	3	TCC	All	0.999939
g__Cedecea	NA	NA	NA	NA	g__Cedecea	473	NA	TCC	All	NA
g__Cercospora	8.25378e-07	0	Inf	0.993105	g__Cercospora	471	2	TCC	All	0.999939
g__Cereibacter	3.02608e-07	0	Inf	0.992991	g__Cereibacter	470	3	TCC	All	0.999939
g__Chivirus	1.46082	0.96773	2.20516	0.0712562	g__Chivirus	426	47	TCC	All	0.623884
g__Chondrocystis	1.04079	0.25785	4.20104	0.955219	g__Chondrocystis	467	6	TCC	All	0.999939
g__Chondromyces	0.472368	0.066149	3.37316	0.454609	g__Chondromyces	468	5	TCC	All	0.999939
g__Christensenella	3.79903	1.40925	10.2413	0.00834008	g__Christensenella	469	4	TCC	All	0.261793
g__Chroococcidiopsis	0.624555	0.0875013	4.45787	0.638772	g__Chroococcidiopsis	469	4	TCC	All	0.999939
g__Chryseolinea	1.61773	0.226316	11.5637	0.631697	g__Chryseolinea	471	2	TCC	All	0.999939
g__Chthonomonas	8.24924e-07	0	Inf	0.991899	g__Chthonomonas	471	2	TCC	All	0.999939
g__Citricoccus	0.430329	0.060289	3.07158	0.400418	g__Citricoccus	469	4	TCC	All	0.985681
g__Citrobacter	0.313932	0.0433698	2.2724	0.251302	g__Citrobacter	469	4	TCC	All	0.891688
g__Clavibacter	8.25079e-07	0	Inf	0.99129	g__Clavibacter	471	2	TCC	All	0.999939
g__Cloacibacillus	1.67045	0.414357	6.73429	0.470697	g__Cloacibacillus	468	5	TCC	All	0.999939
g__Cloacibacterium	0.557292	0.138238	2.24667	0.411092	g__Cloacibacterium	468	5	TCC	All	0.991722
g__Clostridioides	1.4587	0.60006	3.54598	0.404817	g__Clostridioides	461	12	TCC	All	0.988154
g__Clostridium	1.20543	0.860539	1.68855	0.277248	g__Clostridium	381	92	TCC	All	0.92189
g__Colletotrichum	1.42239	1.07953	1.87414	0.0122892	g__Colletotrichum	217	256	TCC	All	0.303981
g__Collimonas	1.1611	0.162379	8.30254	0.881695	g__Collimonas	470	3	TCC	All	0.999939
g__Comamonas	0.346782	0.12734	0.944382	0.0382732	g__Comamonas	452	21	TCC	All	0.501764
g__Conexivisphaera	1.44254	1.06822	1.94804	0.0168245	g__Conexivisphaera	362	111	TCC	All	0.355993
g__Coprococcus	1.63645	0.607547	4.40783	0.329933	g__Coprococcus	467	6	TCC	All	0.938252
g__Corynebacterium	0.929775	0.615129	1.40537	0.729754	g__Corynebacterium	406	67	TCC	All	0.999939
g__Coxiella	3.69832	0.515539	26.5306	0.19328	g__Coxiella	471	2	TCC	All	0.859201
g__Croceimicrobium	1.42008	0.351787	5.7325	0.622301	g__Croceimicrobium	468	5	TCC	All	0.999939
g__Cronobacter	1.74848	0.950909	3.215	0.0721795	g__Cronobacter	455	18	TCC	All	0.627285
g__Cryptococcus	1.27007	0.870746	1.85253	0.214483	g__Cryptococcus	408	65	TCC	All	0.869485
g__Cryptosporidium	1.03276	0.599471	1.77923	0.907531	g__Cryptosporidium	441	32	TCC	All	0.999939
g__Cupriavidus	0.95033	0.659759	1.36887	0.784377	g__Cupriavidus	393	80	TCC	All	0.999939
g__Cutibacterium	0.381701	0.141568	1.02916	0.0570186	g__Cutibacterium	455	18	TCC	All	0.580798
g__Cyanobium	0.621925	0.229972	1.6819	0.349445	g__Cyanobium	461	12	TCC	All	0.953461
g__Dactylococcopsis	8.25815e-07	0	Inf	0.991806	g__Dactylococcopsis	471	2	TCC	All	0.999939
g__Debaryomyces	1.92958	0.716079	5.19953	0.193725	g__Debaryomyces	467	6	TCC	All	0.85978
g__Dechloromonas	0.80532	0.112658	5.7567	0.829179	g__Dechloromonas	469	4	TCC	All	0.999939
g__Defluviicoccus	1.11391	0.155741	7.96711	0.914417	g__Defluviicoccus	470	3	TCC	All	0.999939
g__Defluviimonas	8.2543e-07	0	Inf	0.991705	g__Defluviimonas	472	1	TCC	All	0.999939
g__Delftia	0.862709	0.55305	1.34575	0.515063	g__Delftia	421	52	TCC	All	0.999939
g__Denitrobacterium	4.69675	1.16301	18.9676	0.0298558	g__Denitrobacterium	471	2	TCC	All	0.469645
g__Dermacoccus	0.872464	0.278841	2.72984	0.814653	g__Dermacoccus	464	9	TCC	All	0.999939
g__Desulfovibrio	1.34718	0.430028	4.2204	0.608999	g__Desulfovibrio	469	4	TCC	All	0.999939
g__Dialister	3.31557	1.46726	7.49223	0.00395527	g__Dialister	464	9	TCC	All	0.188183
g__Diaphorobacter	1.1611	0.162379	8.30254	0.881695	g__Diaphorobacter	470	3	TCC	All	0.999939
g__Dickeya	3.00343e-07	0	Inf	0.993219	g__Dickeya	472	1	TCC	All	0.999939
g__Dietzia	8.28028e-07	0	Inf	0.994101	g__Dietzia	472	1	TCC	All	0.999939
g__Dolosigranulum	0.543121	0.0760751	3.87749	0.542744	g__Dolosigranulum	467	6	TCC	All	0.999939
g__Dysgonomonas	NA	NA	NA	NA	g__Dysgonomonas	473	NA	TCC	All	NA
g__Dysosmobacter	5.84773	2.58777	13.2144	2.17836e-05	g__Dysosmobacter	467	6	TCC	All	0.0210702
g__Eggerthella	1.00864	0.140824	7.22431	0.993167	g__Eggerthella	471	2	TCC	All	0.999939
g__Egibacter	2.1913	0.543342	8.83753	0.270202	g__Egibacter	470	3	TCC	All	0.914295
g__Eikenella	3.41483	0.476927	24.4504	0.221409	g__Eikenella	472	1	TCC	All	0.87344
g__Elizabethkingia	1.53349	0.214538	10.9611	0.670068	g__Elizabethkingia	471	2	TCC	All	0.999939
g__Empedobacter	NA	NA	NA	NA	g__Empedobacter	473	NA	TCC	All	NA
g__Encephalitozoon	1.19091	0.789064	1.7974	0.405454	g__Encephalitozoon	424	49	TCC	All	0.988154
g__Enterobacter	1.49653	0.613513	3.65047	0.37555	g__Enterobacter	461	12	TCC	All	0.969529
g__Enterocloster	1.05942	0.560885	2.00107	0.858807	g__Enterocloster	450	23	TCC	All	0.999939
g__Enterococcus	1.02954	0.328221	3.2294	0.96019	g__Enterococcus	466	7	TCC	All	0.999939
g__Ereboglobus	2.4411	0.341477	17.4506	0.373846	g__Ereboglobus	472	1	TCC	All	0.968095
g__Eremothecium	1.56884	0.645589	3.8124	0.320202	g__Eremothecium	465	8	TCC	All	0.928998
g__Erwinia	3.8845	0.541584	27.8615	0.177045	g__Erwinia	471	2	TCC	All	0.83414
g__Erysipelatoclostridium	1.34365	0.596173	3.02831	0.476181	g__Erysipelatoclostridium	461	12	TCC	All	0.999939
g__Erysipelothrix	42.1867	5.44656	326.76	0.000339953	g__Erysipelothrix	472	1	TCC	All	0.0568543
g__Erythrobacter	1.00521	0.321263	3.14522	0.992879	g__Erythrobacter	467	6	TCC	All	0.999939
g__Escherichia	0.765189	0.425134	1.37725	0.372116	g__Escherichia	442	31	TCC	All	0.968095
g__Ethanoligenens	4.6587	1.48471	14.618	0.00835547	g__Ethanoligenens	469	4	TCC	All	0.261793
g__Eubacterium	3.2349	1.32921	7.87278	0.00967885	g__Eubacterium	466	7	TCC	All	0.282783
g__Faecalibacterium	1.37239	0.823561	2.28697	0.224389	g__Faecalibacterium	444	29	TCC	All	0.87344
g__Filimonas	0.843828	0.209405	3.40034	0.811259	g__Filimonas	467	6	TCC	All	0.999939
g__Filomicrobium	2.022	0.500756	8.16464	0.322798	g__Filomicrobium	469	4	TCC	All	0.932188
g__Fimbriimonas	1.35539	0.335583	5.4743	0.66942	g__Fimbriimonas	468	5	TCC	All	0.999939
g__Flammeovirga	8.25464e-07	0	Inf	0.993167	g__Flammeovirga	471	2	TCC	All	0.999939
g__Flavonifractor	1.35312	0.666888	2.74547	0.402196	g__Flavonifractor	459	14	TCC	All	0.986951
g__Flintibacter	3.20497	1.18911	8.6382	0.0213149	g__Flintibacter	467	6	TCC	All	0.405173
g__Fluviibacter	0.660958	0.163987	2.66402	0.560421	g__Fluviibacter	466	7	TCC	All	0.999939
g__Frankia	0.71113	0.0994689	5.08406	0.734098	g__Frankia	468	5	TCC	All	0.999939
g__Fretibacterium	0.615996	0.0862708	4.39837	0.629032	g__Fretibacterium	468	5	TCC	All	0.999939
g__Frigoriglobus	1.56701	0.388168	6.32589	0.528134	g__Frigoriglobus	469	4	TCC	All	0.999939
g__Fuerstia	2.29966	0.569323	9.28899	0.242352	g__Fuerstia	470	3	TCC	All	0.882278
g__Fulvivirga	2.25182e-06	0	Inf	0.992883	g__Fulvivirga	472	1	TCC	All	0.999939
g__Fusarium	1.57191	1.19772	2.063	0.00111162	g__Fusarium	271	202	TCC	All	0.11514
g__Fusobacterium	0.954172	0.64061	1.42121	0.817493	g__Fusobacterium	407	66	TCC	All	0.999939
g__Gammaretrovirus	3.01862e-07	0	Inf	0.993583	g__Gammaretrovirus	472	1	TCC	All	0.999939
g__Gardnerella	8.58537	2.10229	35.061	0.00274457	g__Gardnerella	471	2	TCC	All	0.160999
g__Gemella	0.655175	0.289481	1.48284	0.310275	g__Gemella	456	17	TCC	All	0.927872
g__Gemmatimonas	0.66112	0.0926073	4.71971	0.67987	g__Gemmatimonas	469	4	TCC	All	0.999939
g__Gemmatirosa	1.1724	0.712749	1.92847	0.531067	g__Gemmatirosa	439	34	TCC	All	0.999939
g__Gemmobacter	1.35813	0.336931	5.47445	0.66691	g__Gemmobacter	469	4	TCC	All	0.999939
g__Giardia	1.71741	1.29533	2.27702	0.000171219	g__Giardia	321	152	TCC	All	0.0436322
g__Glaesserella	2.36988	0.755201	7.43689	0.139202	g__Glaesserella	468	5	TCC	All	0.793955
g__Gloeomargarita	1.07742	0.400242	2.90032	0.882667	g__Gloeomargarita	464	9	TCC	All	0.999939
g__Gorganvirus	1.35293	1.02252	1.79011	0.034358	g__Gorganvirus	196	277	TCC	All	0.493933
g__Granulibacter	3.03047e-07	0	Inf	0.993851	g__Granulibacter	471	2	TCC	All	0.999939
g__Grimontia	1.01473	0.49978	2.06027	0.967713	g__Grimontia	455	18	TCC	All	0.999939
g__Guillardia	1.76677	1.32832	2.34993	9.19642e-05	g__Guillardia	198	275	TCC	All	0.0363655
g__Guyparkeria	0.688209	0.170887	2.7716	0.599087	g__Guyparkeria	467	6	TCC	All	0.999939
g__Haemophilus	1.28747	0.570397	2.90599	0.542972	g__Haemophilus	465	8	TCC	All	0.999939
g__Haliscomenobacter	1.41886	0.452354	4.45042	0.548614	g__Haliscomenobacter	466	7	TCC	All	0.999939
g__Halobacteriovorax	0.806676	0.297286	2.18889	0.673161	g__Halobacteriovorax	464	9	TCC	All	0.999939
g__Halomicronema	2.2516e-06	0	Inf	0.992327	g__Halomicronema	472	1	TCC	All	0.999939
g__Halopiger	12.5259	1.71735	91.3602	0.0126532	g__Halopiger	472	1	TCC	All	0.310709
g__Halothiobacillus	1.53349	0.214538	10.9611	0.670068	g__Halothiobacillus	471	2	TCC	All	0.999939
g__Hemiselmis	1.41954	1.08191	1.86254	0.0114694	g__Hemiselmis	267	206	TCC	All	0.29543
g__Hirschia	1.20972	0.386581	3.78557	0.74359	g__Hirschia	468	5	TCC	All	0.999939
g__Homo	NA	NA	NA	NA	g__Homo	NA	473	TCC	All	NA
g__Hydrogenophaga	1.34267	0.551945	3.26621	0.515913	g__Hydrogenophaga	462	11	TCC	All	0.999939
g__Hymenobacter	1.70143	0.542617	5.33498	0.362043	g__Hymenobacter	468	5	TCC	All	0.964496
g__Hyphomicrobium	0.509107	0.161643	1.60347	0.248779	g__Hyphomicrobium	464	9	TCC	All	0.889924
g__Iamia	0.432914	0.0606566	3.08977	0.403753	g__Iamia	467	6	TCC	All	0.988154
g__Inhella	1.11461	0.275738	4.50554	0.878993	g__Inhella	466	7	TCC	All	0.999939
g__Intestinimonas	1.80225	0.741405	4.38103	0.193688	g__Intestinimonas	465	8	TCC	All	0.85978
g__Jatrophihabitans	0.728231	0.270436	1.96098	0.53034	g__Jatrophihabitans	462	11	TCC	All	0.999939
g__Jonquetella	1.22069	0.389957	3.82115	0.731968	g__Jonquetella	468	5	TCC	All	0.999939
g__Kazachstania	1.3494	0.915657	1.98861	0.129873	g__Kazachstania	413	60	TCC	All	0.773473
g__Kineobactrum	1.69462	0.420387	6.83115	0.458338	g__Kineobactrum	471	2	TCC	All	0.999939
g__Kingella	0.417501	0.057058	3.05491	0.389684	g__Kingella	470	3	TCC	All	0.978709
g__Kiritimatiella	0.648941	0.0909083	4.63242	0.666325	g__Kiritimatiella	470	3	TCC	All	0.999939
g__Kitasatospora	1.40335	1.03063	1.91087	0.0314361	g__Kitasatospora	370	103	TCC	All	0.486168
g__Klebsiella	1.84569	0.685149	4.972	0.225469	g__Klebsiella	466	7	TCC	All	0.87344
g__Kluyveromyces	1.0162	0.600053	1.72094	0.952329	g__Kluyveromyces	445	28	TCC	All	0.999939
g__Kocuria	0.806569	0.357631	1.81906	0.604422	g__Kocuria	454	19	TCC	All	0.999939
g__Ktedonosporobacter	2.2516e-06	0	Inf	0.992327	g__Ktedonosporobacter	472	1	TCC	All	0.999939
g__Kutzneria	5.32491	0.740948	38.2681	0.0965124	g__Kutzneria	472	1	TCC	All	0.693456
g__Labilithrix	0.531984	0.132093	2.14248	0.374565	g__Labilithrix	465	8	TCC	All	0.968506
g__Lachnoanaerobaculum	0.572328	0.253442	1.29244	0.179365	g__Lachnoanaerobaculum	453	20	TCC	All	0.836427
g__Lachnoclostridium	1.00398	0.514407	1.95947	0.99072	g__Lachnoclostridium	449	24	TCC	All	0.999939
g__Lacibacter	1.11187	0.276009	4.47907	0.881421	g__Lacibacter	469	4	TCC	All	0.999939
g__Lactobacillus	1.16338	0.478427	2.82896	0.738539	g__Lactobacillus	461	12	TCC	All	0.999939
g__Lactococcus	0.654081	0.207244	2.06434	0.469101	g__Lactococcus	465	8	TCC	All	0.999939
g__Lancefieldella	0.402398	0.0550747	2.94008	0.369646	g__Lancefieldella	470	3	TCC	All	0.968095
g__Lawsonia	0.974062	0.241715	3.92526	0.970518	g__Lawsonia	469	4	TCC	All	0.999939
g__Legionella	8.25331e-07	0	Inf	0.993472	g__Legionella	471	2	TCC	All	0.999939
g__Leifsonia	4.28267	1.06079	17.2902	0.0410679	g__Leifsonia	471	2	TCC	All	0.501764
g__Leishmania	1.16806	0.854649	1.59641	0.329762	g__Leishmania	366	107	TCC	All	0.938252
g__Lelliottia	8.25427e-07	0	Inf	0.991152	g__Lelliottia	471	2	TCC	All	0.999939
g__Leptospira	3.03212e-07	0	Inf	0.993687	g__Leptospira	471	2	TCC	All	0.999939
g__Leptothrix	1.16405	0.478666	2.8308	0.737604	g__Leptothrix	462	11	TCC	All	0.999939
g__Leptotrichia	0.467728	0.219817	0.995232	0.0485673	g__Leptotrichia	443	30	TCC	All	0.541249
g__Lichenicola	2.67043e-07	0	Inf	0.991431	g__Lichenicola	472	1	TCC	All	0.999939
g__Limnoglobus	0.652942	0.162038	2.63107	0.548853	g__Limnoglobus	465	8	TCC	All	0.999939
g__Limnohabitans	0.221608	0.0310599	1.58115	0.132843	g__Limnohabitans	463	10	TCC	All	0.779045
g__Listeria	1.10212	0.448989	2.70536	0.831926	g__Listeria	466	7	TCC	All	0.999939
g__Longicatena	1.76202	0.246342	12.6032	0.572557	g__Longicatena	470	3	TCC	All	0.999939
g__Luteimonas	8.28028e-07	0	Inf	0.994101	g__Luteimonas	472	1	TCC	All	0.999939
g__Luteitalea	0.381823	0.0942083	1.54752	0.177523	g__Luteitalea	462	11	TCC	All	0.834689
g__Luteolibacter	1.31344	0.324636	5.31401	0.702217	g__Luteolibacter	466	7	TCC	All	0.999939
g__Lysobacter	1.48989	0.660917	3.35861	0.336361	g__Lysobacter	464	9	TCC	All	0.943569
g__Maioricimonas	2.25182e-06	0	Inf	0.992883	g__Maioricimonas	472	1	TCC	All	0.999939
g__Mannheimia	1.66225	0.529787	5.21547	0.383728	g__Mannheimia	469	4	TCC	All	0.973325
g__Marasmius	1.52038	1.15721	1.99751	0.00262586	g__Marasmius	241	232	TCC	All	0.160999
g__Maricaulis	0.388884	0.0958449	1.57787	0.186261	g__Maricaulis	464	9	TCC	All	0.846757
g__Marinobacter	3.41483	0.476927	24.4504	0.221409	g__Marinobacter	472	1	TCC	All	0.87344
g__Massilistercora	1.4633	0.467481	4.58039	0.513183	g__Massilistercora	466	7	TCC	All	0.999939
g__Mediterraneibacter	1.39722	0.860517	2.26867	0.176207	g__Mediterraneibacter	439	34	TCC	All	0.832884
g__Megasphaera	0.713923	0.225273	2.26252	0.566917	g__Megasphaera	464	9	TCC	All	0.999939
g__Meiothermus	0.387511	0.0542872	2.76612	0.344475	g__Meiothermus	467	6	TCC	All	0.950001
g__Melioribacter	8.25464e-07	0	Inf	0.993167	g__Melioribacter	471	2	TCC	All	0.999939
g__Methanobrevibacter	2.65087	0.656135	10.7099	0.171169	g__Methanobrevibacter	469	4	TCC	All	0.823023
g__Methylibium	1.0689	0.265175	4.30864	0.925364	g__Methylibium	468	5	TCC	All	0.999939
g__Methylobacterium	0.888539	0.560188	1.40935	0.615594	g__Methylobacterium	423	50	TCC	All	0.999939
g__Methylorubrum	1.10466	0.353066	3.45624	0.864192	g__Methylorubrum	466	7	TCC	All	0.999939
g__Methylotenera	NA	NA	NA	NA	g__Methylotenera	473	NA	TCC	All	NA
g__Microbacterium	0.994088	0.626171	1.57818	0.979939	g__Microbacterium	430	43	TCC	All	0.999939
g__Micrococcus	0.372992	0.138378	1.00538	0.0512536	g__Micrococcus	452	21	TCC	All	0.558698
g__Micromonospora	1.41659	0.350708	5.7219	0.624899	g__Micromonospora	468	5	TCC	All	0.999939
g__Microvirgula	1.53349	0.214538	10.9611	0.670068	g__Microvirgula	471	2	TCC	All	0.999939
g__Miltoncostaea	8.2462e-07	0	Inf	0.991477	g__Miltoncostaea	471	2	TCC	All	0.999939
g__Mobiluncus	0.963619	0.134852	6.88579	0.970536	g__Mobiluncus	469	4	TCC	All	0.999939
g__Moraxella	0.688082	0.398223	1.18893	0.180314	g__Moraxella	432	41	TCC	All	0.836427
g__Morganella	2.8478	1.05453	7.69062	0.0389508	g__Morganella	467	6	TCC	All	0.501764
g__Mumia	0.519013	0.0726762	3.70651	0.513215	g__Mumia	469	4	TCC	All	0.999939
g__Mycobacterium	1.16367	0.687128	1.97071	0.572798	g__Mycobacterium	439	34	TCC	All	0.999939
g__Mycobacteroides	1.03276e-07	0	Inf	0.991616	g__Mycobacteroides	468	5	TCC	All	0.999939
g__Mycoplasma	2.97528e-07	0	Inf	0.99283	g__Mycoplasma	472	1	TCC	All	0.999939
g__Myroides	2.32752	1.09154	4.96305	0.0287658	g__Myroides	462	11	TCC	All	0.462329
g__Nakamurella	1.1611	0.162379	8.30254	0.881695	g__Nakamurella	470	3	TCC	All	0.999939
g__Nakaseomyces	8.25775e-07	0	Inf	0.992492	g__Nakaseomyces	471	2	TCC	All	0.999939
g__Natrarchaeobaculum	2.24327	0.555953	9.0516	0.256318	g__Natrarchaeobaculum	470	3	TCC	All	0.898483
g__Natronoglycomyces	8.25078e-07	0	Inf	0.99126	g__Natronoglycomyces	471	2	TCC	All	0.999939
g__Naumovozyma	1.44934	0.594333	3.53436	0.414528	g__Naumovozyma	461	12	TCC	All	0.993333
g__Ndongobacter	53.5832	11.6577	246.288	3.12288e-07	g__Ndongobacter	471	2	TCC	All	0.00119372
g__Neisseria	0.331751	0.045592	2.41399	0.275869	g__Neisseria	470	3	TCC	All	0.92189
g__Neochlamydia	0.461769	0.0646611	3.29766	0.441089	g__Neochlamydia	469	4	TCC	All	0.999939
g__Neospora	0.997597	0.24755	4.02019	0.9973	g__Neospora	467	6	TCC	All	0.999939
g__Neurospora	1.32241	1.00117	1.74671	0.0490422	g__Neurospora	309	164	TCC	All	0.543779
g__Niabella	3.02867e-07	0	Inf	0.993779	g__Niabella	470	3	TCC	All	0.999939
g__Nibricoccus	0.507147	0.071045	3.62022	0.498377	g__Nibricoccus	468	5	TCC	All	0.999939
g__Nitrospira	0.491076	0.0687188	3.50931	0.47847	g__Nitrospira	467	6	TCC	All	0.999939
g__Nocardia	0.352762	0.049361	2.52103	0.29907	g__Nocardia	469	4	TCC	All	0.925788
g__Nocardioides	1.61773	0.226316	11.5637	0.631697	g__Nocardioides	471	2	TCC	All	0.999939
g__Nonomuraea	1.00384	0.559362	1.80151	0.989748	g__Nonomuraea	450	23	TCC	All	0.999939
g__Nordella	8.22854e-07	0	Inf	0.991059	g__Nordella	470	3	TCC	All	0.999939
g__Nostoc	1.63201	0.228312	11.6658	0.625482	g__Nostoc	471	2	TCC	All	0.999939
g__Obesumbacterium	1.40566	0.577901	3.41906	0.452756	g__Obesumbacterium	465	8	TCC	All	0.999939
g__Ochrobactrum	2.67043e-07	0	Inf	0.991431	g__Ochrobactrum	472	1	TCC	All	0.999939
g__Odoribacter	1.83232	0.902762	3.71902	0.0935961	g__Odoribacter	461	12	TCC	All	0.683246
g__Ogataea	1.57225	1.09725	2.25286	0.0136751	g__Ogataea	411	62	TCC	All	0.322049
g__Oleiharenicola	0.67367	0.0942769	4.81381	0.693802	g__Oleiharenicola	469	4	TCC	All	0.999939
g__Olsenella	42.1867	5.44656	326.76	0.000339953	g__Olsenella	472	1	TCC	All	0.0568543
g__Orientia	NA	NA	NA	NA	g__Orientia	473	NA	TCC	All	NA
g__Ornithinimicrobium	1.04534	0.388108	2.81556	0.930099	g__Ornithinimicrobium	462	11	TCC	All	0.999939
g__Oscillibacter	1.62974	0.834788	3.18171	0.152451	g__Oscillibacter	456	17	TCC	All	0.814012
g__Ottowia	0.925083	0.503156	1.70082	0.802104	g__Ottowia	449	24	TCC	All	0.999939
g__Oxalobacter	2.25182e-06	0	Inf	0.992883	g__Oxalobacter	472	1	TCC	All	0.999939
g__Paenarthrobacter	0.424955	0.0595425	3.03291	0.393409	g__Paenarthrobacter	468	5	TCC	All	0.980813
g__Paeniclostridium	2.10987	0.294174	15.1324	0.457637	g__Paeniclostridium	470	3	TCC	All	0.999939
g__Pajaroellobacter	0.948015	0.132671	6.77412	0.957566	g__Pajaroellobacter	470	3	TCC	All	0.999939
g__Paludibacter	1.4037	0.44785	4.39963	0.560705	g__Paludibacter	466	7	TCC	All	0.999939
g__Paludibaculum	1.61773	0.226316	11.5637	0.631697	g__Paludibaculum	471	2	TCC	All	0.999939
g__Panacibacter	0.875805	0.279927	2.74012	0.819745	g__Panacibacter	465	8	TCC	All	0.999939
g__Pandoraea	1.03388	0.424765	2.51647	0.941477	g__Pandoraea	458	15	TCC	All	0.999939
g__Parabacteroides	1.821	1.03702	3.19766	0.0369341	g__Parabacteroides	451	22	TCC	All	0.501764
g__Parachlamydia	1.61773	0.226316	11.5637	0.631697	g__Parachlamydia	471	2	TCC	All	0.999939
g__Paraflavitalea	1.58396	0.392388	6.39398	0.518284	g__Paraflavitalea	468	5	TCC	All	0.999939
g__Paraprevotella	3.34365	1.48061	7.55093	0.00368171	g__Paraprevotella	466	7	TCC	All	0.188183
g__Parvimonas	0.906411	0.445059	1.846	0.786572	g__Parvimonas	455	18	TCC	All	0.999939
g__Pasteurella	0.887215	0.623855	1.26175	0.505408	g__Pasteurella	375	98	TCC	All	0.999939
g__Pelolinea	42.1867	5.44656	326.76	0.000339953	g__Pelolinea	472	1	TCC	All	0.0568543
g__Peptacetobacter	1.57745	0.699943	3.55508	0.271575	g__Peptacetobacter	463	10	TCC	All	0.916953
g__Peptoniphilus	1.57002	0.767492	3.21171	0.216723	g__Peptoniphilus	458	15	TCC	All	0.869485
g__Petrimonas	2.92983	0.409537	20.9601	0.284289	g__Petrimonas	472	1	TCC	All	0.92189
g__Petrocella	0.942175	0.233785	3.79705	0.933247	g__Petrocella	468	5	TCC	All	0.999939
g__Phenylobacterium	0.395688	0.0976085	1.60405	0.194194	g__Phenylobacterium	464	9	TCC	All	0.860146
g__Phnomibacter	1.14124	0.283278	4.59773	0.852577	g__Phnomibacter	469	4	TCC	All	0.999939
g__Phocaeicola	1.24471	0.67726	2.28762	0.48083	g__Phocaeicola	448	25	TCC	All	0.999939
g__Phreatobacter	0.593293	0.242758	1.44999	0.252192	g__Phreatobacter	458	15	TCC	All	0.892243
g__Pichia	1.72175	1.30597	2.26991	0.000116711	g__Pichia	236	237	TCC	All	0.0394282
g__Planctomyces	0.654368	0.0915608	4.67664	0.672557	g__Planctomyces	468	5	TCC	All	0.999939
g__Planococcus	1.18739	0.294586	4.78604	0.809166	g__Planococcus	469	4	TCC	All	0.999939
g__Plantactinospora	2.25145e-06	0	Inf	0.992004	g__Plantactinospora	472	1	TCC	All	0.999939
g__Plasmodium	1.92096	1.40463	2.6271	4.36559e-05	g__Plasmodium	153	320	TCC	All	0.0273405
g__Plesiomonas	3.03469e-07	0	Inf	0.993951	g__Plesiomonas	471	2	TCC	All	0.999939
g__Pochonia	0.729562	0.421748	1.26203	0.259463	g__Pochonia	443	30	TCC	All	0.899588
g__Polymorphobacter	1.68606	0.626238	4.53946	0.301241	g__Polymorphobacter	467	6	TCC	All	0.927872
g__Polynucleobacter	1.20514	0.495841	2.92908	0.680484	g__Polynucleobacter	462	11	TCC	All	0.999939
g__Polystyrenella	1.1611	0.162379	8.30254	0.881695	g__Polystyrenella	470	3	TCC	All	0.999939
g__Pontibacter	2.4411	0.341477	17.4506	0.373846	g__Pontibacter	472	1	TCC	All	0.968095
g__Pontimonas	2.4411	0.341477	17.4506	0.373846	g__Pontimonas	472	1	TCC	All	0.968095
g__Poriferisphaera	2.4411	0.341477	17.4506	0.373846	g__Poriferisphaera	472	1	TCC	All	0.968095
g__Porphyrobacter	2.80699	0.895256	8.80106	0.0766947	g__Porphyrobacter	470	3	TCC	All	0.63801
g__Porphyromonas	0.951881	0.576872	1.57067	0.846963	g__Porphyromonas	436	37	TCC	All	0.999939
g__Prevotella	0.888929	0.558242	1.41551	0.61988	g__Prevotella	430	43	TCC	All	0.999939
g__Prochlorococcus	0.952179	0.133365	6.79824	0.961031	g__Prochlorococcus	471	2	TCC	All	0.999939
g__Propionibacterium	2.25177e-06	0	Inf	0.992744	g__Propionibacterium	472	1	TCC	All	0.999939
g__Proteus	1.98773	0.81598	4.84212	0.13046	g__Proteus	465	8	TCC	All	0.77543
g__Providencia	2.28874	0.56758	9.22922	0.244482	g__Providencia	470	3	TCC	All	0.885674
g__Pseudobutyrivibrio	1.79748	0.739536	4.36889	0.195638	g__Pseudobutyrivibrio	465	8	TCC	All	0.860194
g__Pseudocnuella	0.824827	0.263684	2.58013	0.740662	g__Pseudocnuella	465	8	TCC	All	0.999939
g__Pseudolysobacter	NA	NA	NA	NA	g__Pseudolysobacter	473	NA	TCC	All	NA
g__Pseudomonas	1.2348	0.934114	1.63226	0.138534	g__Pseudomonas	303	170	TCC	All	0.792731
g__Pseudonocardia	0.384438	0.0945862	1.56251	0.181493	g__Pseudonocardia	466	7	TCC	All	0.838546
g__Pseudorhodobacter	2.82148	0.698446	11.3978	0.145355	g__Pseudorhodobacter	470	3	TCC	All	0.801112
g__Pseudorhodoplanes	8.25824e-07	0	Inf	0.992529	g__Pseudorhodoplanes	471	2	TCC	All	0.999939
g__Pulveribacter	1.03773	0.25747	4.18254	0.958471	g__Pulveribacter	468	5	TCC	All	0.999939
g__Pyricularia	0.699098	0.328029	1.48992	0.353826	g__Pyricularia	454	19	TCC	All	0.958038
g__Pyrobaculum	0.946739	0.351726	2.54834	0.913729	g__Pyrobaculum	462	11	TCC	All	0.999939
g__Rhizoctonia	1.45701	1.03179	2.05747	0.0325393	g__Rhizoctonia	400	73	TCC	All	0.492925
g__Rhodobacter	0.465514	0.0652135	3.32298	0.445779	g__Rhodobacter	467	6	TCC	All	0.999939
g__Rhodocytophaga	3.75866	0.523976	26.9621	0.187816	g__Rhodocytophaga	471	2	TCC	All	0.847277
g__Rhodoferax	1.46233	0.542378	3.94265	0.45266	g__Rhodoferax	464	9	TCC	All	0.999939
g__Rhodoluna	0.468774	0.0656502	3.34728	0.450014	g__Rhodoluna	468	5	TCC	All	0.999939
g__Rhodothermus	0.402691	0.0999849	1.62185	0.200666	g__Rhodothermus	463	10	TCC	All	0.860194
g__Rickettsiella	0.725813	0.101678	5.18111	0.7493	g__Rickettsiella	469	4	TCC	All	0.999939
g__Romboutsia	1.42345	0.5283	3.83537	0.485054	g__Romboutsia	465	8	TCC	All	0.999939
g__Rosenblumvirus	NA	NA	NA	NA	g__Rosenblumvirus	473	NA	TCC	All	NA
g__Roseococcus	1.62653	0.518454	5.10283	0.404348	g__Roseococcus	467	6	TCC	All	0.988154
g__Roseomonas	0.943246	0.301356	2.95236	0.920057	g__Roseomonas	464	9	TCC	All	0.999939
g__Rothia	0.756972	0.411702	1.3918	0.370232	g__Rothia	442	31	TCC	All	0.968095
g__Rubripirellula	2.4411	0.341477	17.4506	0.373846	g__Rubripirellula	472	1	TCC	All	0.968095
g__Rubrivivax	1.04476	0.429437	2.54173	0.923108	g__Rubrivivax	462	11	TCC	All	0.999939
g__Rubrobacter	0.913167	0.127784	6.52565	0.927865	g__Rubrobacter	471	2	TCC	All	0.999939
g__Rufibacter	2.97528e-07	0	Inf	0.99283	g__Rufibacter	472	1	TCC	All	0.999939
g__Ruminococcus	1.81442	0.894062	3.68221	0.0989723	g__Ruminococcus	461	12	TCC	All	0.700379
g__Saccharomyces	0.449159	0.166386	1.2125	0.114183	g__Saccharomyces	459	14	TCC	All	0.741946
g__Saccharothrix	8.24827e-07	0	Inf	0.991467	g__Saccharothrix	472	1	TCC	All	0.999939
g__Salinibacter	1.23048	0.172131	8.79607	0.836266	g__Salinibacter	471	2	TCC	All	0.999939
g__Salinicola	0.440466	0.0616987	3.14448	0.413595	g__Salinicola	469	4	TCC	All	0.992988
g__Salinigranum	2.53205	0.807623	7.93848	0.11105	g__Salinigranum	469	4	TCC	All	0.733355
g__Salmonella	1.42674	0.755206	2.69539	0.273543	g__Salmonella	454	19	TCC	All	0.919457
g__Sandaracinus	0.851106	0.272057	2.66261	0.781742	g__Sandaracinus	465	8	TCC	All	0.999939
g__Saprospira	2.71224	0.377846	19.4689	0.321116	g__Saprospira	471	2	TCC	All	0.92943
g__Scardovia	1.61773	0.226316	11.5637	0.631697	g__Scardovia	471	2	TCC	All	0.999939
g__Schaalia	0.724666	0.179826	2.92027	0.650631	g__Schaalia	467	6	TCC	All	0.999939
g__Scheffersomyces	2.9481	0.940887	9.23734	0.0635394	g__Scheffersomyces	469	4	TCC	All	0.599675
g__Schizosaccharomyces	1.34221	1.01847	1.76886	0.0366254	g__Schizosaccharomyces	296	177	TCC	All	0.50158
g__Selenomonas	0.410186	0.130553	1.28877	0.127097	g__Selenomonas	461	12	TCC	All	0.7675
g__Serpentinomonas	0.541762	0.075794	3.87242	0.541334	g__Serpentinomonas	467	6	TCC	All	0.999939
g__Serratia	0.991415	0.616216	1.59506	0.971651	g__Serratia	433	40	TCC	All	0.999939
g__Silvanigrella	NA	NA	NA	NA	g__Silvanigrella	473	NA	TCC	All	NA
g__Singulisphaera	2.01227	0.499099	8.11312	0.3256	g__Singulisphaera	471	2	TCC	All	0.934624
g__Sinimarinibacterium	0.169438	0.0236324	1.21482	0.0773381	g__Sinimarinibacterium	465	8	TCC	All	0.638122
g__Sodalis	2.4411	0.341477	17.4506	0.373846	g__Sodalis	472	1	TCC	All	0.968095
g__Solibaculum	3.18345	1.4095	7.18999	0.0053415	g__Solibaculum	464	9	TCC	All	0.211601
g__Solimonas	0.860477	0.424056	1.74604	0.677254	g__Solimonas	452	21	TCC	All	0.999939
g__Sorangium	0.685068	0.170093	2.75919	0.594645	g__Sorangium	467	6	TCC	All	0.999939
g__Sphaerospermopsis	0.303592	0.041984	2.19532	0.237617	g__Sphaerospermopsis	469	4	TCC	All	0.879174
g__Sphaerotilus	1.71168	0.874715	3.34948	0.116609	g__Sphaerotilus	457	16	TCC	All	0.745445
g__Sphingobacterium	1.40139	0.431567	4.55061	0.574407	g__Sphingobacterium	469	4	TCC	All	0.999939
g__Sphingomonas	0.999687	0.709967	1.40764	0.998571	g__Sphingomonas	382	91	TCC	All	0.999939
g__Sphingorhabdus	0.416811	0.0583831	2.97571	0.382875	g__Sphingorhabdus	467	6	TCC	All	0.972345
g__Sphingosinithalassobacter	1.53349	0.214538	10.9611	0.670068	g__Sphingosinithalassobacter	471	2	TCC	All	0.999939
g__Sporisorium	1.45195	1.10271	1.91182	0.00789779	g__Sporisorium	307	166	TCC	All	0.255685
g__Staphylococcus	1.7588	1.1964	2.58557	0.00407782	g__Staphylococcus	79	394	TCC	All	0.190847
g__Stenotrophomonas	1.02089	0.649504	1.60463	0.928606	g__Stenotrophomonas	428	45	TCC	All	0.999939
g__Steroidobacter	8.25563e-07	0	Inf	0.991772	g__Steroidobacter	472	1	TCC	All	0.999939
g__Stigmatella	0.932247	0.346225	2.51017	0.88959	g__Stigmatella	462	11	TCC	All	0.999939
g__Streptococcus	0.910462	0.558225	1.48496	0.707047	g__Streptococcus	430	43	TCC	All	0.999939
g__Streptomyces	1.57275	1.19525	2.06946	0.00122225	g__Streptomyces	235	238	TCC	All	0.123315
g__Streptosporangium	NA	NA	NA	NA	g__Streptosporangium	473	NA	TCC	All	NA
g__Sugiyamaella	1.44726	0.866366	2.41763	0.15794	g__Sugiyamaella	441	32	TCC	All	0.815185
g__Sulfuricurvum	2.45457	0.607395	9.91927	0.207585	g__Sulfuricurvum	469	4	TCC	All	0.86668
g__Sutterella	1.29873	0.639062	2.63932	0.47003	g__Sutterella	457	16	TCC	All	0.999939
g__Swingsia	2.25182e-06	0	Inf	0.992883	g__Swingsia	472	1	TCC	All	0.999939
g__Symbiobacterium	0.731982	0.102473	5.22869	0.755789	g__Symbiobacterium	471	2	TCC	All	0.999939
g__Symmachiella	0.999863	0.140012	7.14028	0.999891	g__Symmachiella	470	3	TCC	All	0.999939
g__Synechococcus	1.00046	0.443959	2.25454	0.999109	g__Synechococcus	457	16	TCC	All	0.999939
g__Tannerella	0.720191	0.178832	2.90035	0.644216	g__Tannerella	466	7	TCC	All	0.999939
g__Tardiphaga	1.11404	0.155855	7.96299	0.914303	g__Tardiphaga	470	3	TCC	All	0.999939
g__Tatlockia	0.653157	0.0914982	4.66254	0.671027	g__Tatlockia	469	4	TCC	All	0.999939
g__Tenacibaculum	0.738935	0.183311	2.97868	0.670567	g__Tenacibaculum	465	8	TCC	All	0.999939
g__Tenuifilum	1.69571	0.420188	6.84321	0.458151	g__Tenuifilum	469	4	TCC	All	0.999939
g__Tepidiforma	1.61773	0.226316	11.5637	0.631697	g__Tepidiforma	471	2	TCC	All	0.999939
g__Terricaulis	3.01658e-07	0	Inf	0.992434	g__Terricaulis	469	4	TCC	All	0.999939
g__Terriglobus	2.25182e-06	0	Inf	0.992883	g__Terriglobus	472	1	TCC	All	0.999939
g__Tessaracoccus	5.21402	0.725713	37.4611	0.100733	g__Tessaracoccus	472	1	TCC	All	0.708682
g__Tetrapisispora	0.691961	0.171776	2.78741	0.604479	g__Tetrapisispora	466	7	TCC	All	0.999939
g__Thalassoglobus	1.63201	0.228312	11.6658	0.625482	g__Thalassoglobus	471	2	TCC	All	0.999939
g__Theileria	1.26642	0.948885	1.69021	0.108777	g__Theileria	336	137	TCC	All	0.732863
g__Thermogutta	2.9987e-07	0	Inf	0.991722	g__Thermogutta	471	2	TCC	All	0.999939
g__Thermothelomyces	1.15439	0.702082	1.89808	0.571486	g__Thermothelomyces	437	36	TCC	All	0.999939
g__Thermothielavioides	1.46255	1.07178	1.9958	0.0165294	g__Thermothielavioides	371	102	TCC	All	0.355647
g__Thiohalobacter	1.4995	0.371928	6.04553	0.56899	g__Thiohalobacter	469	4	TCC	All	0.999939
g__Toxoplasma	1.90169	1.40958	2.56559	2.58884e-05	g__Toxoplasma	172	301	TCC	All	0.0219907
g__Treponema	0.502509	0.124674	2.0254	0.333249	g__Treponema	464	9	TCC	All	0.941535
g__Truepera	1.01396	0.141828	7.24899	0.988981	g__Truepera	470	3	TCC	All	0.999939
g__Trypanosoma	1.59192	1.13692	2.22899	0.00678633	g__Trypanosoma	399	74	TCC	All	0.23456
g__Tsukamurella	2.88997	0.403458	20.7008	0.290779	g__Tsukamurella	471	2	TCC	All	0.92189
g__Turneriella	0.683725	0.218582	2.13869	0.513473	g__Turneriella	464	9	TCC	All	0.999939
`g__unclassified-s__endosymbiont of unidentified scaly snail isolate Monju`	NA	NA	NA	NA	g__unclassified-s__endosymbiont of unidentified scaly snail isolate Monju	473	NA	TCC	All	NA
`g__unclassified-s__Mycobacterium phage Saguaro`	NA	NA	NA	NA	g__unclassified-s__Mycobacterium phage Saguaro	473	NA	TCC	All	NA
`g__unclassified-s__uncultured crAssphage`	3.87211	0.540335	27.7481	0.177872	g__unclassified-s__uncultured crAssphage	472	1	TCC	All	0.834689
`g__unclassified-s__Vibrio phage ValB1MD-2`	1.40171	1.06562	1.8438	0.015762	g__unclassified-s__Vibrio phage ValB1MD-2	292	181	TCC	All	0.34693
g__Urechidicola	1.1611	0.162379	8.30254	0.881695	g__Urechidicola	470	3	TCC	All	0.999939
g__Ustilaginoidea	1.4998	1.14164	1.97034	0.00359806	g__Ustilaginoidea	244	229	TCC	All	0.186678
g__Ustilago	1.53993	1.16535	2.0349	0.0023968	g__Ustilago	320	153	TCC	All	0.160999
g__Veillonella	1.79623	0.737551	4.37453	0.197172	g__Veillonella	463	10	TCC	All	0.860194
g__Vibrio	1.32132	0.990614	1.76243	0.0579862	g__Vibrio	334	139	TCC	All	0.580845
g__Vitreoscilla	2.11063	0.674248	6.60701	0.199498	g__Vitreoscilla	469	4	TCC	All	0.860194
g__Waddlia	NA	NA	NA	NA	g__Waddlia	473	NA	TCC	All	NA
g__Weissella	1.72181	0.54963	5.39389	0.350991	g__Weissella	469	4	TCC	All	0.955035
g__Weizmannia	2.97528e-07	0	Inf	0.99283	g__Weizmannia	472	1	TCC	All	0.999939
g__Yarrowia	0.606637	0.192455	1.91218	0.393496	g__Yarrowia	465	8	TCC	All	0.980813
g__Yersinia	3.07526	0.760595	12.434	0.115016	g__Yersinia	470	3	TCC	All	0.742278
g__Yimella	1.18113	0.165368	8.43621	0.86819	g__Yimella	471	2	TCC	All	0.999939
g__Zygosaccharomyces	0.567574	0.0794549	4.05438	0.572351	g__Zygosaccharomyces	470	3	TCC	All	0.999939
g__Zygotorulaspora	1.16987	0.814653	1.67997	0.39548	g__Zygotorulaspora	405	68	TCC	All	0.982573
`s__[Candida] glabrata`	8.25775e-07	0	Inf	0.992492	s__[Candida] glabrata	471	2	TCC	All	0.999939
`s__[Clostridium] hylemonae`	1.42324	0.528698	3.83132	0.484843	s__[Clostridium] hylemonae	464	9	TCC	All	0.999939
`s__[Clostridium] scindens`	1.18316	0.52486	2.6671	0.685071	s__[Clostridium] scindens	460	13	TCC	All	0.999939
`s__[Eubacterium] cellulosolvens`	3.2349	1.32921	7.87278	0.00967885	s__[Eubacterium] cellulosolvens	466	7	TCC	All	0.282783
`s__[Ochrobactrum] quorumnocens`	1.09773e-07	0	Inf	0.993203	s__[Ochrobactrum] quorumnocens	469	4	TCC	All	0.999939
`s__[Ruminococcus] gnavus`	1.46785	0.777008	2.77291	0.236983	s__[Ruminococcus] gnavus	453	20	TCC	All	0.878615
`s__[Ruminococcus] torques`	1.48833	0.84614	2.61791	0.16755	s__[Ruminococcus] torques	451	22	TCC	All	0.815451
`s__Abiotrophia defectiva`	1.80122	0.574822	5.64415	0.312585	s__Abiotrophia defectiva	469	4	TCC	All	0.927872
`s__Acetomicrobium mobile`	3.75866	0.523976	26.9621	0.187816	s__Acetomicrobium mobile	471	2	TCC	All	0.847277
`s__Achromobacter deleyi`	1.29638	0.660725	2.54357	0.450345	s__Achromobacter deleyi	456	17	TCC	All	0.999939
`s__Achromobacter sp. AONIH1`	3.0009e-07	0	Inf	0.990392	s__Achromobacter sp. AONIH1	469	4	TCC	All	0.999939
`s__Achromobacter xylosoxidans`	1.06926	0.557272	2.05162	0.840385	s__Achromobacter xylosoxidans	455	18	TCC	All	0.999939
`s__Acidaminococcus intestini`	1.18986	0.295247	4.7952	0.806881	s__Acidaminococcus intestini	468	5	TCC	All	0.999939
`s__Acidimicrobium ferrooxidans`	1.33825	0.427043	4.19377	0.617108	s__Acidimicrobium ferrooxidans	466	7	TCC	All	0.999939
`s__Acinetobacter baumannii`	1.03098	0.642927	1.65324	0.899245	s__Acinetobacter baumannii	428	45	TCC	All	0.999939
`s__Acinetobacter calcoaceticus`	1.64302	1.23505	2.18574	0.00065041	s__Acinetobacter calcoaceticus	191	282	TCC	All	0.0857307
`s__Acinetobacter cumulans`	2.25182e-06	0	Inf	0.992883	s__Acinetobacter cumulans	472	1	TCC	All	0.999939
`s__Acinetobacter dispersus`	2.06469	0.512034	8.32548	0.30817	s__Acinetobacter dispersus	471	2	TCC	All	0.927872
`s__Acinetobacter guillouiae`	1.58461	0.39304	6.38863	0.517534	s__Acinetobacter guillouiae	471	2	TCC	All	0.999939
`s__Acinetobacter haemolyticus`	33.0301	4.34339	251.183	0.000727987	s__Acinetobacter haemolyticus	472	1	TCC	All	0.0902507
`s__Acinetobacter indicus`	8.28091e-07	0	Inf	0.994258	s__Acinetobacter indicus	472	1	TCC	All	0.999939
`s__Acinetobacter johnsonii`	0.552909	0.175578	1.74116	0.31132	s__Acinetobacter johnsonii	465	8	TCC	All	0.927872
`s__Acinetobacter junii`	NA	NA	NA	NA	s__Acinetobacter junii	473	NA	TCC	All	NA
`s__Acinetobacter lanii`	8.27347e-07	0	Inf	0.993037	s__Acinetobacter lanii	472	1	TCC	All	0.999939
`s__Acinetobacter lwoffii`	0.936294	0.130838	6.70023	0.94773	s__Acinetobacter lwoffii	469	4	TCC	All	0.999939
`s__Acinetobacter radioresistens`	4.14403	0.576854	29.7701	0.157623	s__Acinetobacter radioresistens	471	2	TCC	All	0.815185
`s__Acinetobacter schindleri`	8.25109e-07	0	Inf	0.992443	s__Acinetobacter schindleri	471	2	TCC	All	0.999939
`s__Acinetobacter sp. MYb10`	0.382288	0.0524596	2.78584	0.342665	s__Acinetobacter sp. MYb10	469	4	TCC	All	0.950001
`s__Acinetobacter sp. TTH0-4`	1.13764	0.15918	8.13056	0.897741	s__Acinetobacter sp. TTH0-4	471	2	TCC	All	0.999939
`s__Acinetobacter sp. WCHA45`	NA	NA	NA	NA	s__Acinetobacter sp. WCHA45	473	NA	TCC	All	NA
`s__Acinetobacter venetianus`	2.25182e-06	0	Inf	0.992883	s__Acinetobacter venetianus	472	1	TCC	All	0.999939
`s__Acinetobacter wanghuae`	NA	NA	NA	NA	s__Acinetobacter wanghuae	473	NA	TCC	All	NA
`s__Actinoalloteichus hoggarensis`	8.28159e-07	0	Inf	0.994443	s__Actinoalloteichus hoggarensis	472	1	TCC	All	0.999939
`s__Actinocatenispora thailandica`	0.495577	0.0694235	3.53766	0.483893	s__Actinocatenispora thailandica	468	5	TCC	All	0.999939
`s__Actinomadura sp. WMMB 499`	NA	NA	NA	NA	s__Actinomadura sp. WMMB 499	473	NA	TCC	All	NA
`s__Actinomarinicola tropica`	1.36111	0.504569	3.67169	0.542581	s__Actinomarinicola tropica	464	9	TCC	All	0.999939
`s__Actinomyces sp. HMT 175`	1.02042e-07	0	Inf	0.990146	s__Actinomyces sp. HMT 175	466	7	TCC	All	0.999939
`s__Actinoplanes sp. OR16`	1.00763	0.633093	1.60373	0.974443	s__Actinoplanes sp. OR16	429	44	TCC	All	0.999939
`s__Actinopolymorpha singaporensis`	2.4411	0.341477	17.4506	0.373846	s__Actinopolymorpha singaporensis	472	1	TCC	All	0.968095
`s__Actinosynnema pretiosum`	1.16513	0.571037	2.37729	0.67446	s__Actinosynnema pretiosum	455	18	TCC	All	0.999939
`s__Actinotignum schaalii`	0.755487	0.187324	3.04692	0.693519	s__Actinotignum schaalii	468	5	TCC	All	0.999939
`s__Adhaeribacter swui`	2.4411	0.341477	17.4506	0.373846	s__Adhaeribacter swui	472	1	TCC	All	0.968095
`s__Aerosticca soli`	2.98443e-07	0	Inf	0.992	s__Aerosticca soli	471	2	TCC	All	0.999939
`s__Afipia carboxidovorans`	0.174561	0.024463	1.24562	0.0816994	s__Afipia carboxidovorans	463	10	TCC	All	0.647694
`s__Agrobacterium rubi`	2.25177e-06	0	Inf	0.992744	s__Agrobacterium rubi	472	1	TCC	All	0.999939
`s__Agrobacterium tumefaciens`	1.08869	0.607353	1.95148	0.775367	s__Agrobacterium tumefaciens	448	25	TCC	All	0.999939
`s__Akkermansia glycaniphila`	2.25182e-06	0	Inf	0.992883	s__Akkermansia glycaniphila	472	1	TCC	All	0.999939
`s__Akkermansia muciniphila`	0.897565	0.333371	2.4166	0.830658	s__Akkermansia muciniphila	463	10	TCC	All	0.999939
`s__Alcaligenes faecalis`	1.17537	0.551292	2.50594	0.67571	s__Alcaligenes faecalis	454	19	TCC	All	0.999939
`s__Alistipes communis`	19.5274	6.04404	63.0903	6.81084e-07	s__Alistipes communis	470	3	TCC	All	0.00195258
`s__Alistipes dispar`	5.97977	1.89861	18.8336	0.00224873	s__Alistipes dispar	469	4	TCC	All	0.15872
`s__Alistipes finegoldii`	4.09882	1.81401	9.26142	0.000694157	s__Alistipes finegoldii	466	7	TCC	All	0.0894409
`s__Alistipes onderdonkii`	1.38379	0.650816	2.94229	0.398687	s__Alistipes onderdonkii	458	15	TCC	All	0.984761
`s__Alistipes shahii`	1.65146	0.679181	4.01561	0.268471	s__Alistipes shahii	464	9	TCC	All	0.912323
`s__Alloactinosynnema sp. L-07`	1.87314	0.83013	4.22662	0.130641	s__Alloactinosynnema sp. L-07	465	8	TCC	All	0.77543
`s__Alloprevotella sp. E39`	1.89128	0.838705	4.26486	0.124539	s__Alloprevotella sp. E39	464	9	TCC	All	0.761074
`s__Aminobacterium colombiense`	0.872585	0.12214	6.23386	0.891935	s__Aminobacterium colombiense	470	3	TCC	All	0.999939
`s__Amycolatopsis mediterranei`	1.45592	0.71759	2.95393	0.298049	s__Amycolatopsis mediterranei	460	13	TCC	All	0.925744
`s__Amycolatopsis sp. CA-230715`	NA	NA	NA	NA	s__Amycolatopsis sp. CA-230715	472	1	TCC	All	NA
`s__Amycolatopsis sp. YIM 10`	0.977596	0.311122	3.07177	0.969058	s__Amycolatopsis sp. YIM 10	468	5	TCC	All	0.999939
`s__Anaerobutyricum hallii`	2.46798	1.26408	4.81848	0.00813395	s__Anaerobutyricum hallii	460	13	TCC	All	0.259461
`s__Anaerococcus mediterraneensis`	0.504844	0.125358	2.03311	0.336227	s__Anaerococcus mediterraneensis	464	9	TCC	All	0.943569
`s__Anaerococcus prevotii`	2.13821	0.879508	5.19831	0.0936019	s__Anaerococcus prevotii	466	7	TCC	All	0.683246
`s__Anaerocolumna cellulosilytica`	2.6406	0.840584	8.29513	0.0963893	s__Anaerocolumna cellulosilytica	469	4	TCC	All	0.693456
`s__Anaerocolumna sedimenticola`	1.1572	0.287138	4.66363	0.837332	s__Anaerocolumna sedimenticola	469	4	TCC	All	0.999939
`s__Anaerolinea sp. 'rifampicinis'`	2.25182e-06	0	Inf	0.992883	s__Anaerolinea sp. 'rifampicinis'	472	1	TCC	All	0.999939
`s__Anaerolinea thermophila`	2.4411	0.341477	17.4506	0.373846	s__Anaerolinea thermophila	472	1	TCC	All	0.968095
`s__Aquaspirillum sp. LM1`	0.573535	0.0803515	4.0938	0.579308	s__Aquaspirillum sp. LM1	469	4	TCC	All	0.999939
`s__Aquimarina sp. TRL1`	1.84851	0.258164	13.2357	0.540734	s__Aquimarina sp. TRL1	471	2	TCC	All	0.999939
`s__Arachidicoccus ginsenosidivorans`	0.948015	0.132671	6.77412	0.957566	s__Arachidicoccus ginsenosidivorans	470	3	TCC	All	0.999939
`s__Arachidicoccus sp. B3-10`	1.46213	0.362281	5.90097	0.593578	s__Arachidicoccus sp. B3-10	469	4	TCC	All	0.999939
`s__Arachidicoccus sp. BS20`	1.81867	0.449972	7.35059	0.401287	s__Arachidicoccus sp. BS20	469	4	TCC	All	0.986584
`s__Arachnia rubra`	2.979e-07	0	Inf	0.990942	s__Arachnia rubra	471	2	TCC	All	0.999939
`s__Archangium violaceum`	0.684156	0.169782	2.75687	0.593478	s__Archangium violaceum	466	7	TCC	All	0.999939
`s__Arcticibacterium luteifluviistationis`	1.61773	0.226316	11.5637	0.631697	s__Arcticibacterium luteifluviistationis	471	2	TCC	All	0.999939
`s__Aromatoleum petrolei`	1.73215	0.428734	6.99811	0.440623	s__Aromatoleum petrolei	471	2	TCC	All	0.999939
`s__Asaia bogorensis`	2.98443e-07	0	Inf	0.992	s__Asaia bogorensis	471	2	TCC	All	0.999939
`s__Aspergillus fumigatus`	1.56088	0.498899	4.88342	0.444213	s__Aspergillus fumigatus	469	4	TCC	All	0.999939
`s__Aspergillus puulaauensis`	0.876112	0.41009	1.87171	0.732737	s__Aspergillus puulaauensis	455	18	TCC	All	0.999939
`s__Atopobium sp. oral taxon 416`	NA	NA	NA	NA	s__Atopobium sp. oral taxon 416	473	NA	TCC	All	NA
`s__Aurantimicrobium sp. MWH-Mo1`	0.507725	0.126054	2.04504	0.340319	s__Aurantimicrobium sp. MWH-Mo1	464	9	TCC	All	0.946318
`s__Aureliella helgolandensis`	0.907541	0.127001	6.48522	0.922971	s__Aureliella helgolandensis	471	2	TCC	All	0.999939
`s__Austwickia chelonae`	0.897237	0.125625	6.40826	0.913915	s__Austwickia chelonae	471	2	TCC	All	0.999939
`s__Babesia bovis`	1.86402	1.41298	2.45906	1.05462e-05	s__Babesia bovis	237	236	TCC	All	0.0120939
`s__Bacillus altitudinis`	1.70184	0.543608	5.32783	0.361158	s__Bacillus altitudinis	469	4	TCC	All	0.963734
`s__Bacillus amyloliquefaciens`	1.09654	0.27119	4.43381	0.897128	s__Bacillus amyloliquefaciens	469	4	TCC	All	0.999939
`s__Bacillus anthracis`	1.52007	0.21266	10.8653	0.676461	s__Bacillus anthracis	470	3	TCC	All	0.999939
`s__Bacillus atrophaeus`	NA	NA	NA	NA	s__Bacillus atrophaeus	473	NA	TCC	All	NA
`s__Bacillus beveridgei`	NA	NA	NA	NA	s__Bacillus beveridgei	473	NA	TCC	All	NA
`s__Bacillus cereus`	1.20342	0.916762	1.57972	0.182232	s__Bacillus cereus	269	204	TCC	All	0.839762
`s__Bacillus methanolicus`	NA	NA	NA	NA	s__Bacillus methanolicus	473	NA	TCC	All	NA
`s__Bacillus mycoides`	NA	NA	NA	NA	s__Bacillus mycoides	473	NA	TCC	All	NA
`s__Bacillus paranthracis`	NA	NA	NA	NA	s__Bacillus paranthracis	473	NA	TCC	All	NA
`s__Bacillus pseudomycoides`	NA	NA	NA	NA	s__Bacillus pseudomycoides	473	NA	TCC	All	NA
`s__Bacillus siamensis`	NA	NA	NA	NA	s__Bacillus siamensis	473	NA	TCC	All	NA
`s__Bacillus sp. 1NLA3E`	14.6298	1.99716	107.168	0.00827131	s__Bacillus sp. 1NLA3E	472	1	TCC	All	0.260939
`s__Bacillus sp. FJAT-42376`	2.67043e-07	0	Inf	0.991431	s__Bacillus sp. FJAT-42376	472	1	TCC	All	0.999939
`s__Bacillus sp. M4U3P1`	8.28159e-07	0	Inf	0.994443	s__Bacillus sp. M4U3P1	472	1	TCC	All	0.999939
`s__Bacillus sp. N1-1`	NA	NA	NA	NA	s__Bacillus sp. N1-1	473	NA	TCC	All	NA
`s__Bacillus sp. PAMC26568`	8.28042e-07	0	Inf	0.994132	s__Bacillus sp. PAMC26568	472	1	TCC	All	0.999939
`s__Bacillus sp. S3`	2.83694	0.396613	20.2924	0.298934	s__Bacillus sp. S3	472	1	TCC	All	0.925744
`s__Bacillus subtilis`	0.397733	0.0556193	2.84418	0.358326	s__Bacillus subtilis	469	4	TCC	All	0.960969
`s__Bacillus thuringiensis`	1.04032	0.564443	1.91739	0.89918	s__Bacillus thuringiensis	452	21	TCC	All	0.999939
`s__Bacillus toyonensis`	42.1867	5.44656	326.76	0.000339953	s__Bacillus toyonensis	472	1	TCC	All	0.0568543
`s__Bacillus velezensis`	3.07472	0.427953	22.0911	0.264258	s__Bacillus velezensis	471	2	TCC	All	0.906517
`s__Bacteroides caccae`	1.20936	0.386548	3.78361	0.743936	s__Bacteroides caccae	466	7	TCC	All	0.999939
`s__Bacteroides cellulosilyticus`	2.5897	1.14809	5.84147	0.0218645	s__Bacteroides cellulosilyticus	464	9	TCC	All	0.412048
`s__Bacteroides coprosuis`	5.01223	1.5978	15.7232	0.00572092	s__Bacteroides coprosuis	470	3	TCC	All	0.22015
`s__Bacteroides eggerthii`	1.29302	0.48015	3.48206	0.611147	s__Bacteroides eggerthii	465	8	TCC	All	0.999939
`s__Bacteroides intestinalis`	8.51155	1.17666	61.5695	0.0339133	s__Bacteroides intestinalis	472	1	TCC	All	0.493933
`s__Bacteroides luhongzhouii`	3.72384	1.1881	11.6716	0.0240916	s__Bacteroides luhongzhouii	469	4	TCC	All	0.416204
`s__Bacteroides ovatus`	1.46986	0.724181	2.98337	0.286223	s__Bacteroides ovatus	455	18	TCC	All	0.92189
`s__Bacteroides salyersiae`	1.9698	0.872528	4.44698	0.102732	s__Bacteroides salyersiae	464	9	TCC	All	0.71856
`s__Bacteroides uniformis`	1.16171	0.647614	2.08392	0.615136	s__Bacteroides uniformis	447	26	TCC	All	0.999939
`s__Barnesiella viscericola`	1.17562	0.291538	4.74062	0.820098	s__Barnesiella viscericola	468	5	TCC	All	0.999939
`s__Besnoitia besnoiti`	1.45212	1.10661	1.9055	0.00713074	s__Besnoitia besnoiti	254	219	TCC	All	0.241215
`s__Bifidobacterium adolescentis`	2.63224	0.65236	10.6209	0.173891	s__Bifidobacterium adolescentis	470	3	TCC	All	0.827941
`s__Bifidobacterium animalis`	5.40108	0.751431	38.8214	0.0937408	s__Bifidobacterium animalis	472	1	TCC	All	0.684043
`s__Bifidobacterium asteroides`	NA	NA	NA	NA	s__Bifidobacterium asteroides	473	NA	TCC	All	NA
`s__Bifidobacterium bifidum`	3.69568	0.515885	26.475	0.19321	s__Bifidobacterium bifidum	472	1	TCC	All	0.859201
`s__Bifidobacterium breve`	2.4411	0.341477	17.4506	0.373846	s__Bifidobacterium breve	472	1	TCC	All	0.968095
`s__Bifidobacterium dentium`	1.21184	0.690546	2.12667	0.503114	s__Bifidobacterium dentium	448	25	TCC	All	0.999939
`s__Bifidobacterium longum`	1.35042	0.554716	3.28751	0.508107	s__Bifidobacterium longum	463	10	TCC	All	0.999939
`s__Bifidobacterium pseudocatenulatum`	0.830165	0.116162	5.93289	0.852838	s__Bifidobacterium pseudocatenulatum	471	2	TCC	All	0.999939
`s__Bifidobacterium pseudolongum`	14.6298	1.99716	107.168	0.00827131	s__Bifidobacterium pseudolongum	472	1	TCC	All	0.260939
`s__Bifidobacterium pullorum`	2.72442e-07	0	Inf	0.990613	s__Bifidobacterium pullorum	471	2	TCC	All	0.999939
`s__Bifidobacterium subtile`	8.27583e-07	0	Inf	0.993288	s__Bifidobacterium subtile	472	1	TCC	All	0.999939
`s__Bifidobacterium thermophilum`	3.02542e-07	0	Inf	0.993882	s__Bifidobacterium thermophilum	472	1	TCC	All	0.999939
`s__Bigelowiella natans`	1.4386	1.09632	1.88775	0.00870862	s__Bigelowiella natans	271	202	TCC	All	0.268223
`s__Blastococcus saxobsidens`	0.372506	0.0521949	2.65851	0.324705	s__Blastococcus saxobsidens	467	6	TCC	All	0.934121
`s__Blautia argi`	1.77872	0.731874	4.32293	0.203716	s__Blautia argi	464	9	TCC	All	0.861718
`s__Blautia sp. SC05B48`	1.35638	0.694981	2.64721	0.371622	s__Blautia sp. SC05B48	455	18	TCC	All	0.968095
`s__Bordetella holmesii`	0.965512	0.635542	1.4668	0.86934	s__Bordetella holmesii	418	55	TCC	All	0.999939
`s__Borrelia anserina`	NA	NA	NA	NA	s__Borrelia anserina	473	NA	TCC	All	NA
`s__Borrelia crocidurae`	NA	NA	NA	NA	s__Borrelia crocidurae	473	NA	TCC	All	NA
`s__Borrelia sp. A-FGy1`	3.0232e-07	0	Inf	0.993754	s__Borrelia sp. A-FGy1	472	1	TCC	All	0.999939
`s__Borrelia sp. HM`	NA	NA	NA	NA	s__Borrelia sp. HM	473	NA	TCC	All	NA
`s__Botrytis cinerea`	1.42703	1.08696	1.87348	0.0104562	s__Botrytis cinerea	271	202	TCC	All	0.292599
`s__Brachyspira murdochii`	1.13894	0.501519	2.58652	0.755891	s__Brachyspira murdochii	460	13	TCC	All	0.999939
`s__Brettanomyces bruxellensis`	1.21852	0.750337	1.97883	0.42435	s__Brettanomyces bruxellensis	435	38	TCC	All	0.999939
`s__Brettanomyces nanus`	1.61223	1.22442	2.12287	0.000668553	s__Brettanomyces nanus	231	242	TCC	All	0.0876186
`s__Brevefilum fermentans`	1.50568	0.559166	4.0544	0.41808	s__Brevefilum fermentans	465	8	TCC	All	0.996742
`s__Bulleidia sp. zg-1006`	0.740839	0.234134	2.34414	0.609765	s__Bulleidia sp. zg-1006	465	8	TCC	All	0.999939
`s__Burkholderia ambifaria`	8.27583e-07	0	Inf	0.993288	s__Burkholderia ambifaria	472	1	TCC	All	0.999939
`s__Burkholderia cenocepacia`	1.87798	0.599202	5.88584	0.279588	s__Burkholderia cenocepacia	468	5	TCC	All	0.92189
`s__Burkholderia cepacia`	2.21262	0.547915	8.93516	0.26478	s__Burkholderia cepacia	470	3	TCC	All	0.906517
`s__Burkholderia contaminans`	2.05998	1.12061	3.78676	0.0199882	s__Burkholderia contaminans	457	16	TCC	All	0.394741
`s__Burkholderia glumae`	2.34976	1.27807	4.32012	0.00596645	s__Burkholderia glumae	457	16	TCC	All	0.222611
`s__Burkholderia mallei`	0.657978	0.0921679	4.69723	0.676391	s__Burkholderia mallei	470	3	TCC	All	0.999939
`s__Burkholderia metallica`	8.17692	1.13118	59.1081	0.0373333	s__Burkholderia metallica	472	1	TCC	All	0.501764
`s__Burkholderia oklahomensis`	2.25182e-06	0	Inf	0.992883	s__Burkholderia oklahomensis	472	1	TCC	All	0.999939
`s__Burkholderia pseudomallei`	0.719689	0.265385	1.9517	0.51813	s__Burkholderia pseudomallei	463	10	TCC	All	0.999939
`s__Burkholderia sp. CCGE1003`	2.25125e-06	0	Inf	0.991632	s__Burkholderia sp. CCGE1003	472	1	TCC	All	0.999939
`s__Burkholderia sp. DHOD12`	0.451997	0.0633101	3.22699	0.428482	s__Burkholderia sp. DHOD12	467	6	TCC	All	0.999939
`s__Burkholderia sp. LA-2-3-30-S1-D2`	5.00475	0.696877	35.9425	0.109391	s__Burkholderia sp. LA-2-3-30-S1-D2	472	1	TCC	All	0.732863
`s__Burkholderia sp. MS455`	2.28349	0.31949	16.3208	0.410586	s__Burkholderia sp. MS455	472	1	TCC	All	0.991031
`s__Burkholderia sp. MSMB0266`	3.0232e-07	0	Inf	0.993754	s__Burkholderia sp. MSMB0266	472	1	TCC	All	0.999939
`s__Burkholderia stabilis`	8.24801e-07	0	Inf	0.991467	s__Burkholderia stabilis	471	2	TCC	All	0.999939
`s__Burkholderia territorii`	0.93951	0.524016	1.68445	0.834082	s__Burkholderia territorii	447	26	TCC	All	0.999939
`s__Burkholderia vietnamiensis`	2.2516e-06	0	Inf	0.992327	s__Burkholderia vietnamiensis	472	1	TCC	All	0.999939
`s__Butyricimonas faecalis`	8.2606e-07	0	Inf	0.99201	s__Butyricimonas faecalis	471	2	TCC	All	0.999939
`s__Butyricimonas virosa`	4.55443	1.45188	14.2869	0.00934453	s__Butyricimonas virosa	470	3	TCC	All	0.278946
`s__Butyrivibrio fibrisolvens`	58.2202	7.28176	465.491	0.000127215	s__Butyrivibrio fibrisolvens	472	1	TCC	All	0.0394282
`s__Butyrivibrio hungatei`	58.2202	7.28176	465.491	0.000127215	s__Butyrivibrio hungatei	472	1	TCC	All	0.0394282
`s__Caldibacillus thermoamylovorans`	2.13151	0.297411	15.2762	0.451344	s__Caldibacillus thermoamylovorans	471	2	TCC	All	0.999939
`s__Caldilinea aerophila`	2.04158	0.756005	5.51325	0.159095	s__Caldilinea aerophila	466	7	TCC	All	0.815185
`s__Campylobacter gracilis`	1.10332e-07	0	Inf	0.993595	s__Campylobacter gracilis	469	4	TCC	All	0.999939
`s__Campylobacter rectus`	0.491726	0.0688826	3.51024	0.479052	s__Campylobacter rectus	470	3	TCC	All	0.999939
`s__Campylobacter ureolyticus`	0.988511	0.24512	3.98643	0.987042	s__Campylobacter ureolyticus	467	6	TCC	All	0.999939
`s__Candida albicans`	1.3592	0.504145	3.66445	0.544194	s__Candida albicans	462	11	TCC	All	0.999939
`s__Candida dubliniensis`	NA	NA	NA	NA	s__Candida dubliniensis	473	NA	TCC	All	NA
`s__Candida orthopsilosis`	3.45028	1.10002	10.822	0.0337194	s__Candida orthopsilosis	469	4	TCC	All	0.493933
`s__Candidatus Aquiluna sp. UB-MaderosW2red`	1.01068	0.37501	2.72383	0.983252	s__Candidatus Aquiluna sp. UB-MaderosW2red	462	11	TCC	All	0.999939
`s__Candidatus Babela massiliensis`	1.33879	0.331581	5.40546	0.682	s__Candidatus Babela massiliensis	467	6	TCC	All	0.999939
`s__Candidatus Coxiella mudrowiae`	NA	NA	NA	NA	s__Candidatus Coxiella mudrowiae	473	NA	TCC	All	NA
`s__Candidatus Endolissoclinum faulkneri`	4.62655	1.14561	18.6844	0.0314897	s__Candidatus Endolissoclinum faulkneri	471	2	TCC	All	0.486331
`s__Candidatus Erwinia haradaeae`	3.8845	0.541584	27.8615	0.177045	s__Candidatus Erwinia haradaeae	471	2	TCC	All	0.83414
`s__Candidatus Filomicrobium marinum`	2.022	0.500756	8.16464	0.322798	s__Candidatus Filomicrobium marinum	469	4	TCC	All	0.932188
`s__Candidatus Hodgkinia cicadicola`	8.25464e-07	0	Inf	0.993167	s__Candidatus Hodgkinia cicadicola	471	2	TCC	All	0.999939
`s__Candidatus Kuenenia stuttgartiensis`	4.10868	0.573088	29.4567	0.159714	s__Candidatus Kuenenia stuttgartiensis	472	1	TCC	All	0.815185
`s__Candidatus Methylopumilus turicensis`	0.653157	0.0914982	4.66254	0.671027	s__Candidatus Methylopumilus turicensis	469	4	TCC	All	0.999939
`s__Candidatus Mycoplasma haemolamae`	2.97528e-07	0	Inf	0.99283	s__Candidatus Mycoplasma haemolamae	472	1	TCC	All	0.999939
`s__Candidatus Nanosynbacter lyticus`	1.11855	0.277581	4.50733	0.874808	s__Candidatus Nanosynbacter lyticus	468	5	TCC	All	0.999939
`s__Candidatus Nitrosoglobus terrae`	NA	NA	NA	NA	s__Candidatus Nitrosoglobus terrae	473	NA	TCC	All	NA
`s__Candidatus Nitrosopelagicus brevis`	0.702079	0.174186	2.82982	0.618947	s__Candidatus Nitrosopelagicus brevis	468	5	TCC	All	0.999939
`s__Candidatus Nitrosotalea okcheonensis`	1.32992	0.425034	4.16126	0.624211	s__Candidatus Nitrosotalea okcheonensis	468	5	TCC	All	0.999939
`s__Candidatus Nitrospira inopinata`	1.01075	0.141402	7.22495	0.991496	s__Candidatus Nitrospira inopinata	470	3	TCC	All	0.999939
`s__Candidatus Paracaedibacter acanthamoebae`	2.4411	0.341477	17.4506	0.373846	s__Candidatus Paracaedibacter acanthamoebae	472	1	TCC	All	0.968095
`s__Candidatus Pelagibacter sp. FZCC0015`	4.58746	1.1309	18.6089	0.0329952	s__Candidatus Pelagibacter sp. FZCC0015	470	3	TCC	All	0.493933
`s__Candidatus Planktophila dulcis`	1.53349	0.214538	10.9611	0.670068	s__Candidatus Planktophila dulcis	471	2	TCC	All	0.999939
`s__Candidatus Planktophila lacus`	0.519013	0.0726762	3.70651	0.513215	s__Candidatus Planktophila lacus	469	4	TCC	All	0.999939
`s__Candidatus Planktophila sulfonica`	0.843676	0.117997	6.03227	0.865507	s__Candidatus Planktophila sulfonica	469	4	TCC	All	0.999939
`s__Candidatus Planktophila versatilis`	1.21693	0.170155	8.70332	0.84493	s__Candidatus Planktophila versatilis	470	3	TCC	All	0.999939
`s__Candidatus Profftella armatura`	NA	NA	NA	NA	s__Candidatus Profftella armatura	473	NA	TCC	All	NA
`s__Candidatus Protochlamydia naegleriophila`	2.25182e-06	0	Inf	0.992883	s__Candidatus Protochlamydia naegleriophila	472	1	TCC	All	0.999939
`s__Candidatus Rhodoluna planktonica`	0.468774	0.0656502	3.34728	0.450014	s__Candidatus Rhodoluna planktonica	468	5	TCC	All	0.999939
`s__Candidatus Rickettsiella viridis`	0.725813	0.101678	5.18111	0.7493	s__Candidatus Rickettsiella viridis	469	4	TCC	All	0.999939
`s__Candidatus Saccharimonas aalborgensis`	2.25182e-06	0	Inf	0.992883	s__Candidatus Saccharimonas aalborgensis	472	1	TCC	All	0.999939
`s__Candidatus Sulcia muelleri`	1.84648	0.456762	7.46449	0.389514	s__Candidatus Sulcia muelleri	468	5	TCC	All	0.978477
`s__Candidatus Symbiobacter mobilis`	2.25182e-06	0	Inf	0.992883	s__Candidatus Symbiobacter mobilis	472	1	TCC	All	0.999939
`s__Candidatus Xiphinematobacter sp. Idaho Grape`	0.579649	0.0812179	4.13693	0.58654	s__Candidatus Xiphinematobacter sp. Idaho Grape	469	4	TCC	All	0.999939
`s__Capnocytophaga sputigena`	0.446425	0.0607915	3.27835	0.427902	s__Capnocytophaga sputigena	470	3	TCC	All	0.999939
`s__Caproicibacterium amylolyticum`	1.92489	0.791947	4.67862	0.148403	s__Caproicibacterium amylolyticum	465	8	TCC	All	0.804168
`s__Caproiciproducens sp. 7D4C2`	2.16547	0.803834	5.8336	0.126489	s__Caproiciproducens sp. 7D4C2	466	7	TCC	All	0.765646
`s__Caproiciproducens sp. NJN-50`	1.02206	0.142676	7.32151	0.982673	s__Caproiciproducens sp. NJN-50	471	2	TCC	All	0.999939
`s__Caulifigura coniformis`	0.946526	0.132436	6.76484	0.956323	s__Caulifigura coniformis	470	3	TCC	All	0.999939
`s__Cedecea neteri`	NA	NA	NA	NA	s__Cedecea neteri	473	NA	TCC	All	NA
`s__Cercospora beticola`	8.25378e-07	0	Inf	0.993105	s__Cercospora beticola	471	2	TCC	All	0.999939
`s__Cereibacter sphaeroides`	3.02608e-07	0	Inf	0.992991	s__Cereibacter sphaeroides	470	3	TCC	All	0.999939
`s__Chondrocystis sp. NIES-4102`	1.04079	0.25785	4.20104	0.955219	s__Chondrocystis sp. NIES-4102	467	6	TCC	All	0.999939
`s__Chondromyces crocatus`	0.472368	0.066149	3.37316	0.454609	s__Chondromyces crocatus	468	5	TCC	All	0.999939
`s__Christensenella minuta`	3.79903	1.40925	10.2413	0.00834008	s__Christensenella minuta	469	4	TCC	All	0.261793
`s__Chroococcidiopsis thermalis`	0.624555	0.0875013	4.45787	0.638772	s__Chroococcidiopsis thermalis	469	4	TCC	All	0.999939
`s__Chryseolinea soli`	1.61773	0.226316	11.5637	0.631697	s__Chryseolinea soli	471	2	TCC	All	0.999939
`s__Chthonomonas calidirosea`	8.24924e-07	0	Inf	0.991899	s__Chthonomonas calidirosea	471	2	TCC	All	0.999939
`s__Citricoccus sp. SGAir0253`	0.430329	0.060289	3.07158	0.400418	s__Citricoccus sp. SGAir0253	469	4	TCC	All	0.985681
`s__Citrobacter braakii`	0.313932	0.0433698	2.2724	0.251302	s__Citrobacter braakii	469	4	TCC	All	0.891688
`s__Clavibacter zhangzhiyongii`	8.25079e-07	0	Inf	0.99129	s__Clavibacter zhangzhiyongii	471	2	TCC	All	0.999939
`s__Cloacibacillus porcorum`	1.67045	0.414357	6.73429	0.470697	s__Cloacibacillus porcorum	468	5	TCC	All	0.999939
`s__Cloacibacterium caeni`	0.557292	0.138238	2.24667	0.411092	s__Cloacibacterium caeni	468	5	TCC	All	0.991722
`s__Clostridioides difficile`	1.4587	0.60006	3.54598	0.404817	s__Clostridioides difficile	461	12	TCC	All	0.988154
`s__Clostridium acetobutylicum`	NA	NA	NA	NA	s__Clostridium acetobutylicum	473	NA	TCC	All	NA
`s__Clostridium argentinense`	NA	NA	NA	NA	s__Clostridium argentinense	473	NA	TCC	All	NA
`s__Clostridium baratii`	8.27809e-07	0	Inf	0.993644	s__Clostridium baratii	472	1	TCC	All	0.999939
`s__Clostridium beijerinckii`	8.27553e-07	0	Inf	0.99325	s__Clostridium beijerinckii	472	1	TCC	All	0.999939
`s__Clostridium bornimense`	8.25569e-07	0	Inf	0.991324	s__Clostridium bornimense	471	2	TCC	All	0.999939
`s__Clostridium botulinum`	1.74278	0.85879	3.5367	0.123958	s__Clostridium botulinum	459	14	TCC	All	0.76061
`s__Clostridium butyricum`	NA	NA	NA	NA	s__Clostridium butyricum	473	NA	TCC	All	NA
`s__Clostridium drakei`	2.4411	0.341477	17.4506	0.373846	s__Clostridium drakei	472	1	TCC	All	0.968095
`s__Clostridium estertheticum`	NA	NA	NA	NA	s__Clostridium estertheticum	473	NA	TCC	All	NA
`s__Clostridium gasigenes`	2.4411	0.341477	17.4506	0.373846	s__Clostridium gasigenes	472	1	TCC	All	0.968095
`s__Clostridium intestinale`	1.20085	0.683904	2.10854	0.523983	s__Clostridium intestinale	444	29	TCC	All	0.999939
`s__Clostridium isatidis`	8.27957e-07	0	Inf	0.99394	s__Clostridium isatidis	472	1	TCC	All	0.999939
`s__Clostridium kluyveri`	3.01551e-07	0	Inf	0.993484	s__Clostridium kluyveri	472	1	TCC	All	0.999939
`s__Clostridium pasteurianum`	42.1867	5.44656	326.76	0.000339953	s__Clostridium pasteurianum	472	1	TCC	All	0.0568543
`s__Clostridium perfringens`	1.57547	0.219796	11.2929	0.651032	s__Clostridium perfringens	470	3	TCC	All	0.999939
`s__Clostridium saccharobutylicum`	NA	NA	NA	NA	s__Clostridium saccharobutylicum	473	NA	TCC	All	NA
`s__Clostridium scatologenes`	NA	NA	NA	NA	s__Clostridium scatologenes	473	NA	TCC	All	NA
`s__Clostridium septicum`	1.78031	0.249116	12.7229	0.565404	s__Clostridium septicum	472	1	TCC	All	0.999939
`s__Clostridium sp. 'deep sea'`	8.51155	1.17666	61.5695	0.0339133	s__Clostridium sp. 'deep sea'	472	1	TCC	All	0.493933
`s__Clostridium sp. AWRP`	8.25678e-07	0	Inf	0.991836	s__Clostridium sp. AWRP	472	1	TCC	All	0.999939
`s__Clostridium sp. C1`	58.2202	7.28176	465.491	0.000127215	s__Clostridium sp. C1	472	1	TCC	All	0.0394282
`s__Clostridium sp. CT4`	2.2521e-06	0	Inf	0.99384	s__Clostridium sp. CT4	472	1	TCC	All	0.999939
`s__Clostridium sp. DL-VIII`	NA	NA	NA	NA	s__Clostridium sp. DL-VIII	473	NA	TCC	All	NA
`s__Clostridium sp. JN-1`	NA	NA	NA	NA	s__Clostridium sp. JN-1	473	NA	TCC	All	NA
`s__Clostridium sp. JN-9`	2.4411	0.341477	17.4506	0.373846	s__Clostridium sp. JN-9	472	1	TCC	All	0.968095
`s__Clostridium sp. MF28`	2.2516e-06	0	Inf	0.992327	s__Clostridium sp. MF28	472	1	TCC	All	0.999939
`s__Clostridium sp. SY8519`	1.64082	0.406284	6.62665	0.486867	s__Clostridium sp. SY8519	469	4	TCC	All	0.999939
`s__Clostridium taeniosporum`	NA	NA	NA	NA	s__Clostridium taeniosporum	473	NA	TCC	All	NA
`s__Clostridium tetani`	1.06638	0.700323	1.62378	0.764498	s__Clostridium tetani	419	54	TCC	All	0.999939
`s__Clostridium thermarum`	42.1867	5.44656	326.76	0.000339953	s__Clostridium thermarum	472	1	TCC	All	0.0568543
`s__Clostridium tyrobutyricum`	2.25182e-06	0	Inf	0.992883	s__Clostridium tyrobutyricum	472	1	TCC	All	0.999939
`s__Colletotrichum higginsianum`	1.42239	1.07953	1.87414	0.0122892	s__Colletotrichum higginsianum	217	256	TCC	All	0.303981
`s__Collimonas arenae`	1.1611	0.162379	8.30254	0.881695	s__Collimonas arenae	470	3	TCC	All	0.999939
`s__Comamonas aquatica`	1.35142	0.334609	5.45812	0.672415	s__Comamonas aquatica	468	5	TCC	All	0.999939
`s__Comamonas kerstersii`	2.4411	0.341477	17.4506	0.373846	s__Comamonas kerstersii	472	1	TCC	All	0.968095
`s__Comamonas koreensis`	1.14929	0.160735	8.21772	0.889736	s__Comamonas koreensis	470	3	TCC	All	0.999939
`s__Comamonas piscis`	2.25182e-06	0	Inf	0.992883	s__Comamonas piscis	472	1	TCC	All	0.999939
`s__Comamonas serinivorans`	1.12334	0.157044	8.03525	0.907766	s__Comamonas serinivorans	470	3	TCC	All	0.999939
`s__Comamonas sp. CJ34`	3.02838e-07	0	Inf	0.993284	s__Comamonas sp. CJ34	470	3	TCC	All	0.999939
`s__Comamonas sp. NLF-7-7`	2.67043e-07	0	Inf	0.991431	s__Comamonas sp. NLF-7-7	472	1	TCC	All	0.999939
`s__Comamonas sp. Y33R10-2`	0.270846	0.0379469	1.93317	0.192707	s__Comamonas sp. Y33R10-2	463	10	TCC	All	0.858033
`s__Comamonas testosteroni`	3.36047e-08	0	Inf	0.992952	s__Comamonas testosteroni	466	7	TCC	All	0.999939
`s__Conexivisphaera calida`	1.44254	1.06822	1.94804	0.0168245	s__Conexivisphaera calida	362	111	TCC	All	0.355993
`s__Coprococcus catus`	1.63645	0.607547	4.40783	0.329933	s__Coprococcus catus	467	6	TCC	All	0.938252
`s__Corynebacterium amycolatum`	2.25182e-06	0	Inf	0.992883	s__Corynebacterium amycolatum	472	1	TCC	All	0.999939
`s__Corynebacterium argentoratense`	NA	NA	NA	NA	s__Corynebacterium argentoratense	473	NA	TCC	All	NA
`s__Corynebacterium atypicum`	8.28028e-07	0	Inf	0.994101	s__Corynebacterium atypicum	472	1	TCC	All	0.999939
`s__Corynebacterium aurimucosum`	1.2397	0.307015	5.00582	0.762855	s__Corynebacterium aurimucosum	469	4	TCC	All	0.999939
`s__Corynebacterium callunae`	8.28028e-07	0	Inf	0.994101	s__Corynebacterium callunae	472	1	TCC	All	0.999939
`s__Corynebacterium casei`	5.00475	0.696877	35.9425	0.109391	s__Corynebacterium casei	472	1	TCC	All	0.732863
`s__Corynebacterium choanae`	33.0301	4.34339	251.183	0.000727987	s__Corynebacterium choanae	472	1	TCC	All	0.0902507
`s__Corynebacterium coyleae`	2.47438	0.610737	10.0249	0.20437	s__Corynebacterium coyleae	469	4	TCC	All	0.862734
`s__Corynebacterium diphtheriae`	NA	NA	NA	NA	s__Corynebacterium diphtheriae	473	NA	TCC	All	NA
`s__Corynebacterium efficiens`	1.40402	0.196411	10.0365	0.735252	s__Corynebacterium efficiens	471	2	TCC	All	0.999939
`s__Corynebacterium epidermidicanis`	NA	NA	NA	NA	s__Corynebacterium epidermidicanis	473	NA	TCC	All	NA
`s__Corynebacterium frankenforstense`	2.2516e-06	0	Inf	0.992327	s__Corynebacterium frankenforstense	472	1	TCC	All	0.999939
`s__Corynebacterium genitalium`	5.00475	0.696877	35.9425	0.109391	s__Corynebacterium genitalium	472	1	TCC	All	0.732863
`s__Corynebacterium glaucum`	1.49184	0.370129	6.01301	0.57381	s__Corynebacterium glaucum	470	3	TCC	All	0.999939
`s__Corynebacterium glucuronolyticum`	0.919751	0.128233	6.59693	0.93368	s__Corynebacterium glucuronolyticum	471	2	TCC	All	0.999939
`s__Corynebacterium glyciniphilum`	NA	NA	NA	NA	s__Corynebacterium glyciniphilum	473	NA	TCC	All	NA
`s__Corynebacterium imitans`	0.643	0.0896971	4.60939	0.660352	s__Corynebacterium imitans	470	3	TCC	All	0.999939
`s__Corynebacterium incognita`	8.28028e-07	0	Inf	0.994101	s__Corynebacterium incognita	472	1	TCC	All	0.999939
`s__Corynebacterium jeikeium`	3.02681e-07	0	Inf	0.993432	s__Corynebacterium jeikeium	470	3	TCC	All	0.999939
`s__Corynebacterium kefirresidentii`	1.41474	0.573012	3.49292	0.45182	s__Corynebacterium kefirresidentii	464	9	TCC	All	0.999939
`s__Corynebacterium kroppenstedtii`	0.608391	0.194494	1.90309	0.393075	s__Corynebacterium kroppenstedtii	461	12	TCC	All	0.980813
`s__Corynebacterium kutscheri`	NA	NA	NA	NA	s__Corynebacterium kutscheri	473	NA	TCC	All	NA
`s__Corynebacterium liangguodongii`	NA	NA	NA	NA	s__Corynebacterium liangguodongii	473	NA	TCC	All	NA
`s__Corynebacterium lizhenjunii`	8.28028e-07	0	Inf	0.994101	s__Corynebacterium lizhenjunii	472	1	TCC	All	0.999939
`s__Corynebacterium macginleyi`	0.31154	0.0430486	2.2546	0.248134	s__Corynebacterium macginleyi	469	4	TCC	All	0.889924
`s__Corynebacterium maris`	8.27683e-07	0	Inf	0.993434	s__Corynebacterium maris	472	1	TCC	All	0.999939
`s__Corynebacterium matruchotii`	0.426404	0.155263	1.17105	0.0982029	s__Corynebacterium matruchotii	462	11	TCC	All	0.698745
`s__Corynebacterium nuruki`	2.99614e-07	0	Inf	0.991247	s__Corynebacterium nuruki	471	2	TCC	All	0.999939
`s__Corynebacterium propinquum`	1.10268	0.272968	4.45442	0.890856	s__Corynebacterium propinquum	468	5	TCC	All	0.999939
`s__Corynebacterium riegelii`	0.350624	0.0482799	2.54635	0.300192	s__Corynebacterium riegelii	468	5	TCC	All	0.927327
`s__Corynebacterium sanguinis`	2.67043e-07	0	Inf	0.991431	s__Corynebacterium sanguinis	472	1	TCC	All	0.999939
`s__Corynebacterium segmentosum`	1.05494	0.261782	4.25126	0.940042	s__Corynebacterium segmentosum	468	5	TCC	All	0.999939
`s__Corynebacterium simulans`	6.59177	0.914879	47.4943	0.0612525	s__Corynebacterium simulans	472	1	TCC	All	0.594411
`s__Corynebacterium singulare`	8.28028e-07	0	Inf	0.994101	s__Corynebacterium singulare	472	1	TCC	All	0.999939
`s__Corynebacterium sp. 1864`	NA	NA	NA	NA	s__Corynebacterium sp. 1864	473	NA	TCC	All	NA
`s__Corynebacterium sp. 1959`	33.0301	4.34339	251.183	0.000727987	s__Corynebacterium sp. 1959	472	1	TCC	All	0.0902507
`s__Corynebacterium sp. 2039`	NA	NA	NA	NA	s__Corynebacterium sp. 2039	473	NA	TCC	All	NA
`s__Corynebacterium sp. FDAARGOS 1242`	3.02681e-07	0	Inf	0.993432	s__Corynebacterium sp. FDAARGOS 1242	470	3	TCC	All	0.999939
`s__Corynebacterium sp. NML98-0116`	8.28028e-07	0	Inf	0.994101	s__Corynebacterium sp. NML98-0116	472	1	TCC	All	0.999939
`s__Corynebacterium sp. zg-320`	NA	NA	NA	NA	s__Corynebacterium sp. zg-320	473	NA	TCC	All	NA
`s__Corynebacterium sp. zg-917`	8.25775e-07	0	Inf	0.992492	s__Corynebacterium sp. zg-917	471	2	TCC	All	0.999939
`s__Corynebacterium striatum`	0.255031	0.0357283	1.82042	0.17302	s__Corynebacterium striatum	464	9	TCC	All	0.825255
`s__Corynebacterium suranareeae`	NA	NA	NA	NA	s__Corynebacterium suranareeae	473	NA	TCC	All	NA
`s__Corynebacterium tuberculostearicum`	1.40929	0.767579	2.58749	0.268418	s__Corynebacterium tuberculostearicum	454	19	TCC	All	0.912323
`s__Corynebacterium urealyticum`	1.42235	0.198602	10.1867	0.725784	s__Corynebacterium urealyticum	470	3	TCC	All	0.999939
`s__Corynebacterium ureicelerivorans`	0.304641	0.0421335	2.20267	0.238952	s__Corynebacterium ureicelerivorans	468	5	TCC	All	0.880469
`s__Corynebacterium variabile`	NA	NA	NA	NA	s__Corynebacterium variabile	473	NA	TCC	All	NA
`s__Corynebacterium xerosis`	4.27346	1.05703	17.2771	0.0415721	s__Corynebacterium xerosis	471	2	TCC	All	0.501764
`s__Coxiella burnetii`	3.69832	0.515539	26.5306	0.19328	s__Coxiella burnetii	471	2	TCC	All	0.859201
`s__Coxiella endosymbiont of Amblyomma sculptum`	NA	NA	NA	NA	s__Coxiella endosymbiont of Amblyomma sculptum	473	NA	TCC	All	NA
`s__Croceimicrobium hydrocarbonivorans`	1.42008	0.351787	5.7325	0.622301	s__Croceimicrobium hydrocarbonivorans	468	5	TCC	All	0.999939
`s__Cronobacter condimenti`	1.74848	0.950909	3.215	0.0721795	s__Cronobacter condimenti	455	18	TCC	All	0.627285
`s__Cronobacter dublinensis`	NA	NA	NA	NA	s__Cronobacter dublinensis	473	NA	TCC	All	NA
`s__Cryptococcus gattii VGI`	2.33252	0.576434	9.43845	0.235017	s__Cryptococcus gattii VGI	469	4	TCC	All	0.875736
`s__Cryptococcus neoformans`	1.22324	0.830251	1.80223	0.308152	s__Cryptococcus neoformans	412	61	TCC	All	0.927872
`s__Cryptosporidium parvum`	1.03276	0.599471	1.77923	0.907531	s__Cryptosporidium parvum	441	32	TCC	All	0.999939
`s__Cupriavidus basilensis`	0.894576	0.541444	1.47802	0.663659	s__Cupriavidus basilensis	436	37	TCC	All	0.999939
`s__Cupriavidus gilardii`	0.307938	0.042537	2.22926	0.243527	s__Cupriavidus gilardii	469	4	TCC	All	0.883272
`s__Cupriavidus metallidurans`	0.929621	0.230138	3.75511	0.918397	s__Cupriavidus metallidurans	468	5	TCC	All	0.999939
`s__Cupriavidus necator`	0.853327	0.119517	6.09258	0.874338	s__Cupriavidus necator	471	2	TCC	All	0.999939
`s__Cupriavidus oxalaticus`	1.26066	0.785873	2.02229	0.336729	s__Cupriavidus oxalaticus	433	40	TCC	All	0.944118
`s__Cupriavidus pauculus`	0.776117	0.248164	2.42726	0.663076	s__Cupriavidus pauculus	464	9	TCC	All	0.999939
`s__Cupriavidus sp. EM10`	0.799818	0.111706	5.7267	0.824002	s__Cupriavidus sp. EM10	471	2	TCC	All	0.999939
`s__Cutibacterium granulosum`	0.487863	0.155998	1.52573	0.217298	s__Cutibacterium granulosum	460	13	TCC	All	0.869485
`s__Cutibacterium modestum`	0.488734	0.155176	1.53929	0.221292	s__Cutibacterium modestum	463	10	TCC	All	0.87344
`s__Cyanobium sp. NIES-981`	0.621925	0.229972	1.6819	0.349445	s__Cyanobium sp. NIES-981	461	12	TCC	All	0.953461
`s__Dactylococcopsis salina`	8.25815e-07	0	Inf	0.991806	s__Dactylococcopsis salina	471	2	TCC	All	0.999939
`s__Debaryomyces hansenii`	1.92958	0.716079	5.19953	0.193725	s__Debaryomyces hansenii	467	6	TCC	All	0.85978
`s__Dechloromonas sp. HYN0024`	8.25464e-07	0	Inf	0.993167	s__Dechloromonas sp. HYN0024	471	2	TCC	All	0.999939
`s__Dechloromonas sp. TW-R-39-2`	1.00271	0.140292	7.16666	0.997848	s__Dechloromonas sp. TW-R-39-2	470	3	TCC	All	0.999939
`s__Defluviicoccus vanus`	1.11391	0.155741	7.96711	0.914417	s__Defluviicoccus vanus	470	3	TCC	All	0.999939
`s__Defluviimonas alba`	8.2543e-07	0	Inf	0.991705	s__Defluviimonas alba	472	1	TCC	All	0.999939
`s__Delftia acidovorans`	0.619086	0.351291	1.09102	0.0971913	s__Delftia acidovorans	438	35	TCC	All	0.695936
`s__Delftia lacustris`	1.63315	0.929831	2.86845	0.0878576	s__Delftia lacustris	450	23	TCC	All	0.672793
`s__Delftia sp. Cs1-4`	0.232104	0.0322723	1.66931	0.146798	s__Delftia sp. Cs1-4	467	6	TCC	All	0.802961
`s__Delftia sp. HK171`	1.3232	0.422957	4.13955	0.630336	s__Delftia sp. HK171	468	5	TCC	All	0.999939
`s__Delftia tsuruhatensis`	2.7278	1.39436	5.33643	0.00337964	s__Delftia tsuruhatensis	460	13	TCC	All	0.181527
`s__Denitrobacterium detoxificans`	4.69675	1.16301	18.9676	0.0298558	s__Denitrobacterium detoxificans	471	2	TCC	All	0.469645
`s__Dermacoccus nishinomiyaensis`	0.872464	0.278841	2.72984	0.814653	s__Dermacoccus nishinomiyaensis	464	9	TCC	All	0.999939
`s__Desulfovibrio fairfieldensis`	1.34718	0.430028	4.2204	0.608999	s__Desulfovibrio fairfieldensis	469	4	TCC	All	0.999939
`s__Dialister pneumosintes`	3.31557	1.46726	7.49223	0.00395527	s__Dialister pneumosintes	464	9	TCC	All	0.188183
`s__Diaphorobacter sp. HDW4A`	1.1611	0.162379	8.30254	0.881695	s__Diaphorobacter sp. HDW4A	470	3	TCC	All	0.999939
`s__Dickeya poaceiphila`	3.00343e-07	0	Inf	0.993219	s__Dickeya poaceiphila	472	1	TCC	All	0.999939
`s__Dietzia sp. oral taxon 368`	8.28028e-07	0	Inf	0.994101	s__Dietzia sp. oral taxon 368	472	1	TCC	All	0.999939
`s__Dietzia timorensis`	NA	NA	NA	NA	s__Dietzia timorensis	473	NA	TCC	All	NA
`s__Dolosigranulum pigrum`	0.543121	0.0760751	3.87749	0.542744	s__Dolosigranulum pigrum	467	6	TCC	All	0.999939
`s__Dysgonomonas sp. HDW5B`	NA	NA	NA	NA	s__Dysgonomonas sp. HDW5B	473	NA	TCC	All	NA
`s__Dysosmobacter sp. Marseille-Q4140`	5.84773	2.58777	13.2144	2.17836e-05	s__Dysosmobacter sp. Marseille-Q4140	467	6	TCC	All	0.0210702
`s__Eggerthella lenta`	1.00864	0.140824	7.22431	0.993167	s__Eggerthella lenta	471	2	TCC	All	0.999939
`s__Egibacter rhizosphaerae`	2.1913	0.543342	8.83753	0.270202	s__Egibacter rhizosphaerae	470	3	TCC	All	0.914295
`s__Eikenella corrodens`	3.41483	0.476927	24.4504	0.221409	s__Eikenella corrodens	472	1	TCC	All	0.87344
`s__Elizabethkingia sp. JS20170427COW`	1.53349	0.214538	10.9611	0.670068	s__Elizabethkingia sp. JS20170427COW	471	2	TCC	All	0.999939
`s__Empedobacter falsenii`	NA	NA	NA	NA	s__Empedobacter falsenii	473	NA	TCC	All	NA
`s__Encephalitozoon cuniculi`	1.33504	0.872061	2.04381	0.183547	s__Encephalitozoon cuniculi	429	44	TCC	All	0.843482
`s__Encephalitozoon intestinalis`	0.727743	0.230058	2.30207	0.588588	s__Encephalitozoon intestinalis	467	6	TCC	All	0.999939
`s__endosymbiont of unidentified scaly snail isolate Monju`	NA	NA	NA	NA	s__endosymbiont of unidentified scaly snail isolate Monju	473	NA	TCC	All	NA
`s__Enterobacter cloacae`	8.30598	2.02525	34.0646	0.0032819	s__Enterobacter cloacae	471	2	TCC	All	0.178366
`s__Enterobacter hormaechei`	0.706407	0.175032	2.85098	0.625376	s__Enterobacter hormaechei	464	9	TCC	All	0.999939
`s__Enterobacter kobei`	3.19596	0.446534	22.8743	0.247245	s__Enterobacter kobei	472	1	TCC	All	0.889749
`s__Enterobacter sp. JUb54`	NA	NA	NA	NA	s__Enterobacter sp. JUb54	473	NA	TCC	All	NA
`s__Enterocloster bolteae`	1.23283	0.652687	2.32864	0.518882	s__Enterocloster bolteae	453	20	TCC	All	0.999939
`s__Enterocloster clostridioformis`	1.3311	0.547781	3.23454	0.527818	s__Enterocloster clostridioformis	462	11	TCC	All	0.999939
`s__Enterococcus cecorum`	1.0905e-07	0	Inf	0.992858	s__Enterococcus cecorum	469	4	TCC	All	0.999939
`s__Enterococcus faecalis`	29.7939	8.95961	99.0754	3.08307e-08	s__Enterococcus faecalis	470	3	TCC	All	0.000707103
`s__Enterococcus faecium`	42.1867	5.44656	326.76	0.000339953	s__Enterococcus faecium	472	1	TCC	All	0.0568543
`s__Ereboglobus luteus`	2.4411	0.341477	17.4506	0.373846	s__Ereboglobus luteus	472	1	TCC	All	0.968095
`s__Eremothecium cymbalariae`	1.46405	0.467246	4.58742	0.512989	s__Eremothecium cymbalariae	468	5	TCC	All	0.999939
`s__Eremothecium gossypii`	1.74165	0.431016	7.0377	0.436138	s__Eremothecium gossypii	470	3	TCC	All	0.999939
`s__Erysipelatoclostridium ramosum`	1.34365	0.596173	3.02831	0.476181	s__Erysipelatoclostridium ramosum	461	12	TCC	All	0.999939
`s__Erysipelothrix inopinata`	42.1867	5.44656	326.76	0.000339953	s__Erysipelothrix inopinata	472	1	TCC	All	0.0568543
`s__Erythrobacter sp. HKB08`	0.798269	0.198144	3.216	0.751311	s__Erythrobacter sp. HKB08	469	4	TCC	All	0.999939
`s__Erythrobacter sp. JK5`	2.0644	0.288867	14.7533	0.470059	s__Erythrobacter sp. JK5	471	2	TCC	All	0.999939
`s__Escherichia coli`	0.765189	0.425134	1.37725	0.372116	s__Escherichia coli	442	31	TCC	All	0.968095
`s__Ethanoligenens harbinense`	4.6587	1.48471	14.618	0.00835547	s__Ethanoligenens harbinense	469	4	TCC	All	0.261793
`s__Faecalibacterium prausnitzii`	1.37239	0.823561	2.28697	0.224389	s__Faecalibacterium prausnitzii	444	29	TCC	All	0.87344
`s__Filimonas lacunae`	0.843828	0.209405	3.40034	0.811259	s__Filimonas lacunae	467	6	TCC	All	0.999939
`s__Fimbriimonas ginsengisoli`	1.35539	0.335583	5.4743	0.66942	s__Fimbriimonas ginsengisoli	468	5	TCC	All	0.999939
`s__Flammeovirga sp. MY04`	8.25464e-07	0	Inf	0.993167	s__Flammeovirga sp. MY04	471	2	TCC	All	0.999939
`s__Flavonifractor plautii`	1.35312	0.666888	2.74547	0.402196	s__Flavonifractor plautii	459	14	TCC	All	0.986951
`s__Flintibacter sp. KGMB00164`	3.20497	1.18911	8.6382	0.0213149	s__Flintibacter sp. KGMB00164	467	6	TCC	All	0.405173
`s__Fluviibacter phosphoraccumulans`	0.660958	0.163987	2.66402	0.560421	s__Fluviibacter phosphoraccumulans	466	7	TCC	All	0.999939
`s__Frankia sp. QA3`	0.71113	0.0994689	5.08406	0.734098	s__Frankia sp. QA3	468	5	TCC	All	0.999939
`s__Fretibacterium fastidiosum`	0.615996	0.0862708	4.39837	0.629032	s__Fretibacterium fastidiosum	468	5	TCC	All	0.999939
`s__Frigoriglobus tundricola`	1.56701	0.388168	6.32589	0.528134	s__Frigoriglobus tundricola	469	4	TCC	All	0.999939
`s__Fuerstia marisgermanicae`	2.29966	0.569323	9.28899	0.242352	s__Fuerstia marisgermanicae	470	3	TCC	All	0.882278
`s__Fulvivirga sp. S481`	2.25182e-06	0	Inf	0.992883	s__Fulvivirga sp. S481	472	1	TCC	All	0.999939
`s__Fusarium graminearum`	0.670466	0.314854	1.42772	0.299902	s__Fusarium graminearum	453	20	TCC	All	0.927327
`s__Fusarium venenatum`	1.6137	1.22937	2.11817	0.000565048	s__Fusarium venenatum	280	193	TCC	All	0.0790206
`s__Fusarium verticillioides`	1.45445	0.956528	2.21156	0.0797568	s__Fusarium verticillioides	425	48	TCC	All	0.642735
`s__Fusobacterium canifelinum`	0.79842	0.255299	2.49697	0.698775	s__Fusobacterium canifelinum	464	9	TCC	All	0.999939
`s__Fusobacterium gonidiaformans`	1.3461	0.188377	9.61887	0.767064	s__Fusobacterium gonidiaformans	471	2	TCC	All	0.999939
`s__Fusobacterium hwasookii`	0.360092	0.0504014	2.57268	0.308639	s__Fusobacterium hwasookii	468	5	TCC	All	0.927872
`s__Fusobacterium mortiferum`	NA	NA	NA	NA	s__Fusobacterium mortiferum	473	NA	TCC	All	NA
`s__Fusobacterium necrophorum`	3.21228	1.02567	10.0605	0.0451257	s__Fusobacterium necrophorum	470	3	TCC	All	0.518775
`s__Fusobacterium nucleatum`	0.980725	0.640535	1.50159	0.928646	s__Fusobacterium nucleatum	416	57	TCC	All	0.999939
`s__Fusobacterium periodonticum`	42.1867	5.44656	326.76	0.000339953	s__Fusobacterium periodonticum	472	1	TCC	All	0.0568543
`s__Fusobacterium pseudoperiodonticum`	0.895436	0.368511	2.1758	0.807375	s__Fusobacterium pseudoperiodonticum	461	12	TCC	All	0.999939
`s__Fusobacterium sp. NSJ-57`	3.14996	0.780452	12.7135	0.107014	s__Fusobacterium sp. NSJ-57	471	2	TCC	All	0.727652
`s__Fusobacterium sp. oral taxon 203`	0.448977	0.0628206	3.20883	0.424845	s__Fusobacterium sp. oral taxon 203	469	4	TCC	All	0.999939
`s__Fusobacterium ulcerans`	5.17171	1.27965	20.9015	0.0211098	s__Fusobacterium ulcerans	471	2	TCC	All	0.405018
`s__Fusobacterium varium`	3.75866	0.523976	26.9621	0.187816	s__Fusobacterium varium	471	2	TCC	All	0.847277
`s__Gardnerella leopoldii`	5.99048	0.832442	43.1092	0.0754308	s__Gardnerella leopoldii	472	1	TCC	All	0.633702
`s__Gardnerella vaginalis`	14.6298	1.99716	107.168	0.00827131	s__Gardnerella vaginalis	472	1	TCC	All	0.260939
`s__Gemella haemolysans`	0.382846	0.121709	1.20428	0.100577	s__Gemella haemolysans	462	11	TCC	All	0.708238
`s__Gemella morbillorum`	1.05702	0.336953	3.31588	0.924258	s__Gemella morbillorum	466	7	TCC	All	0.999939
`s__Gemella sanguinis`	0.391616	0.0963956	1.59098	0.189948	s__Gemella sanguinis	466	7	TCC	All	0.851746
`s__Gemella sp. ND 6198`	66.6234	8.19696	541.503	8.57079e-05	s__Gemella sp. ND 6198	472	1	TCC	All	0.0363655
`s__Gemmatimonas phototrophica`	3.0336e-07	0	Inf	0.993748	s__Gemmatimonas phototrophica	471	2	TCC	All	0.999939
`s__Gemmatimonas sp. TET16`	1.63201	0.228312	11.6658	0.625482	s__Gemmatimonas sp. TET16	471	2	TCC	All	0.999939
`s__Gemmatirosa kalamazoonesis`	1.1724	0.712749	1.92847	0.531067	s__Gemmatirosa kalamazoonesis	439	34	TCC	All	0.999939
`s__Gemmobacter sp. HYN0069`	1.35813	0.336931	5.47445	0.66691	s__Gemmobacter sp. HYN0069	469	4	TCC	All	0.999939
`s__Giardia intestinalis`	1.71741	1.29533	2.27702	0.000171219	s__Giardia intestinalis	321	152	TCC	All	0.0436322
`s__Glaesserella sp. 15-184`	2.36988	0.755201	7.43689	0.139202	s__Glaesserella sp. 15-184	468	5	TCC	All	0.793955
`s__Gloeomargarita lithophora`	1.07742	0.400242	2.90032	0.882667	s__Gloeomargarita lithophora	464	9	TCC	All	0.999939
`s__Granulibacter bethesdensis`	3.03047e-07	0	Inf	0.993851	s__Granulibacter bethesdensis	471	2	TCC	All	0.999939
`s__Grimontia hollisae`	1.01473	0.49978	2.06027	0.967713	s__Grimontia hollisae	455	18	TCC	All	0.999939
`s__Guillardia theta`	1.76677	1.32832	2.34993	9.19642e-05	s__Guillardia theta	198	275	TCC	All	0.0363655
`s__Guyparkeria halophila`	0.688209	0.170887	2.7716	0.599087	s__Guyparkeria halophila	467	6	TCC	All	0.999939
`s__Haemophilus haemolyticus`	NA	NA	NA	NA	s__Haemophilus haemolyticus	473	NA	TCC	All	NA
`s__Haemophilus influenzae`	1.28747	0.570397	2.90599	0.542972	s__Haemophilus influenzae	465	8	TCC	All	0.999939
`s__Haliscomenobacter hydrossis`	1.41886	0.452354	4.45042	0.548614	s__Haliscomenobacter hydrossis	466	7	TCC	All	0.999939
`s__Halobacteriovorax sp. BALOs_7`	0.806676	0.297286	2.18889	0.673161	s__Halobacteriovorax sp. BALOs_7	464	9	TCC	All	0.999939
`s__Halomicronema hongdechloris`	2.2516e-06	0	Inf	0.992327	s__Halomicronema hongdechloris	472	1	TCC	All	0.999939
`s__Halopiger xanaduensis`	12.5259	1.71735	91.3602	0.0126532	s__Halopiger xanaduensis	472	1	TCC	All	0.310709
`s__Halothiobacillus sp. LS2`	1.53349	0.214538	10.9611	0.670068	s__Halothiobacillus sp. LS2	471	2	TCC	All	0.999939
`s__Hemiselmis andersenii`	1.41954	1.08191	1.86254	0.0114694	s__Hemiselmis andersenii	267	206	TCC	All	0.29543
`s__Hirschia baltica`	1.20972	0.386581	3.78557	0.74359	s__Hirschia baltica	468	5	TCC	All	0.999939
`s__Homo sapiens`	NA	NA	NA	NA	s__Homo sapiens	NA	473	TCC	All	NA
`s__Hydrogenophaga sp. BA0156`	0.87709	0.2177	3.5337	0.853654	s__Hydrogenophaga sp. BA0156	468	5	TCC	All	0.999939
`s__Hydrogenophaga sp. PAMC20947`	1.1611	0.162379	8.30254	0.881695	s__Hydrogenophaga sp. PAMC20947	470	3	TCC	All	0.999939
`s__Hydrogenophaga sp. PBL-H3`	1.25187	0.309707	5.06016	0.752601	s__Hydrogenophaga sp. PBL-H3	467	6	TCC	All	0.999939
`s__Hydrogenophaga sp. YM1`	1.17208	0.163964	8.37848	0.874284	s__Hydrogenophaga sp. YM1	471	2	TCC	All	0.999939
`s__Hymenobacter busanensis`	2.14562	0.300223	15.3342	0.446759	s__Hymenobacter busanensis	472	1	TCC	All	0.999939
`s__Hymenobacter sp. BRD128`	1.53444	0.380012	6.19589	0.547666	s__Hymenobacter sp. BRD128	469	4	TCC	All	0.999939
`s__Hyphomicrobium denitrificans`	0.611767	0.085706	4.36678	0.624108	s__Hyphomicrobium denitrificans	469	4	TCC	All	0.999939
`s__Hyphomicrobium nitrativorans`	1.13751	0.282123	4.5864	0.856274	s__Hyphomicrobium nitrativorans	468	5	TCC	All	0.999939
`s__Hyphomicrobium sp. MC1`	0.234718	0.0325685	1.69159	0.150346	s__Hyphomicrobium sp. MC1	467	6	TCC	All	0.810578
`s__Iamia sp. SCSIO 61187`	0.432914	0.0606566	3.08977	0.403753	s__Iamia sp. SCSIO 61187	467	6	TCC	All	0.988154
`s__Inhella inkyongensis`	1.11461	0.275738	4.50554	0.878993	s__Inhella inkyongensis	466	7	TCC	All	0.999939
`s__Intestinimonas butyriciproducens`	1.80225	0.741405	4.38103	0.193688	s__Intestinimonas butyriciproducens	465	8	TCC	All	0.85978
`s__Jatrophihabitans sp. GAS493`	0.728231	0.270436	1.96098	0.53034	s__Jatrophihabitans sp. GAS493	462	11	TCC	All	0.999939
`s__Jonquetella anthropi`	1.22069	0.389957	3.82115	0.731968	s__Jonquetella anthropi	468	5	TCC	All	0.999939
`s__Kazachstania naganishii`	1.3494	0.915657	1.98861	0.129873	s__Kazachstania naganishii	413	60	TCC	All	0.773473
`s__Kineobactrum salinum`	1.69462	0.420387	6.83115	0.458338	s__Kineobactrum salinum	471	2	TCC	All	0.999939
`s__Kingella denitrificans`	0.488929	0.0662021	3.61094	0.483062	s__Kingella denitrificans	471	2	TCC	All	0.999939
`s__Kingella oralis`	8.28028e-07	0	Inf	0.994101	s__Kingella oralis	472	1	TCC	All	0.999939
`s__Kiritimatiella glycovorans`	0.648941	0.0909083	4.63242	0.666325	s__Kiritimatiella glycovorans	470	3	TCC	All	0.999939
`s__Kitasatospora albolonga`	1.49822	1.07852	2.08123	0.0159212	s__Kitasatospora albolonga	393	80	TCC	All	0.349095
`s__Kitasatospora setae`	1.99996	0.279473	14.3121	0.490002	s__Kitasatospora setae	471	2	TCC	All	0.999939
`s__Kitasatospora sp. MMS16-BH015`	2.62533	0.649725	10.6081	0.175502	s__Kitasatospora sp. MMS16-BH015	470	3	TCC	All	0.832884
`s__Kitasatospora sp. NA04385`	1.0465	0.628002	1.74389	0.861508	s__Kitasatospora sp. NA04385	437	36	TCC	All	0.999939
`s__Klebsiella pneumoniae`	1.84569	0.685149	4.972	0.225469	s__Klebsiella pneumoniae	466	7	TCC	All	0.87344
`s__Kluyveromyces marxianus`	1.0162	0.600053	1.72094	0.952329	s__Kluyveromyces marxianus	445	28	TCC	All	0.999939
`s__Kocuria flava`	5.32491	0.740948	38.2681	0.0965124	s__Kocuria flava	472	1	TCC	All	0.693456
`s__Kocuria indica`	8.28028e-07	0	Inf	0.994101	s__Kocuria indica	472	1	TCC	All	0.999939
`s__Kocuria palustris`	1.10299e-07	0	Inf	0.993586	s__Kocuria palustris	468	5	TCC	All	0.999939
`s__Kocuria rhizophila`	0.646267	0.239994	1.7403	0.387737	s__Kocuria rhizophila	458	15	TCC	All	0.977268
`s__Kocuria rosea`	NA	NA	NA	NA	s__Kocuria rosea	473	NA	TCC	All	NA
`s__Kocuria sp. KD4`	NA	NA	NA	NA	s__Kocuria sp. KD4	473	NA	TCC	All	NA
`s__Kocuria turfanensis`	5.00475	0.696877	35.9425	0.109391	s__Kocuria turfanensis	472	1	TCC	All	0.732863
`s__Kocuria varians`	NA	NA	NA	NA	s__Kocuria varians	473	NA	TCC	All	NA
`s__Ktedonosporobacter rubrisoli`	2.2516e-06	0	Inf	0.992327	s__Ktedonosporobacter rubrisoli	472	1	TCC	All	0.999939
`s__Kutzneria sp. CA-103260`	5.32491	0.740948	38.2681	0.0965124	s__Kutzneria sp. CA-103260	472	1	TCC	All	0.693456
`s__Labilithrix luteola`	0.531984	0.132093	2.14248	0.374565	s__Labilithrix luteola	465	8	TCC	All	0.968506
`s__Lachnoanaerobaculum umeaense`	0.572328	0.253442	1.29244	0.179365	s__Lachnoanaerobaculum umeaense	453	20	TCC	All	0.836427
`s__Lachnoclostridium phocaeense`	1.56665	0.581922	4.21774	0.374287	s__Lachnoclostridium phocaeense	465	8	TCC	All	0.968224
`s__Lachnoclostridium phytofermentans`	2.69744	1.10889	6.56168	0.0286807	s__Lachnoclostridium phytofermentans	466	7	TCC	All	0.461284
`s__Lachnoclostridium sp. YL32`	1.98316	0.489961	8.02701	0.337136	s__Lachnoclostridium sp. YL32	470	3	TCC	All	0.944566
`s__Lacibacter sp. S13-6-6`	1.11187	0.276009	4.47907	0.881421	s__Lacibacter sp. S13-6-6	469	4	TCC	All	0.999939
`s__Lactobacillus delbrueckii`	1.02095	0.325774	3.19958	0.971621	s__Lactobacillus delbrueckii	465	8	TCC	All	0.999939
`s__Lactobacillus johnsonii`	1.46039	0.362251	5.88743	0.594443	s__Lactobacillus johnsonii	469	4	TCC	All	0.999939
`s__Lactococcus cremoris`	1.01244e-07	0	Inf	0.993575	s__Lactococcus cremoris	470	3	TCC	All	0.999939
`s__Lactococcus lactis`	1.72826	0.552021	5.4108	0.347434	s__Lactococcus lactis	469	4	TCC	All	0.951671
`s__Lactococcus raffinolactis`	8.27347e-07	0	Inf	0.993037	s__Lactococcus raffinolactis	472	1	TCC	All	0.999939
`s__Lancefieldella parvula`	0.402398	0.0550747	2.94008	0.369646	s__Lancefieldella parvula	470	3	TCC	All	0.968095
`s__Lawsonia intracellularis`	0.974062	0.241715	3.92526	0.970518	s__Lawsonia intracellularis	469	4	TCC	All	0.999939
`s__Legionella israelensis`	2.25182e-06	0	Inf	0.992883	s__Legionella israelensis	472	1	TCC	All	0.999939
`s__Legionella sp. TUM19329`	8.25331e-07	0	Inf	0.993472	s__Legionella sp. TUM19329	471	2	TCC	All	0.999939
`s__Leifsonia shinshuensis`	4.28267	1.06079	17.2902	0.0410679	s__Leifsonia shinshuensis	471	2	TCC	All	0.501764
`s__Leishmania braziliensis`	0.844719	0.511951	1.39379	0.508953	s__Leishmania braziliensis	435	38	TCC	All	0.999939
`s__Leishmania donovani`	3.23493	1.02871	10.1727	0.0446028	s__Leishmania donovani	469	4	TCC	All	0.515348
`s__Leishmania major`	0.614748	0.285825	1.32219	0.213062	s__Leishmania major	455	18	TCC	All	0.869485
`s__Leishmania mexicana`	1.2903	0.916726	1.81612	0.143898	s__Leishmania mexicana	393	80	TCC	All	0.799795
`s__Lelliottia amnigena`	8.25427e-07	0	Inf	0.991152	s__Lelliottia amnigena	471	2	TCC	All	0.999939
`s__Leptospira biflexa`	3.03212e-07	0	Inf	0.993687	s__Leptospira biflexa	471	2	TCC	All	0.999939
`s__Leptothrix cholodnii`	1.16405	0.478666	2.8308	0.737604	s__Leptothrix cholodnii	462	11	TCC	All	0.999939
`s__Leptotrichia buccalis`	0.555262	0.135861	2.26935	0.412753	s__Leptotrichia buccalis	467	6	TCC	All	0.992988
`s__Leptotrichia hofstadii`	0.709495	0.176126	2.85809	0.629263	s__Leptotrichia hofstadii	466	7	TCC	All	0.999939
`s__Leptotrichia hongkongensis`	0.450661	0.0631505	3.21605	0.426661	s__Leptotrichia hongkongensis	468	5	TCC	All	0.999939
`s__Leptotrichia shahii`	1.95753	0.483704	7.92203	0.346342	s__Leptotrichia shahii	470	3	TCC	All	0.951191
`s__Leptotrichia sp. oral taxon 212`	1.32431	0.423251	4.14361	0.629355	s__Leptotrichia sp. oral taxon 212	466	7	TCC	All	0.999939
`s__Leptotrichia sp. oral taxon 218`	1.34046	0.332324	5.40685	0.680501	s__Leptotrichia sp. oral taxon 218	470	3	TCC	All	0.999939
`s__Leptotrichia sp. oral taxon 221`	0.290311	0.040165	2.09835	0.220366	s__Leptotrichia sp. oral taxon 221	468	5	TCC	All	0.87344
`s__Leptotrichia sp. oral taxon 498`	0.519853	0.0728263	3.71084	0.514157	s__Leptotrichia sp. oral taxon 498	469	4	TCC	All	0.999939
`s__Leptotrichia sp. oral taxon 847`	1.00199	0.139905	7.17615	0.998422	s__Leptotrichia sp. oral taxon 847	471	2	TCC	All	0.999939
`s__Leptotrichia trevisanii`	0.432287	0.107267	1.74213	0.238256	s__Leptotrichia trevisanii	464	9	TCC	All	0.880169
`s__Leptotrichia wadei`	0.522884	0.194322	1.40698	0.199187	s__Leptotrichia wadei	455	18	TCC	All	0.860194
`s__Lichenicola cladoniae`	2.67043e-07	0	Inf	0.991431	s__Lichenicola cladoniae	472	1	TCC	All	0.999939
`s__Limnoglobus roseus`	0.652942	0.162038	2.63107	0.548853	s__Limnoglobus roseus	465	8	TCC	All	0.999939
`s__Limnohabitans sp. 103DPR2`	0.221608	0.0310599	1.58115	0.132843	s__Limnohabitans sp. 103DPR2	463	10	TCC	All	0.779045
`s__Listeria monocytogenes`	1.10212	0.448989	2.70536	0.831926	s__Listeria monocytogenes	466	7	TCC	All	0.999939
`s__Longicatena caecimuris`	1.76202	0.246342	12.6032	0.572557	s__Longicatena caecimuris	470	3	TCC	All	0.999939
`s__Luteimonas yindakuii`	8.28028e-07	0	Inf	0.994101	s__Luteimonas yindakuii	472	1	TCC	All	0.999939
`s__Luteitalea pratensis`	0.381823	0.0942083	1.54752	0.177523	s__Luteitalea pratensis	462	11	TCC	All	0.834689
`s__Luteolibacter luteus`	0.768058	0.107334	5.49606	0.792687	s__Luteolibacter luteus	468	5	TCC	All	0.999939
`s__Luteolibacter sp. 32A`	1.55326	0.384011	6.2827	0.536826	s__Luteolibacter sp. 32A	467	6	TCC	All	0.999939
`s__Lysobacter solisilvae (ex Kim et al. 2021)`	1.48989	0.660917	3.35861	0.336361	s__Lysobacter solisilvae (ex Kim et al. 2021)	464	9	TCC	All	0.943569
`s__Maioricimonas rarisocia`	2.25182e-06	0	Inf	0.992883	s__Maioricimonas rarisocia	472	1	TCC	All	0.999939
`s__Mannheimia sp. USDA-ARS-USMARC-1261`	1.66225	0.529787	5.21547	0.383728	s__Mannheimia sp. USDA-ARS-USMARC-1261	469	4	TCC	All	0.973325
`s__Marasmius oreades`	1.52038	1.15721	1.99751	0.00262586	s__Marasmius oreades	241	232	TCC	All	0.160999
`s__Maricaulis maris`	0.388884	0.0958449	1.57787	0.186261	s__Maricaulis maris	464	9	TCC	All	0.846757
`s__Marinobacter sp. LV10R510-11A`	3.41483	0.476927	24.4504	0.221409	s__Marinobacter sp. LV10R510-11A	472	1	TCC	All	0.87344
`s__Massilistercora timonensis`	1.4633	0.467481	4.58039	0.513183	s__Massilistercora timonensis	466	7	TCC	All	0.999939
`s__Megasphaera elsdenii`	2.99697e-07	0	Inf	0.990566	s__Megasphaera elsdenii	469	4	TCC	All	0.999939
`s__Megasphaera stantonii`	0.742868	0.234143	2.35691	0.613859	s__Megasphaera stantonii	465	8	TCC	All	0.999939
`s__Meiothermus ruber`	3.0304e-07	0	Inf	0.993289	s__Meiothermus ruber	471	2	TCC	All	0.999939
`s__Meiothermus silvanus`	0.652504	0.0913998	4.65823	0.670312	s__Meiothermus silvanus	469	4	TCC	All	0.999939
`s__Melioribacter roseus`	8.25464e-07	0	Inf	0.993167	s__Melioribacter roseus	471	2	TCC	All	0.999939
`s__Methanobrevibacter smithii`	2.65087	0.656135	10.7099	0.171169	s__Methanobrevibacter smithii	469	4	TCC	All	0.823023
`s__Methylibium sp. Pch-M`	1.0689	0.265175	4.30864	0.925364	s__Methylibium sp. Pch-M	468	5	TCC	All	0.999939
`s__Methylobacterium aquaticum`	0.874813	0.217216	3.52321	0.850748	s__Methylobacterium aquaticum	467	6	TCC	All	0.999939
`s__Methylobacterium brachiatum`	2.82301	0.695554	11.4576	0.146497	s__Methylobacterium brachiatum	469	4	TCC	All	0.802835
`s__Methylobacterium durans`	0.89332	0.331712	2.40576	0.823391	s__Methylobacterium durans	462	11	TCC	All	0.999939
`s__Methylobacterium indicum`	2.25535	0.315558	16.1194	0.417645	s__Methylobacterium indicum	472	1	TCC	All	0.996537
`s__Methylobacterium nodulans`	1.3136	0.672375	2.56634	0.424703	s__Methylobacterium nodulans	455	18	TCC	All	0.999939
`s__Methylobacterium oryzae`	1.41363	0.451486	4.42613	0.552228	s__Methylobacterium oryzae	468	5	TCC	All	0.999939
`s__Methylobacterium radiodurans`	2.25182e-06	0	Inf	0.992883	s__Methylobacterium radiodurans	472	1	TCC	All	0.999939
`s__Methylobacterium radiotolerans`	0.198503	0.0491885	0.801072	0.0231128	s__Methylobacterium radiotolerans	458	15	TCC	All	0.416204
`s__Methylobacterium sp. 17Sr1-1`	NA	NA	NA	NA	s__Methylobacterium sp. 17Sr1-1	473	NA	TCC	All	NA
`s__Methylobacterium sp. 4-46`	5.00475	0.696877	35.9425	0.109391	s__Methylobacterium sp. 4-46	472	1	TCC	All	0.732863
`s__Methylobacterium sp. AMS5`	2.4411	0.341477	17.4506	0.373846	s__Methylobacterium sp. AMS5	472	1	TCC	All	0.968095
`s__Methylobacterium sp. C1`	2.40571	0.335166	17.2674	0.382695	s__Methylobacterium sp. C1	471	2	TCC	All	0.972345
`s__Methylobacterium sp. WL1`	0.638822	0.0894077	4.56441	0.655122	s__Methylobacterium sp. WL1	469	4	TCC	All	0.999939
`s__Methylobacterium terrae`	0.75917	0.106173	5.4283	0.783683	s__Methylobacterium terrae	468	5	TCC	All	0.999939
`s__Methylorubrum extorquens`	3.00048e-07	0	Inf	0.990345	s__Methylorubrum extorquens	469	4	TCC	All	0.999939
`s__Methylorubrum populi`	3.31578	1.05649	10.4065	0.0399625	s__Methylorubrum populi	469	4	TCC	All	0.501764
`s__Methylotenera versatilis`	NA	NA	NA	NA	s__Methylotenera versatilis	473	NA	TCC	All	NA
`s__Microbacterium aurum`	2.32243	0.324933	16.5993	0.401073	s__Microbacterium aurum	472	1	TCC	All	0.986584
`s__Microbacterium caowuchunii`	2.25182e-06	0	Inf	0.992883	s__Microbacterium caowuchunii	472	1	TCC	All	0.999939
`s__Microbacterium chengjingii`	5.00475	0.696877	35.9425	0.109391	s__Microbacterium chengjingii	472	1	TCC	All	0.732863
`s__Microbacterium esteraromaticum`	0.806459	0.449401	1.44721	0.470915	s__Microbacterium esteraromaticum	443	30	TCC	All	0.999939
`s__Microbacterium foliorum`	NA	NA	NA	NA	s__Microbacterium foliorum	473	NA	TCC	All	NA
`s__Microbacterium hominis`	NA	NA	NA	NA	s__Microbacterium hominis	473	NA	TCC	All	NA
`s__Microbacterium hydrocarbonoxydans`	NA	NA	NA	NA	s__Microbacterium hydrocarbonoxydans	473	NA	TCC	All	NA
`s__Microbacterium lushaniae`	NA	NA	NA	NA	s__Microbacterium lushaniae	473	NA	TCC	All	NA
`s__Microbacterium oxydans`	2.99811e-07	0	Inf	0.992322	s__Microbacterium oxydans	471	2	TCC	All	0.999939
`s__Microbacterium paraoxydans`	8.25233e-07	0	Inf	0.991626	s__Microbacterium paraoxydans	472	1	TCC	All	0.999939
`s__Microbacterium pygmaeum`	NA	NA	NA	NA	s__Microbacterium pygmaeum	473	NA	TCC	All	NA
`s__Microbacterium sediminis`	0.900388	0.216066	3.75209	0.885426	s__Microbacterium sediminis	470	3	TCC	All	0.999939
`s__Microbacterium sp. A18JL200`	2.25182e-06	0	Inf	0.992883	s__Microbacterium sp. A18JL200	472	1	TCC	All	0.999939
`s__Microbacterium sp. A18JL241`	NA	NA	NA	NA	s__Microbacterium sp. A18JL241	473	NA	TCC	All	NA
`s__Microbacterium sp. ABRD_28`	1.54101	0.571882	4.15244	0.392533	s__Microbacterium sp. ABRD_28	467	6	TCC	All	0.980813
`s__Microbacterium sp. No. 7`	2.4411	0.341477	17.4506	0.373846	s__Microbacterium sp. No. 7	472	1	TCC	All	0.968095
`s__Microbacterium sp. PM5`	1.1611	0.162379	8.30254	0.881695	s__Microbacterium sp. PM5	470	3	TCC	All	0.999939
`s__Microbacterium sp. WY121`	3.00343e-07	0	Inf	0.993219	s__Microbacterium sp. WY121	472	1	TCC	All	0.999939
`s__Microbacterium testaceum`	2.25182e-06	0	Inf	0.992883	s__Microbacterium testaceum	472	1	TCC	All	0.999939
`s__Micrococcus luteus`	0.372992	0.138378	1.00538	0.0512536	s__Micrococcus luteus	452	21	TCC	All	0.558698
`s__Micrococcus sp. KBS0714`	8.2543e-07	0	Inf	0.991705	s__Micrococcus sp. KBS0714	472	1	TCC	All	0.999939
`s__Micromonospora krabiensis`	2.01047	0.280756	14.3968	0.486872	s__Micromonospora krabiensis	471	2	TCC	All	0.999939
`s__Micromonospora maris`	2.20325	0.307267	15.7983	0.431914	s__Micromonospora maris	471	2	TCC	All	0.999939
`s__Micromonospora zamorensis`	8.25053e-07	0	Inf	0.991129	s__Micromonospora zamorensis	471	2	TCC	All	0.999939
`s__Microvirgula aerodenitrificans`	1.53349	0.214538	10.9611	0.670068	s__Microvirgula aerodenitrificans	471	2	TCC	All	0.999939
`s__Miltoncostaea marina`	8.2462e-07	0	Inf	0.991477	s__Miltoncostaea marina	471	2	TCC	All	0.999939
`s__Mobiluncus curtisii`	0.963619	0.134852	6.88579	0.970536	s__Mobiluncus curtisii	469	4	TCC	All	0.999939
`s__Moraxella catarrhalis`	3.41483	0.476927	24.4504	0.221409	s__Moraxella catarrhalis	472	1	TCC	All	0.87344
`s__Moraxella cuniculi`	33.0301	4.34339	251.183	0.000727987	s__Moraxella cuniculi	472	1	TCC	All	0.0902507
`s__Moraxella nonliquefaciens`	2.56594	0.358733	18.3536	0.347878	s__Moraxella nonliquefaciens	471	2	TCC	All	0.951794
`s__Moraxella osloensis`	0.605483	0.336374	1.08989	0.0943366	s__Moraxella osloensis	435	38	TCC	All	0.687734
`s__Morganella morganii`	2.8478	1.05453	7.69062	0.0389508	s__Morganella morganii	467	6	TCC	All	0.501764
`s__Mumia sp. ZJ1417`	0.519013	0.0726762	3.70651	0.513215	s__Mumia sp. ZJ1417	469	4	TCC	All	0.999939
`s__Mus musculus mobilized endogenous polytropic provirus`	3.01862e-07	0	Inf	0.993583	s__Mus musculus mobilized endogenous polytropic provirus	472	1	TCC	All	0.999939
`s__Mycobacterium branderi`	NA	NA	NA	NA	s__Mycobacterium branderi	473	NA	TCC	All	NA
`s__Mycobacterium conspicuum`	8.2543e-07	0	Inf	0.991705	s__Mycobacterium conspicuum	472	1	TCC	All	0.999939
`s__Mycobacterium florentinum`	4.31426	0.601522	30.9428	0.145858	s__Mycobacterium florentinum	472	1	TCC	All	0.801112
`s__Mycobacterium frederiksbergense`	3.09538	0.764891	12.5265	0.113152	s__Mycobacterium frederiksbergense	470	3	TCC	All	0.739355
`s__Mycobacterium goodii`	NA	NA	NA	NA	s__Mycobacterium goodii	473	NA	TCC	All	NA
`s__Mycobacterium gordonae`	NA	NA	NA	NA	s__Mycobacterium gordonae	473	NA	TCC	All	NA
`s__Mycobacterium grossiae`	NA	NA	NA	NA	s__Mycobacterium grossiae	473	NA	TCC	All	NA
`s__Mycobacterium haemophilum`	0.948999	0.352583	2.55429	0.917469	s__Mycobacterium haemophilum	463	10	TCC	All	0.999939
`s__Mycobacterium kansasii`	NA	NA	NA	NA	s__Mycobacterium kansasii	473	NA	TCC	All	NA
`s__Mycobacterium koreense`	8.28079e-07	0	Inf	0.994227	s__Mycobacterium koreense	472	1	TCC	All	0.999939
`s__Mycobacterium leprae`	8.26767e-07	0	Inf	0.992525	s__Mycobacterium leprae	472	1	TCC	All	0.999939
`s__Mycobacterium marinum`	0.946916	0.302637	2.96278	0.92533	s__Mycobacterium marinum	465	8	TCC	All	0.999939
`s__Mycobacterium paragordonae`	8.27553e-07	0	Inf	0.99325	s__Mycobacterium paragordonae	472	1	TCC	All	0.999939
`s__Mycobacterium paraintracellulare`	NA	NA	NA	NA	s__Mycobacterium paraintracellulare	473	NA	TCC	All	NA
`s__Mycobacterium phage Saguaro`	NA	NA	NA	NA	s__Mycobacterium phage Saguaro	473	NA	TCC	All	NA
`s__Mycobacterium riyadhense`	0.642525	0.0900004	4.58707	0.659153	s__Mycobacterium riyadhense	469	4	TCC	All	0.999939
`s__Mycobacterium simiae`	NA	NA	NA	NA	s__Mycobacterium simiae	473	NA	TCC	All	NA
`s__Mycobacterium sp. DL592`	2.4411	0.341477	17.4506	0.373846	s__Mycobacterium sp. DL592	472	1	TCC	All	0.968095
`s__Mycobacterium sp. JS623`	1.19334	0.166776	8.53876	0.860259	s__Mycobacterium sp. JS623	472	1	TCC	All	0.999939
`s__Mycobacterium spongiae`	35.6123	4.65869	272.23	0.000575894	s__Mycobacterium spongiae	472	1	TCC	All	0.079567
`s__Mycobacterium tuberculosis`	1.57535	0.220438	11.2582	0.65059	s__Mycobacterium tuberculosis	471	2	TCC	All	0.999939
`s__Mycobacterium ulcerans`	2.4411	0.341477	17.4506	0.373846	s__Mycobacterium ulcerans	472	1	TCC	All	0.968095
`s__Mycobacterium xenopi`	8.2543e-07	0	Inf	0.991705	s__Mycobacterium xenopi	472	1	TCC	All	0.999939
`s__Mycobacteroides chelonae`	1.03276e-07	0	Inf	0.991616	s__Mycobacteroides chelonae	468	5	TCC	All	0.999939
`s__Myroides odoratus`	2.25182e-06	0	Inf	0.992883	s__Myroides odoratus	472	1	TCC	All	0.999939
`s__Myroides profundi`	2.49864	1.17205	5.32673	0.0177395	s__Myroides profundi	463	10	TCC	All	0.365548
`s__Nakamurella sp. s14-144`	1.1611	0.162379	8.30254	0.881695	s__Nakamurella sp. s14-144	470	3	TCC	All	0.999939
`s__Natrarchaeobaculum aegyptiacum`	2.24327	0.555953	9.0516	0.256318	s__Natrarchaeobaculum aegyptiacum	470	3	TCC	All	0.898483
`s__Natronoglycomyces albus`	8.25078e-07	0	Inf	0.99126	s__Natronoglycomyces albus	471	2	TCC	All	0.999939
`s__Naumovozyma castellii`	1.21853	0.302104	4.91496	0.781191	s__Naumovozyma castellii	468	5	TCC	All	0.999939
`s__Naumovozyma dairenensis`	1.6445	0.523479	5.16614	0.394371	s__Naumovozyma dairenensis	466	7	TCC	All	0.981435
`s__Ndongobacter massiliensis`	53.5832	11.6577	246.288	3.12288e-07	s__Ndongobacter massiliensis	471	2	TCC	All	0.00119372
`s__Neisseria sicca`	0.331751	0.045592	2.41399	0.275869	s__Neisseria sicca	470	3	TCC	All	0.92189
`s__Neochlamydia sp. S13`	0.461769	0.0646611	3.29766	0.441089	s__Neochlamydia sp. S13	469	4	TCC	All	0.999939
`s__Neospora caninum`	0.997597	0.24755	4.02019	0.9973	s__Neospora caninum	467	6	TCC	All	0.999939
`s__Neurospora crassa`	1.32241	1.00117	1.74671	0.0490422	s__Neurospora crassa	309	164	TCC	All	0.543779
`s__Niabella soli`	3.02867e-07	0	Inf	0.993779	s__Niabella soli	470	3	TCC	All	0.999939
`s__Nibricoccus aquaticus`	0.507147	0.071045	3.62022	0.498377	s__Nibricoccus aquaticus	468	5	TCC	All	0.999939
`s__Nitrospira moscoviensis`	0.990464	0.138582	7.079	0.992381	s__Nitrospira moscoviensis	470	3	TCC	All	0.999939
`s__Nitrospira sp. KM1`	0.717446	0.100403	5.12662	0.74068	s__Nitrospira sp. KM1	469	4	TCC	All	0.999939
`s__Nocardia cyriacigeorgica`	0.352762	0.049361	2.52103	0.29907	s__Nocardia cyriacigeorgica	469	4	TCC	All	0.925788
`s__Nocardioides aquaticus`	NA	NA	NA	NA	s__Nocardioides aquaticus	473	NA	TCC	All	NA
`s__Nocardioides baekrokdamisoli`	1.61773	0.226316	11.5637	0.631697	s__Nocardioides baekrokdamisoli	471	2	TCC	All	0.999939
`s__Nonomuraea nitratireducens`	2.10243	0.521414	8.47736	0.296226	s__Nonomuraea nitratireducens	471	2	TCC	All	0.924093
`s__Nonomuraea sp. ATCC 55076`	0.90382	0.477701	1.71004	0.755926	s__Nonomuraea sp. ATCC 55076	452	21	TCC	All	0.999939
`s__Nordella sp. HKS 07`	8.22854e-07	0	Inf	0.991059	s__Nordella sp. HKS 07	470	3	TCC	All	0.999939
`s__Nostoc sp. CENA543`	2.4411	0.341477	17.4506	0.373846	s__Nostoc sp. CENA543	472	1	TCC	All	0.968095
`s__Nostoc sp. NIES-4103`	2.25185e-06	0	Inf	0.992976	s__Nostoc sp. NIES-4103	472	1	TCC	All	0.999939
`s__Obesumbacterium proteus`	1.40566	0.577901	3.41906	0.452756	s__Obesumbacterium proteus	465	8	TCC	All	0.999939
`s__Ochrobactrum sp. MT180101`	2.67043e-07	0	Inf	0.991431	s__Ochrobactrum sp. MT180101	472	1	TCC	All	0.999939
`s__Odoribacter splanchnicus`	1.83232	0.902762	3.71902	0.0935961	s__Odoribacter splanchnicus	461	12	TCC	All	0.683246
`s__Ogataea parapolymorpha`	1.57225	1.09725	2.25286	0.0136751	s__Ogataea parapolymorpha	411	62	TCC	All	0.322049
`s__Oleiharenicola sp. KSB-15`	0.67367	0.0942769	4.81381	0.693802	s__Oleiharenicola sp. KSB-15	469	4	TCC	All	0.999939
`s__Olsenella sp. oral taxon 807`	42.1867	5.44656	326.76	0.000339953	s__Olsenella sp. oral taxon 807	472	1	TCC	All	0.0568543
`s__Orientia tsutsugamushi`	NA	NA	NA	NA	s__Orientia tsutsugamushi	473	NA	TCC	All	NA
`s__Ornithinimicrobium pratense`	1.04534	0.388108	2.81556	0.930099	s__Ornithinimicrobium pratense	462	11	TCC	All	0.999939
`s__Oscillibacter sp. MM35`	2.05589	0.762983	5.53966	0.154139	s__Oscillibacter sp. MM35	467	6	TCC	All	0.815185
`s__Oscillibacter sp. MM50`	2.05836	0.967666	4.3784	0.0608459	s__Oscillibacter sp. MM50	461	12	TCC	All	0.591816
`s__Oscillibacter sp. MM59`	2.88965	1.18688	7.03533	0.0194211	s__Oscillibacter sp. MM59	466	7	TCC	All	0.387324
`s__Oscillibacter sp. NSJ-62`	2.72184	1.00915	7.34128	0.0479346	s__Oscillibacter sp. NSJ-62	468	5	TCC	All	0.535761
`s__Oscillibacter sp. PEA192`	1.78728	0.442192	7.22393	0.415144	s__Oscillibacter sp. PEA192	470	3	TCC	All	0.993333
`s__Oscillibacter valericigenes`	5.05522	1.60981	15.8746	0.00551237	s__Oscillibacter valericigenes	469	4	TCC	All	0.21501
`s__Ottowia oryzae`	0.769826	0.378876	1.56418	0.469564	s__Ottowia oryzae	453	20	TCC	All	0.999939
`s__Ottowia sp. oral taxon 894`	2.03151	0.75447	5.47009	0.160773	s__Ottowia sp. oral taxon 894	468	5	TCC	All	0.815185
`s__Oxalobacter formigenes`	2.25182e-06	0	Inf	0.992883	s__Oxalobacter formigenes	472	1	TCC	All	0.999939
`s__Paenarthrobacter sp. YJN-D`	0.424955	0.0595425	3.03291	0.393409	s__Paenarthrobacter sp. YJN-D	468	5	TCC	All	0.980813
`s__Paeniclostridium sordellii`	2.10987	0.294174	15.1324	0.457637	s__Paeniclostridium sordellii	470	3	TCC	All	0.999939
`s__Pajaroellobacter abortibovis`	0.948015	0.132671	6.77412	0.957566	s__Pajaroellobacter abortibovis	470	3	TCC	All	0.999939
`s__Paludibacter propionicigenes`	1.4037	0.44785	4.39963	0.560705	s__Paludibacter propionicigenes	466	7	TCC	All	0.999939
`s__Paludibaculum fermentans`	1.61773	0.226316	11.5637	0.631697	s__Paludibaculum fermentans	471	2	TCC	All	0.999939
`s__Panacibacter ginsenosidivorans`	0.875805	0.279927	2.74012	0.819745	s__Panacibacter ginsenosidivorans	465	8	TCC	All	0.999939
`s__Pandoraea oxalativorans`	1.03388	0.424765	2.51647	0.941477	s__Pandoraea oxalativorans	458	15	TCC	All	0.999939
`s__Parabacteroides distasonis`	1.87894	0.883656	3.99524	0.101293	s__Parabacteroides distasonis	462	11	TCC	All	0.710664
`s__Parabacteroides goldsteinii`	3.71596	1.37663	10.0306	0.00957365	s__Parabacteroides goldsteinii	468	5	TCC	All	0.282783
`s__Parabacteroides merdae`	1.86995	0.989741	3.53297	0.0538305	s__Parabacteroides merdae	457	16	TCC	All	0.57184
`s__Parachlamydia acanthamoebae`	1.61773	0.226316	11.5637	0.631697	s__Parachlamydia acanthamoebae	471	2	TCC	All	0.999939
`s__Paraflavitalea soli`	1.58396	0.392388	6.39398	0.518284	s__Paraflavitalea soli	468	5	TCC	All	0.999939
`s__Paraprevotella xylaniphila`	3.34365	1.48061	7.55093	0.00368171	s__Paraprevotella xylaniphila	466	7	TCC	All	0.188183
`s__Parvimonas micra`	0.906411	0.445059	1.846	0.786572	s__Parvimonas micra	455	18	TCC	All	0.999939
`s__Pasteurella multocida`	0.887215	0.623855	1.26175	0.505408	s__Pasteurella multocida	375	98	TCC	All	0.999939
`s__Pelolinea submarina`	42.1867	5.44656	326.76	0.000339953	s__Pelolinea submarina	472	1	TCC	All	0.0568543
`s__Peptacetobacter hiranonis`	1.57745	0.699943	3.55508	0.271575	s__Peptacetobacter hiranonis	463	10	TCC	All	0.916953
`s__Peptoniphilus harei`	1.57002	0.767492	3.21171	0.216723	s__Peptoniphilus harei	458	15	TCC	All	0.869485
`s__Petrimonas mucosa`	2.92983	0.409537	20.9601	0.284289	s__Petrimonas mucosa	472	1	TCC	All	0.92189
`s__Petrocella atlantisensis`	0.942175	0.233785	3.79705	0.933247	s__Petrocella atlantisensis	468	5	TCC	All	0.999939
`s__Phenylobacterium parvum`	0.395688	0.0976085	1.60405	0.194194	s__Phenylobacterium parvum	464	9	TCC	All	0.860146
`s__Phnomibacter ginsenosidimutans`	1.14124	0.283278	4.59773	0.852577	s__Phnomibacter ginsenosidimutans	469	4	TCC	All	0.999939
`s__Phocaeicola vulgatus`	1.24471	0.67726	2.28762	0.48083	s__Phocaeicola vulgatus	448	25	TCC	All	0.999939
`s__Phreatobacter cathodiphilus`	0.667647	0.272627	1.63503	0.376662	s__Phreatobacter cathodiphilus	460	13	TCC	All	0.969677
`s__Phreatobacter sp. NMCR1094`	2.5959	0.642917	10.4815	0.180368	s__Phreatobacter sp. NMCR1094	471	2	TCC	All	0.836427
`s__Phreatobacter stygius`	1.20675	0.299459	4.86292	0.79156	s__Phreatobacter stygius	468	5	TCC	All	0.999939
`s__Pichia kudriavzevii`	1.72175	1.30597	2.26991	0.000116711	s__Pichia kudriavzevii	236	237	TCC	All	0.0394282
`s__Planctomyces sp. SH-PL14`	0.654368	0.0915608	4.67664	0.672557	s__Planctomyces sp. SH-PL14	468	5	TCC	All	0.999939
`s__Planococcus donghaensis`	1.18739	0.294586	4.78604	0.809166	s__Planococcus donghaensis	469	4	TCC	All	0.999939
`s__Plantactinospora sp. KBS50`	2.25145e-06	0	Inf	0.992004	s__Plantactinospora sp. KBS50	472	1	TCC	All	0.999939
`s__Plasmodium chabaudi`	1.12791	0.835417	1.5228	0.431946	s__Plasmodium chabaudi	346	127	TCC	All	0.999939
`s__Plasmodium coatneyi`	1.09853	0.648586	1.86062	0.726681	s__Plasmodium coatneyi	444	29	TCC	All	0.999939
`s__Plasmodium falciparum`	1.25565	0.45793	3.443	0.658239	s__Plasmodium falciparum	467	6	TCC	All	0.999939
`s__Plasmodium gaboni`	1.65245	0.921979	2.96167	0.0915837	s__Plasmodium gaboni	453	20	TCC	All	0.679495
`s__Plasmodium knowlesi`	1.17772	0.60139	2.30638	0.633331	s__Plasmodium knowlesi	455	18	TCC	All	0.999939
`s__Plasmodium malariae`	1.28556	0.889816	1.85732	0.180864	s__Plasmodium malariae	405	68	TCC	All	0.837666
`s__Plasmodium sp. gorilla clade G2`	1.15067	0.844988	1.56694	0.373014	s__Plasmodium sp. gorilla clade G2	363	110	TCC	All	0.968095
`s__Plasmodium vinckei`	1.65584	1.26084	2.17457	0.000286849	s__Plasmodium vinckei	258	215	TCC	All	0.0568543
`s__Plasmodium vivax`	1.89735	1.39537	2.57993	4.41072e-05	s__Plasmodium vivax	161	312	TCC	All	0.0273405
`s__Plasmodium yoelii`	1.36923	1.01855	1.84065	0.0373707	s__Plasmodium yoelii	354	119	TCC	All	0.501764
`s__Plesiomonas shigelloides`	3.03469e-07	0	Inf	0.993951	s__Plesiomonas shigelloides	471	2	TCC	All	0.999939
`s__Pochonia chlamydosporia`	0.729562	0.421748	1.26203	0.259463	s__Pochonia chlamydosporia	443	30	TCC	All	0.899588
`s__Polymorphobacter sp. PAMC 29334`	1.68606	0.626238	4.53946	0.301241	s__Polymorphobacter sp. PAMC 29334	467	6	TCC	All	0.927872
`s__Polynucleobacter asymbioticus`	0.882533	0.218982	3.55676	0.860517	s__Polynucleobacter asymbioticus	468	5	TCC	All	0.999939
`s__Polynucleobacter necessarius`	1.36301	0.337545	5.50386	0.663644	s__Polynucleobacter necessarius	468	5	TCC	All	0.999939
`s__Polynucleobacter sp. LimPoW16`	4.7379	1.17258	19.1438	0.0290042	s__Polynucleobacter sp. LimPoW16	471	2	TCC	All	0.464857
`s__Polynucleobacter sp. MWH-CaK5`	0.965407	0.135211	6.89302	0.971998	s__Polynucleobacter sp. MWH-CaK5	471	2	TCC	All	0.999939
`s__Polystyrenella longa`	1.1611	0.162379	8.30254	0.881695	s__Polystyrenella longa	470	3	TCC	All	0.999939
`s__Pontibacter pudoricolor`	2.4411	0.341477	17.4506	0.373846	s__Pontibacter pudoricolor	472	1	TCC	All	0.968095
`s__Pontimonas salivibrio`	2.4411	0.341477	17.4506	0.373846	s__Pontimonas salivibrio	472	1	TCC	All	0.968095
`s__Poriferisphaera corsica`	2.4411	0.341477	17.4506	0.373846	s__Poriferisphaera corsica	472	1	TCC	All	0.968095
`s__Porphyrobacter sp. CACIAM 03H1`	2.80699	0.895256	8.80106	0.0766947	s__Porphyrobacter sp. CACIAM 03H1	470	3	TCC	All	0.63801
`s__Porphyromonas asaccharolytica`	1.62754	0.86037	3.07877	0.134247	s__Porphyromonas asaccharolytica	455	18	TCC	All	0.782453
`s__Porphyromonas cangingivalis`	0.317541	0.044485	2.26665	0.252646	s__Porphyromonas cangingivalis	465	8	TCC	All	0.893239
`s__Porphyromonas crevioricanis`	5.1814	1.64465	16.3238	0.00495839	s__Porphyromonas crevioricanis	469	4	TCC	All	0.202711
`s__Porphyromonas gingivalis`	0.626806	0.153	2.56788	0.516194	s__Porphyromonas gingivalis	468	5	TCC	All	0.999939
`s__Porphyromonas sp. oral taxon 275`	0.66948	0.291221	1.53905	0.344776	s__Porphyromonas sp. oral taxon 275	460	13	TCC	All	0.950001
`s__Prevotella copri`	1.52934	0.677545	3.45198	0.306411	s__Prevotella copri	462	11	TCC	All	0.927872
`s__Prevotella dentalis`	1.04257	0.258636	4.20264	0.95326	s__Prevotella dentalis	467	6	TCC	All	0.999939
`s__Prevotella intermedia`	1.1838	0.486648	2.87967	0.709878	s__Prevotella intermedia	462	11	TCC	All	0.999939
`s__Prevotella jejuni`	15.6039	3.72663	65.3357	0.0001696	s__Prevotella jejuni	471	2	TCC	All	0.0436322
`s__Prevotella melaninogenica`	0.908794	0.464096	1.7796	0.780302	s__Prevotella melaninogenica	456	17	TCC	All	0.999939
`s__Prevotella multiformis`	0.684433	0.166524	2.8131	0.599049	s__Prevotella multiformis	468	5	TCC	All	0.999939
`s__Prevotella oris`	1.1295	0.4647	2.74535	0.788138	s__Prevotella oris	461	12	TCC	All	0.999939
`s__Prevotella ruminicola`	2.86057	1.06051	7.71591	0.0378923	s__Prevotella ruminicola	467	6	TCC	All	0.501764
`s__Prevotella sp. oral taxon 299`	0.932264	0.231154	3.7599	0.921474	s__Prevotella sp. oral taxon 299	467	6	TCC	All	0.999939
`s__Prevotella sp. oral taxon 475`	0.984713	0.244382	3.96781	0.982715	s__Prevotella sp. oral taxon 475	467	6	TCC	All	0.999939
`s__Prochlorococcus marinus`	0.952179	0.133365	6.79824	0.961031	s__Prochlorococcus marinus	471	2	TCC	All	0.999939
`s__Propionibacterium australiense`	NA	NA	NA	NA	s__Propionibacterium australiense	473	NA	TCC	All	NA
`s__Propionibacterium freudenreichii`	2.25177e-06	0	Inf	0.992744	s__Propionibacterium freudenreichii	472	1	TCC	All	0.999939
`s__Proteus mirabilis`	1.98773	0.81598	4.84212	0.13046	s__Proteus mirabilis	465	8	TCC	All	0.77543
`s__Proteus virus Isfahan`	1.35293	1.02252	1.79011	0.034358	s__Proteus virus Isfahan	196	277	TCC	All	0.493933
`s__Providencia rettgeri`	1.17194	0.164102	8.36942	0.874317	s__Providencia rettgeri	471	2	TCC	All	0.999939
`s__Providencia sneebia`	42.1867	5.44656	326.76	0.000339953	s__Providencia sneebia	472	1	TCC	All	0.0568543
`s__Pseudobutyrivibrio xylanivorans`	1.79748	0.739536	4.36889	0.195638	s__Pseudobutyrivibrio xylanivorans	465	8	TCC	All	0.860194
`s__Pseudocnuella soli`	0.824827	0.263684	2.58013	0.740662	s__Pseudocnuella soli	465	8	TCC	All	0.999939
`s__Pseudolysobacter antarcticus`	NA	NA	NA	NA	s__Pseudolysobacter antarcticus	473	NA	TCC	All	NA
`s__Pseudomonas aeruginosa`	1.20115	0.778173	1.85405	0.40793	s__Pseudomonas aeruginosa	427	46	TCC	All	0.989712
`s__Pseudomonas agarici`	8.25787e-07	0	Inf	0.991898	s__Pseudomonas agarici	472	1	TCC	All	0.999939
`s__Pseudomonas alcaligenes`	NA	NA	NA	NA	s__Pseudomonas alcaligenes	473	NA	TCC	All	NA
`s__Pseudomonas alkylphenolica`	0.690651	0.0967182	4.93185	0.712116	s__Pseudomonas alkylphenolica	470	3	TCC	All	0.999939
`s__Pseudomonas amygdali`	8.17692	1.13118	59.1081	0.0373333	s__Pseudomonas amygdali	472	1	TCC	All	0.501764
`s__Pseudomonas antarctica`	NA	NA	NA	NA	s__Pseudomonas antarctica	473	NA	TCC	All	NA
`s__Pseudomonas bijieensis`	3.01862e-07	0	Inf	0.993583	s__Pseudomonas bijieensis	472	1	TCC	All	0.999939
`s__Pseudomonas campi`	NA	NA	NA	NA	s__Pseudomonas campi	473	NA	TCC	All	NA
`s__Pseudomonas chlororaphis`	1.01532e-07	0	Inf	0.993465	s__Pseudomonas chlororaphis	470	3	TCC	All	0.999939
`s__Pseudomonas citronellolis`	1.89586	0.469916	7.6488	0.36875	s__Pseudomonas citronellolis	471	2	TCC	All	0.968095
`s__Pseudomonas entomophila`	2.18892	1.02844	4.65887	0.0420811	s__Pseudomonas entomophila	462	11	TCC	All	0.501764
`s__Pseudomonas eucalypticola`	1.16916	0.163383	8.36649	0.876306	s__Pseudomonas eucalypticola	472	1	TCC	All	0.999939
`s__Pseudomonas fluorescens`	0.553524	0.204917	1.49518	0.243384	s__Pseudomonas fluorescens	460	13	TCC	All	0.883229
`s__Pseudomonas fragi`	1.78031	0.249116	12.7229	0.565404	s__Pseudomonas fragi	472	1	TCC	All	0.999939
`s__Pseudomonas glycinae`	2.25182e-06	0	Inf	0.992883	s__Pseudomonas glycinae	472	1	TCC	All	0.999939
`s__Pseudomonas lactis`	5.29179	1.3089	21.3943	0.0194059	s__Pseudomonas lactis	471	2	TCC	All	0.387324
`s__Pseudomonas libanensis`	5.00475	0.696877	35.9425	0.109391	s__Pseudomonas libanensis	472	1	TCC	All	0.732863
`s__Pseudomonas litoralis`	3.02296e-07	0	Inf	0.992817	s__Pseudomonas litoralis	471	2	TCC	All	0.999939
`s__Pseudomonas lundensis`	2.68989	0.858712	8.42597	0.0894134	s__Pseudomonas lundensis	470	3	TCC	All	0.673936
`s__Pseudomonas lurida`	0.603187	0.148609	2.44826	0.4794	s__Pseudomonas lurida	469	4	TCC	All	0.999939
`s__Pseudomonas luteola`	2.22759	0.31168	15.9208	0.424767	s__Pseudomonas luteola	472	1	TCC	All	0.999939
`s__Pseudomonas mendocina`	8.27957e-07	0	Inf	0.99394	s__Pseudomonas mendocina	472	1	TCC	All	0.999939
`s__Pseudomonas monteilii`	2.89254	1.06712	7.84053	0.0368298	s__Pseudomonas monteilii	466	7	TCC	All	0.50158
`s__Pseudomonas mosselii`	4.53674	0.632269	32.5526	0.132579	s__Pseudomonas mosselii	472	1	TCC	All	0.779045
`s__Pseudomonas multiresinivorans`	0.38861	0.0544477	2.77363	0.345888	s__Pseudomonas multiresinivorans	468	5	TCC	All	0.950819
`s__Pseudomonas oryzihabitans`	0.34719	0.0477855	2.52254	0.295786	s__Pseudomonas oryzihabitans	470	3	TCC	All	0.923528
`s__Pseudomonas parafulva`	1.3171	0.696932	2.48914	0.39636	s__Pseudomonas parafulva	453	20	TCC	All	0.983289
`s__Pseudomonas plecoglossicida`	1.19678	0.695281	2.06001	0.516785	s__Pseudomonas plecoglossicida	445	28	TCC	All	0.999939
`s__Pseudomonas poae`	11.9051	2.89401	48.9741	0.000597885	s__Pseudomonas poae	471	2	TCC	All	0.081622
`s__Pseudomonas protegens`	3.03212e-07	0	Inf	0.993687	s__Pseudomonas protegens	471	2	TCC	All	0.999939
`s__Pseudomonas psychrotolerans`	NA	NA	NA	NA	s__Pseudomonas psychrotolerans	473	NA	TCC	All	NA
`s__Pseudomonas putida`	1.36161	0.88828	2.08717	0.15667	s__Pseudomonas putida	430	43	TCC	All	0.815185
`s__Pseudomonas qingdaonensis`	0.821745	0.114158	5.91517	0.845437	s__Pseudomonas qingdaonensis	471	2	TCC	All	0.999939
`s__Pseudomonas sabulinigri`	2.25182e-06	0	Inf	0.992883	s__Pseudomonas sabulinigri	472	1	TCC	All	0.999939
`s__Pseudomonas sediminis`	5.00475	0.696877	35.9425	0.109391	s__Pseudomonas sediminis	472	1	TCC	All	0.732863
`s__Pseudomonas sp. 02C 26`	1.16916	0.163383	8.36649	0.876306	s__Pseudomonas sp. 02C 26	472	1	TCC	All	0.999939
`s__Pseudomonas sp. 14181154`	4.53674	0.632269	32.5526	0.132579	s__Pseudomonas sp. 14181154	472	1	TCC	All	0.779045
`s__Pseudomonas sp. 7SR1`	4.53674	0.632269	32.5526	0.132579	s__Pseudomonas sp. 7SR1	472	1	TCC	All	0.779045
`s__Pseudomonas sp. AN-B15`	8.08358	1.98941	32.846	0.00348292	s__Pseudomonas sp. AN-B15	471	2	TCC	All	0.183425
`s__Pseudomonas sp. B11D7D`	NA	NA	NA	NA	s__Pseudomonas sp. B11D7D	473	NA	TCC	All	NA
`s__Pseudomonas sp. BJP69`	8.51155	1.17666	61.5695	0.0339133	s__Pseudomonas sp. BJP69	472	1	TCC	All	0.493933
`s__Pseudomonas sp. C27(2019)`	4.10868	0.573088	29.4567	0.159714	s__Pseudomonas sp. C27(2019)	472	1	TCC	All	0.815185
`s__Pseudomonas sp. CC6-YY-74`	5.32491	0.740948	38.2681	0.0965124	s__Pseudomonas sp. CC6-YY-74	472	1	TCC	All	0.693456
`s__Pseudomonas sp. CCOS 191`	6.26602	1.53992	25.4967	0.0103799	s__Pseudomonas sp. CCOS 191	471	2	TCC	All	0.292599
`s__Pseudomonas sp. CMR5c`	8.51155	1.17666	61.5695	0.0339133	s__Pseudomonas sp. CMR5c	472	1	TCC	All	0.493933
`s__Pseudomonas sp. COR54`	1.56336	0.579986	4.21404	0.377122	s__Pseudomonas sp. COR54	468	5	TCC	All	0.969827
`s__Pseudomonas sp. COW39`	4.94344	1.57339	15.5318	0.0062209	s__Pseudomonas sp. COW39	470	3	TCC	All	0.224267
`s__Pseudomonas sp. COW40`	2.03818	1.00427	4.1365	0.0486357	s__Pseudomonas sp. COW40	462	11	TCC	All	0.541748
`s__Pseudomonas sp. DG56-2`	NA	NA	NA	NA	s__Pseudomonas sp. DG56-2	473	NA	TCC	All	NA
`s__Pseudomonas sp. FGI182`	8.27553e-07	0	Inf	0.99325	s__Pseudomonas sp. FGI182	472	1	TCC	All	0.999939
`s__Pseudomonas sp. J380`	8.2543e-07	0	Inf	0.991705	s__Pseudomonas sp. J380	472	1	TCC	All	0.999939
`s__Pseudomonas sp. Leaf58`	NA	NA	NA	NA	s__Pseudomonas sp. Leaf58	473	NA	TCC	All	NA
`s__Pseudomonas sp. MSPm1`	1.78031	0.249116	12.7229	0.565404	s__Pseudomonas sp. MSPm1	472	1	TCC	All	0.999939
`s__Pseudomonas sp. NC02`	NA	NA	NA	NA	s__Pseudomonas sp. NC02	473	NA	TCC	All	NA
`s__Pseudomonas sp. OE 28.3`	0.552662	0.204566	1.49309	0.242218	s__Pseudomonas sp. OE 28.3	460	13	TCC	All	0.882208
`s__Pseudomonas sp. PDNC002`	33.0301	4.34339	251.183	0.000727987	s__Pseudomonas sp. PDNC002	472	1	TCC	All	0.0902507
`s__Pseudomonas sp. PONIH3`	2.33618	0.325557	16.7643	0.398736	s__Pseudomonas sp. PONIH3	471	2	TCC	All	0.984761
`s__Pseudomonas sp. RC3H12`	1.15421	0.428592	3.10834	0.776605	s__Pseudomonas sp. RC3H12	466	7	TCC	All	0.999939
`s__Pseudomonas sp. RD8MR3`	2.74729	0.384134	19.6483	0.314028	s__Pseudomonas sp. RD8MR3	472	1	TCC	All	0.928998
`s__Pseudomonas sp. RtIB026`	2.56487	0.633738	10.3806	0.186666	s__Pseudomonas sp. RtIB026	469	4	TCC	All	0.846757
`s__Pseudomonas sp. RW10S1`	1.02878	0.244549	4.32794	0.969121	s__Pseudomonas sp. RW10S1	470	3	TCC	All	0.999939
`s__Pseudomonas sp. RW9S1A`	4.53674	0.632269	32.5526	0.132579	s__Pseudomonas sp. RW9S1A	472	1	TCC	All	0.779045
`s__Pseudomonas sp. S07E 245`	5.32491	0.740948	38.2681	0.0965124	s__Pseudomonas sp. S07E 245	472	1	TCC	All	0.693456
`s__Pseudomonas sp. SDM007`	NA	NA	NA	NA	s__Pseudomonas sp. SDM007	473	NA	TCC	All	NA
`s__Pseudomonas sp. SGAir0191`	1.73419	0.429846	6.99647	0.439181	s__Pseudomonas sp. SGAir0191	468	5	TCC	All	0.999939
`s__Pseudomonas sp. SK`	2.74729	0.384134	19.6483	0.314028	s__Pseudomonas sp. SK	472	1	TCC	All	0.928998
`s__Pseudomonas sp. SK2`	0.946594	0.234898	3.81459	0.938477	s__Pseudomonas sp. SK2	466	7	TCC	All	0.999939
`s__Pseudomonas sp. SNU WT1`	1.51133	0.374975	6.09142	0.561434	s__Pseudomonas sp. SNU WT1	470	3	TCC	All	0.999939
`s__Pseudomonas sp. St316`	4.31426	0.601522	30.9428	0.145858	s__Pseudomonas sp. St316	472	1	TCC	All	0.801112
`s__Pseudomonas sp. SWI36`	2.83694	0.396613	20.2924	0.298934	s__Pseudomonas sp. SWI36	472	1	TCC	All	0.925744
`s__Pseudomonas sp. SWI6`	2.97528e-07	0	Inf	0.99283	s__Pseudomonas sp. SWI6	472	1	TCC	All	0.999939
`s__Pseudomonas sp. TCU-HL1`	2.67043e-07	0	Inf	0.991431	s__Pseudomonas sp. TCU-HL1	472	1	TCC	All	0.999939
`s__Pseudomonas sp. TKP`	8.2543e-07	0	Inf	0.991705	s__Pseudomonas sp. TKP	472	1	TCC	All	0.999939
`s__Pseudomonas sp. XWY-1`	2.25177e-06	0	Inf	0.992744	s__Pseudomonas sp. XWY-1	472	1	TCC	All	0.999939
`s__Pseudomonas stutzeri`	0.712579	0.176895	2.87046	0.633597	s__Pseudomonas stutzeri	466	7	TCC	All	0.999939
`s__Pseudomonas syringae`	0.928834	0.22958	3.75788	0.917547	s__Pseudomonas syringae	469	4	TCC	All	0.999939
`s__Pseudomonas syringae group genomosp. 3`	33.0301	4.34339	251.183	0.000727987	s__Pseudomonas syringae group genomosp. 3	472	1	TCC	All	0.0902507
`s__Pseudomonas taetrolens`	8.51155	1.17666	61.5695	0.0339133	s__Pseudomonas taetrolens	472	1	TCC	All	0.493933
`s__Pseudomonas taiwanensis`	6.3605	1.56306	25.8826	0.00977434	s__Pseudomonas taiwanensis	471	2	TCC	All	0.284485
`s__Pseudomonas thivervalensis`	NA	NA	NA	NA	s__Pseudomonas thivervalensis	473	NA	TCC	All	NA
`s__Pseudomonas tolaasii`	1.14488	0.721214	1.81742	0.566077	s__Pseudomonas tolaasii	430	43	TCC	All	0.999939
`s__Pseudomonas umsongensis`	NA	NA	NA	NA	s__Pseudomonas umsongensis	473	NA	TCC	All	NA
`s__Pseudomonas vancouverensis`	1.45812	0.361804	5.87643	0.595872	s__Pseudomonas vancouverensis	470	3	TCC	All	0.999939
`s__Pseudomonas viridiflava`	0.908019	0.127082	6.48795	0.923384	s__Pseudomonas viridiflava	470	3	TCC	All	0.999939
`s__Pseudomonas yamanorum`	1.0104	0.640099	1.59491	0.964579	s__Pseudomonas yamanorum	432	41	TCC	All	0.999939
`s__Pseudonocardia autotrophica`	0.87967	0.217141	3.56367	0.857454	s__Pseudonocardia autotrophica	470	3	TCC	All	0.999939
`s__Pseudonocardia dioxanivorans`	1.01949e-07	0	Inf	0.99199	s__Pseudonocardia dioxanivorans	469	4	TCC	All	0.999939
`s__Pseudonocardia sp. CGMCC 4.1532`	8.27911e-07	0	Inf	0.993843	s__Pseudonocardia sp. CGMCC 4.1532	472	1	TCC	All	0.999939
`s__Pseudorhodobacter turbinis`	2.82148	0.698446	11.3978	0.145355	s__Pseudorhodobacter turbinis	470	3	TCC	All	0.801112
`s__Pseudorhodoplanes sinuspersici`	8.25824e-07	0	Inf	0.992529	s__Pseudorhodoplanes sinuspersici	471	2	TCC	All	0.999939
`s__Pulveribacter suum`	1.03773	0.25747	4.18254	0.958471	s__Pulveribacter suum	468	5	TCC	All	0.999939
`s__Pyricularia oryzae`	1.39914	0.446334	4.38593	0.564519	s__Pyricularia oryzae	466	7	TCC	All	0.999939
`s__Pyricularia pennisetigena`	0.506495	0.187312	1.36957	0.180149	s__Pyricularia pennisetigena	461	12	TCC	All	0.836427
`s__Pyrobaculum neutrophilum`	0.946739	0.351726	2.54834	0.913729	s__Pyrobaculum neutrophilum	462	11	TCC	All	0.999939
`s__Rhizoctonia solani`	1.45701	1.03179	2.05747	0.0325393	s__Rhizoctonia solani	400	73	TCC	All	0.492925
`s__Rhodobacter blasticus`	0.93834	0.131168	6.7126	0.949452	s__Rhodobacter blasticus	469	4	TCC	All	0.999939
`s__Rhodobacter capsulatus`	0.962436	0.134544	6.88462	0.969577	s__Rhodobacter capsulatus	469	4	TCC	All	0.999939
`s__Rhodobacter sp. N10`	0.567523	0.0795194	4.05036	0.572114	s__Rhodobacter sp. N10	469	4	TCC	All	0.999939
`s__Rhodocytophaga rosea`	3.75866	0.523976	26.9621	0.187816	s__Rhodocytophaga rosea	471	2	TCC	All	0.847277
`s__Rhodoferax antarcticus`	2.06469	0.512034	8.32548	0.30817	s__Rhodoferax antarcticus	471	2	TCC	All	0.927872
`s__Rhodoferax ferrireducens`	2.38045	0.759514	7.46073	0.136747	s__Rhodoferax ferrireducens	469	4	TCC	All	0.78841
`s__Rhodoferax sediminis`	0.750316	0.105017	5.36079	0.77463	s__Rhodoferax sediminis	468	5	TCC	All	0.999939
`s__Rhodothermus marinus`	0.402691	0.0999849	1.62185	0.200666	s__Rhodothermus marinus	463	10	TCC	All	0.860194
`s__Romboutsia ilealis`	1.42345	0.5283	3.83537	0.485054	s__Romboutsia ilealis	465	8	TCC	All	0.999939
`s__Roseococcus sp. NIBR12`	1.62653	0.518454	5.10283	0.404348	s__Roseococcus sp. NIBR12	467	6	TCC	All	0.988154
`s__Roseomonas sp. 1318`	0.415728	0.0582425	2.96742	0.381417	s__Roseomonas sp. 1318	467	6	TCC	All	0.97207
`s__Roseomonas sp. 546`	3.04496	0.75393	12.2979	0.117962	s__Roseomonas sp. 546	470	3	TCC	All	0.74798
`s__Roseomonas sp. FDAARGOS_362`	8.28028e-07	0	Inf	0.994101	s__Roseomonas sp. FDAARGOS_362	472	1	TCC	All	0.999939
`s__Rothia dentocariosa`	0.663678	0.209433	2.10314	0.486025	s__Rothia dentocariosa	466	7	TCC	All	0.999939
`s__Rothia kristinae`	1.95589	0.485059	7.88669	0.345688	s__Rothia kristinae	470	3	TCC	All	0.950757
`s__Rothia mucilaginosa`	0.706369	0.348204	1.43294	0.335448	s__Rothia mucilaginosa	448	25	TCC	All	0.943501
`s__Rothia terrae`	1.40954	0.196952	10.0878	0.732462	s__Rothia terrae	470	3	TCC	All	0.999939
`s__Rubripirellula lacrimiformis`	2.4411	0.341477	17.4506	0.373846	s__Rubripirellula lacrimiformis	472	1	TCC	All	0.968095
`s__Rubrivivax gelatinosus`	1.04476	0.429437	2.54173	0.923108	s__Rubrivivax gelatinosus	462	11	TCC	All	0.999939
`s__Rubrobacter sp. SCSIO 52909`	0.913167	0.127784	6.52565	0.927865	s__Rubrobacter sp. SCSIO 52909	471	2	TCC	All	0.999939
`s__Rufibacter tibetensis`	2.97528e-07	0	Inf	0.99283	s__Rufibacter tibetensis	472	1	TCC	All	0.999939
`s__Ruminococcus albus`	2.18728	0.306022	15.6335	0.435416	s__Ruminococcus albus	471	2	TCC	All	0.999939
`s__Ruminococcus bicirculans`	1.30427	0.32348	5.25883	0.708831	s__Ruminococcus bicirculans	469	4	TCC	All	0.999939
`s__Ruminococcus champanellensis`	2.56733	1.13779	5.79299	0.0231552	s__Ruminococcus champanellensis	466	7	TCC	All	0.416204
`s__Ruminococcus sp. JE7A12`	2.51473	1.11441	5.67464	0.0263623	s__Ruminococcus sp. JE7A12	465	8	TCC	All	0.435605
`s__Saccharomyces cerevisiae`	0.418959	0.13327	1.31707	0.136569	s__Saccharomyces cerevisiae	463	10	TCC	All	0.787865
`s__Saccharomyces eubayanus`	0.97477	0.241899	3.92799	0.971333	s__Saccharomyces eubayanus	468	5	TCC	All	0.999939
`s__Saccharothrix sp. 6-C`	8.24827e-07	0	Inf	0.991467	s__Saccharothrix sp. 6-C	472	1	TCC	All	0.999939
`s__Salinibacter ruber`	1.23048	0.172131	8.79607	0.836266	s__Salinibacter ruber	471	2	TCC	All	0.999939
`s__Salinicola tamaricis`	0.440466	0.0616987	3.14448	0.413595	s__Salinicola tamaricis	469	4	TCC	All	0.992988
`s__Salinigranum rubrum`	2.53205	0.807623	7.93848	0.11105	s__Salinigranum rubrum	469	4	TCC	All	0.733355
`s__Salmonella enterica`	1.42674	0.755206	2.69539	0.273543	s__Salmonella enterica	454	19	TCC	All	0.919457
`s__Salmonella phage TS13`	1.46082	0.96773	2.20516	0.0712562	s__Salmonella phage TS13	426	47	TCC	All	0.623884
`s__Sandaracinus amylolyticus`	0.851106	0.272057	2.66261	0.781742	s__Sandaracinus amylolyticus	465	8	TCC	All	0.999939
`s__Saprospira grandis`	2.71224	0.377846	19.4689	0.321116	s__Saprospira grandis	471	2	TCC	All	0.92943
`s__Scardovia inopinata`	1.61773	0.226316	11.5637	0.631697	s__Scardovia inopinata	471	2	TCC	All	0.999939
`s__Schaalia meyeri`	0.724666	0.179826	2.92027	0.650631	s__Schaalia meyeri	467	6	TCC	All	0.999939
`s__Scheffersomyces stipitis`	2.9481	0.940887	9.23734	0.0635394	s__Scheffersomyces stipitis	469	4	TCC	All	0.599675
`s__Schizosaccharomyces pombe`	1.34221	1.01847	1.76886	0.0366254	s__Schizosaccharomyces pombe	296	177	TCC	All	0.50158
`s__Selenomonas ruminantium`	0.410186	0.130553	1.28877	0.127097	s__Selenomonas ruminantium	461	12	TCC	All	0.7675
`s__Serpentinomonas raichei`	0.541762	0.075794	3.87242	0.541334	s__Serpentinomonas raichei	467	6	TCC	All	0.999939
`s__Serratia grimesii`	0.991415	0.616216	1.59506	0.971651	s__Serratia grimesii	433	40	TCC	All	0.999939
`s__Silvanigrella aquatica`	NA	NA	NA	NA	s__Silvanigrella aquatica	473	NA	TCC	All	NA
`s__Singulisphaera acidiphila`	2.01227	0.499099	8.11312	0.3256	s__Singulisphaera acidiphila	471	2	TCC	All	0.934624
`s__Sinimarinibacterium sp. NLF-5-8`	0.169438	0.0236324	1.21482	0.0773381	s__Sinimarinibacterium sp. NLF-5-8	465	8	TCC	All	0.638122
`s__Sodalis sp. dw_23`	2.4411	0.341477	17.4506	0.373846	s__Sodalis sp. dw_23	472	1	TCC	All	0.968095
`s__Solibaculum mannosilyticum`	3.18345	1.4095	7.18999	0.0053415	s__Solibaculum mannosilyticum	464	9	TCC	All	0.211601
`s__Solimonas sp. K1W22B-7`	0.860477	0.424056	1.74604	0.677254	s__Solimonas sp. K1W22B-7	452	21	TCC	All	0.999939
`s__Sorangium cellulosum`	0.685068	0.170093	2.75919	0.594645	s__Sorangium cellulosum	467	6	TCC	All	0.999939
`s__Sphaerospermopsis torques-reginae`	0.303592	0.041984	2.19532	0.237617	s__Sphaerospermopsis torques-reginae	469	4	TCC	All	0.879174
`s__Sphaerotilus natans`	1.71168	0.874715	3.34948	0.116609	s__Sphaerotilus natans	457	16	TCC	All	0.745445
`s__Sphingobacterium lactis`	42.1867	5.44656	326.76	0.000339953	s__Sphingobacterium lactis	472	1	TCC	All	0.0568543
`s__Sphingobacterium multivorum`	NA	NA	NA	NA	s__Sphingobacterium multivorum	473	NA	TCC	All	NA
`s__Sphingobacterium psychroaquaticum`	33.0301	4.34339	251.183	0.000727987	s__Sphingobacterium psychroaquaticum	472	1	TCC	All	0.0902507
`s__Sphingobacterium sp. CZ-2`	2.67043e-07	0	Inf	0.991431	s__Sphingobacterium sp. CZ-2	472	1	TCC	All	0.999939
`s__Sphingobacterium sp. dk4302`	2.4411	0.341477	17.4506	0.373846	s__Sphingobacterium sp. dk4302	472	1	TCC	All	0.968095
`s__Sphingobacterium spiritivorum`	NA	NA	NA	NA	s__Sphingobacterium spiritivorum	473	NA	TCC	All	NA
`s__Sphingobacterium thalpophilum`	NA	NA	NA	NA	s__Sphingobacterium thalpophilum	473	NA	TCC	All	NA
`s__Sphingomonas alpina`	8.28028e-07	0	Inf	0.994101	s__Sphingomonas alpina	472	1	TCC	All	0.999939
`s__Sphingomonas daechungensis`	1.65732	0.681621	4.0297	0.265082	s__Sphingomonas daechungensis	468	5	TCC	All	0.90741
`s__Sphingomonas ginsengisoli An et al. 2013`	0.754075	0.186954	3.04155	0.691602	s__Sphingomonas ginsengisoli An et al. 2013	468	5	TCC	All	0.999939
`s__Sphingomonas hengshuiensis`	1.34918	0.71448	2.54773	0.355796	s__Sphingomonas hengshuiensis	456	17	TCC	All	0.960105
`s__Sphingomonas insulae`	1.0968e-07	0	Inf	0.993018	s__Sphingomonas insulae	468	5	TCC	All	0.999939
`s__Sphingomonas koreensis`	0.953326	0.236053	3.85012	0.946492	s__Sphingomonas koreensis	468	5	TCC	All	0.999939
`s__Sphingomonas lacunae`	0.384535	0.0538319	2.74684	0.340741	s__Sphingomonas lacunae	469	4	TCC	All	0.946939
`s__Sphingomonas melonis`	8.25775e-07	0	Inf	0.992492	s__Sphingomonas melonis	471	2	TCC	All	0.999939
`s__Sphingomonas panacis`	0.730682	0.181383	2.94347	0.658944	s__Sphingomonas panacis	468	5	TCC	All	0.999939
`s__Sphingomonas panacisoli`	3.01812e-07	0	Inf	0.99241	s__Sphingomonas panacisoli	469	4	TCC	All	0.999939
`s__Sphingomonas paucimobilis`	8.92935e-08	0	Inf	0.990402	s__Sphingomonas paucimobilis	468	5	TCC	All	0.999939
`s__Sphingomonas piscis`	NA	NA	NA	NA	s__Sphingomonas piscis	473	NA	TCC	All	NA
`s__Sphingomonas sabuli`	2.25182e-06	0	Inf	0.992883	s__Sphingomonas sabuli	472	1	TCC	All	0.999939
`s__Sphingomonas sanguinis`	3.01862e-07	0	Inf	0.993583	s__Sphingomonas sanguinis	472	1	TCC	All	0.999939
`s__Sphingomonas sanxanigenens`	8.28028e-07	0	Inf	0.994101	s__Sphingomonas sanxanigenens	472	1	TCC	All	0.999939
`s__Sphingomonas sinipercae`	2.2516e-06	0	Inf	0.992327	s__Sphingomonas sinipercae	472	1	TCC	All	0.999939
`s__Sphingomonas sp. AAP5`	35.6123	4.65869	272.23	0.000575894	s__Sphingomonas sp. AAP5	472	1	TCC	All	0.079567
`s__Sphingomonas sp. AP4-R1`	0.72064	0.354645	1.46435	0.365131	s__Sphingomonas sp. AP4-R1	452	21	TCC	All	0.967902
`s__Sphingomonas sp. C33`	0.791882	0.110883	5.65531	0.816046	s__Sphingomonas sp. C33	470	3	TCC	All	0.999939
`s__Sphingomonas sp. CL5.1`	2.67043e-07	0	Inf	0.991431	s__Sphingomonas sp. CL5.1	472	1	TCC	All	0.999939
`s__Sphingomonas sp. Cra20`	1.15396	0.286039	4.65541	0.840525	s__Sphingomonas sp. Cra20	469	4	TCC	All	0.999939
`s__Sphingomonas sp. DH-S5`	8.2543e-07	0	Inf	0.991705	s__Sphingomonas sp. DH-S5	472	1	TCC	All	0.999939
`s__Sphingomonas sp. FARSPH`	0.465882	0.115659	1.8766	0.282605	s__Sphingomonas sp. FARSPH	464	9	TCC	All	0.92189
`s__Sphingomonas sp. HMP6`	NA	NA	NA	NA	s__Sphingomonas sp. HMP6	473	NA	TCC	All	NA
`s__Sphingomonas sp. KC8`	2.99285	0.741268	12.0835	0.123681	s__Sphingomonas sp. KC8	471	2	TCC	All	0.760284
`s__Sphingomonas sp. LK11`	3.4088	1.0861	10.6988	0.0355977	s__Sphingomonas sp. LK11	469	4	TCC	All	0.500178
`s__Sphingomonas sp. LMO-1`	2.21258	0.547998	8.93343	0.264734	s__Sphingomonas sp. LMO-1	470	3	TCC	All	0.906517
`s__Sphingomonas sp. MK52`	2.46826	0.345264	17.6454	0.36796	s__Sphingomonas sp. MK52	472	1	TCC	All	0.968095
`s__Sphingomonas sp. MM-1`	0.189472	0.0265487	1.35222	0.0971095	s__Sphingomonas sp. MM-1	464	9	TCC	All	0.695785
`s__Sphingomonas sp. NBWT7`	2.98523e-07	0	Inf	0.991871	s__Sphingomonas sp. NBWT7	471	2	TCC	All	0.999939
`s__Sphingomonas sp. NIC1`	22.9624	3.08171	171.097	0.00222583	s__Sphingomonas sp. NIC1	472	1	TCC	All	0.15872
`s__Sphingomonas sp. PAMC26645`	1.15567	0.657903	2.03005	0.614726	s__Sphingomonas sp. PAMC26645	445	28	TCC	All	0.999939
`s__Sphingomonas sp. XS-10`	8.28028e-07	0	Inf	0.994101	s__Sphingomonas sp. XS-10	472	1	TCC	All	0.999939
`s__Sphingomonas sp. YZ-8`	0.757363	0.106104	5.40598	0.781671	s__Sphingomonas sp. YZ-8	470	3	TCC	All	0.999939
`s__Sphingomonas taxi`	8.25815e-07	0	Inf	0.991806	s__Sphingomonas taxi	471	2	TCC	All	0.999939
`s__Sphingomonas wittichii`	2.27023	0.56166	9.17627	0.249942	s__Sphingomonas wittichii	471	2	TCC	All	0.89056
`s__Sphingomonas xanthus`	2.25182e-06	0	Inf	0.992883	s__Sphingomonas xanthus	472	1	TCC	All	0.999939
`s__Sphingorhabdus lacus`	0.416811	0.0583831	2.97571	0.382875	s__Sphingorhabdus lacus	467	6	TCC	All	0.972345
`s__Sphingosinithalassobacter sp. CS137`	2.4411	0.341477	17.4506	0.373846	s__Sphingosinithalassobacter sp. CS137	472	1	TCC	All	0.968095
`s__Sphingosinithalassobacter sp. zrk23`	1.53349	0.214538	10.9611	0.670068	s__Sphingosinithalassobacter sp. zrk23	471	2	TCC	All	0.999939
`s__Sporisorium graminicola`	1.45195	1.10271	1.91182	0.00789779	s__Sporisorium graminicola	307	166	TCC	All	0.255685
`s__Staphylococcus argenteus`	42.1867	5.44656	326.76	0.000339953	s__Staphylococcus argenteus	472	1	TCC	All	0.0568543
`s__Staphylococcus arlettae`	3.0273e-07	0	Inf	0.993034	s__Staphylococcus arlettae	471	2	TCC	All	0.999939
`s__Staphylococcus aureus`	1.82811	1.244	2.68647	0.00212903	s__Staphylococcus aureus	82	391	TCC	All	0.154036
`s__Staphylococcus auricularis`	2.15654	0.30172	15.4139	0.443766	s__Staphylococcus auricularis	471	2	TCC	All	0.999939
`s__Staphylococcus capitis`	5.00475	0.696877	35.9425	0.109391	s__Staphylococcus capitis	472	1	TCC	All	0.732863
`s__Staphylococcus caprae`	58.2202	7.28176	465.491	0.000127215	s__Staphylococcus caprae	472	1	TCC	All	0.0394282
`s__Staphylococcus cohnii`	8.2543e-07	0	Inf	0.991705	s__Staphylococcus cohnii	472	1	TCC	All	0.999939
`s__Staphylococcus epidermidis`	0.937642	0.344506	2.55198	0.899702	s__Staphylococcus epidermidis	463	10	TCC	All	0.999939
`s__Staphylococcus felis`	42.1867	5.44656	326.76	0.000339953	s__Staphylococcus felis	472	1	TCC	All	0.0568543
`s__Staphylococcus haemolyticus`	8.17692	1.13118	59.1081	0.0373333	s__Staphylococcus haemolyticus	472	1	TCC	All	0.501764
`s__Staphylococcus hominis`	3.01693e-07	0	Inf	0.992167	s__Staphylococcus hominis	471	2	TCC	All	0.999939
`s__Staphylococcus lugdunensis`	NA	NA	NA	NA	s__Staphylococcus lugdunensis	473	NA	TCC	All	NA
`s__Staphylococcus nepalensis`	NA	NA	NA	NA	s__Staphylococcus nepalensis	473	NA	TCC	All	NA
`s__Staphylococcus pasteuri`	8.26829e-07	0	Inf	0.992575	s__Staphylococcus pasteuri	472	1	TCC	All	0.999939
`s__Staphylococcus pettenkoferi`	8.28028e-07	0	Inf	0.994101	s__Staphylococcus pettenkoferi	472	1	TCC	All	0.999939
`s__Staphylococcus pseudintermedius`	8.28028e-07	0	Inf	0.994101	s__Staphylococcus pseudintermedius	472	1	TCC	All	0.999939
`s__Staphylococcus saccharolyticus`	NA	NA	NA	NA	s__Staphylococcus saccharolyticus	473	NA	TCC	All	NA
`s__Staphylococcus saprophyticus`	8.25678e-07	0	Inf	0.991836	s__Staphylococcus saprophyticus	472	1	TCC	All	0.999939
`s__Staphylococcus sp. 11-B-312`	NA	NA	NA	NA	s__Staphylococcus sp. 11-B-312	473	NA	TCC	All	NA
`s__Staphylococcus virus Andhra`	9.06465	1.25169	65.6453	0.0290945	s__Staphylococcus virus Andhra	472	1	TCC	All	0.46533
`s__Staphylococcus virus CSA13`	NA	NA	NA	NA	s__Staphylococcus virus CSA13	473	NA	TCC	All	NA
`s__Staphylococcus warneri`	0.690679	0.096739	4.93119	0.712122	s__Staphylococcus warneri	469	4	TCC	All	0.999939
`s__Stenotrophomonas maltophilia`	0.976019	0.592977	1.60649	0.923943	s__Stenotrophomonas maltophilia	437	36	TCC	All	0.999939
`s__Stenotrophomonas rhizophila`	1.39828	0.195552	9.99838	0.738367	s__Stenotrophomonas rhizophila	472	1	TCC	All	0.999939
`s__Stenotrophomonas sp. 364`	NA	NA	NA	NA	s__Stenotrophomonas sp. 364	473	NA	TCC	All	NA
`s__Stenotrophomonas sp. ASS1`	4.53674	0.632269	32.5526	0.132579	s__Stenotrophomonas sp. ASS1	472	1	TCC	All	0.779045
`s__Stenotrophomonas sp. DR822`	1.02883	0.14361	7.37059	0.97743	s__Stenotrophomonas sp. DR822	472	1	TCC	All	0.999939
`s__Stenotrophomonas sp. ESTM1D_MKCIP4_1`	NA	NA	NA	NA	s__Stenotrophomonas sp. ESTM1D_MKCIP4_1	473	NA	TCC	All	NA
`s__Stenotrophomonas sp. G4`	1.57676	0.647798	3.8379	0.315699	s__Stenotrophomonas sp. G4	463	10	TCC	All	0.928998
`s__Stenotrophomonas sp. NA06056`	NA	NA	NA	NA	s__Stenotrophomonas sp. NA06056	473	NA	TCC	All	NA
`s__Stenotrophomonas sp. WZN-1`	0.543152	0.072962	4.04339	0.551224	s__Stenotrophomonas sp. WZN-1	471	2	TCC	All	0.999939
`s__Stenotrophomonas sp. ZAC14A_NAIMI4_1`	2.99951e-07	0	Inf	0.990502	s__Stenotrophomonas sp. ZAC14A_NAIMI4_1	470	3	TCC	All	0.999939
`s__Stenotrophomonas sp. ZAC14D2_NAIMI4_6`	NA	NA	NA	NA	s__Stenotrophomonas sp. ZAC14D2_NAIMI4_6	473	NA	TCC	All	NA
`s__Steroidobacter denitrificans`	8.25563e-07	0	Inf	0.991772	s__Steroidobacter denitrificans	472	1	TCC	All	0.999939
`s__Stigmatella aurantiaca`	0.932247	0.346225	2.51017	0.88959	s__Stigmatella aurantiaca	462	11	TCC	All	0.999939
`s__Streptococcus anginosus`	8.27553e-07	0	Inf	0.99325	s__Streptococcus anginosus	472	1	TCC	All	0.999939
`s__Streptococcus australis`	3.0272e-07	0	Inf	0.993087	s__Streptococcus australis	470	3	TCC	All	0.999939
`s__Streptococcus canis`	5.46319	1.34637	22.1681	0.0174944	s__Streptococcus canis	471	2	TCC	All	0.364176
`s__Streptococcus chenjunshii`	NA	NA	NA	NA	s__Streptococcus chenjunshii	473	NA	TCC	All	NA
`s__Streptococcus constellatus`	8.51155	1.17666	61.5695	0.0339133	s__Streptococcus constellatus	472	1	TCC	All	0.493933
`s__Streptococcus cristatus`	2.72442e-07	0	Inf	0.990613	s__Streptococcus cristatus	471	2	TCC	All	0.999939
`s__Streptococcus dysgalactiae`	1.03268	0.144244	7.39317	0.97446	s__Streptococcus dysgalactiae	471	2	TCC	All	0.999939
`s__Streptococcus equi`	NA	NA	NA	NA	s__Streptococcus equi	473	NA	TCC	All	NA
`s__Streptococcus gordonii`	2.96383e-07	0	Inf	0.991637	s__Streptococcus gordonii	471	2	TCC	All	0.999939
`s__Streptococcus gwangjuense`	2.67043e-07	0	Inf	0.991431	s__Streptococcus gwangjuense	472	1	TCC	All	0.999939
`s__Streptococcus ilei`	2.67043e-07	0	Inf	0.991431	s__Streptococcus ilei	472	1	TCC	All	0.999939
`s__Streptococcus lactarius`	8.28028e-07	0	Inf	0.994101	s__Streptococcus lactarius	472	1	TCC	All	0.999939
`s__Streptococcus lutetiensis`	2.60491	0.364307	18.6259	0.340136	s__Streptococcus lutetiensis	472	1	TCC	All	0.946318
`s__Streptococcus mitis`	1.49749	0.696488	3.21969	0.301202	s__Streptococcus mitis	464	9	TCC	All	0.927872
`s__Streptococcus mutans`	42.1867	5.44656	326.76	0.000339953	s__Streptococcus mutans	472	1	TCC	All	0.0568543
`s__Streptococcus oralis`	0.394325	0.0540349	2.87762	0.358793	s__Streptococcus oralis	469	4	TCC	All	0.961392
`s__Streptococcus parasanguinis`	3.00766	0.74326	12.1707	0.122601	s__Streptococcus parasanguinis	470	3	TCC	All	0.757301
`s__Streptococcus periodonticum`	8.28028e-07	0	Inf	0.994101	s__Streptococcus periodonticum	472	1	TCC	All	0.999939
`s__Streptococcus pneumoniae`	0.978653	0.362605	2.64134	0.966024	s__Streptococcus pneumoniae	465	8	TCC	All	0.999939
`s__Streptococcus porcinus`	0.819035	0.202938	3.30554	0.779147	s__Streptococcus porcinus	464	9	TCC	All	0.999939
`s__Streptococcus pseudopneumoniae`	2.99257e-07	0	Inf	0.993045	s__Streptococcus pseudopneumoniae	472	1	TCC	All	0.999939
`s__Streptococcus pyogenes`	1.03286e-07	0	Inf	0.992463	s__Streptococcus pyogenes	469	4	TCC	All	0.999939
`s__Streptococcus ratti`	NA	NA	NA	NA	s__Streptococcus ratti	473	NA	TCC	All	NA
`s__Streptococcus ruminantium`	58.2202	7.28176	465.491	0.000127215	s__Streptococcus ruminantium	472	1	TCC	All	0.0394282
`s__Streptococcus salivarius`	2.88415	0.403068	20.6375	0.29144	s__Streptococcus salivarius	471	2	TCC	All	0.92189
`s__Streptococcus sanguinis`	0.699634	0.0979881	4.99538	0.721726	s__Streptococcus sanguinis	468	5	TCC	All	0.999939
`s__Streptococcus sobrinus`	NA	NA	NA	NA	s__Streptococcus sobrinus	473	NA	TCC	All	NA
`s__Streptococcus sp. 116-D4`	2.99364e-07	0	Inf	0.990474	s__Streptococcus sp. 116-D4	470	3	TCC	All	0.999939
`s__Streptococcus sp. A12`	8.27553e-07	0	Inf	0.99325	s__Streptococcus sp. A12	472	1	TCC	All	0.999939
`s__Streptococcus sp. HKU75`	NA	NA	NA	NA	s__Streptococcus sp. HKU75	473	NA	TCC	All	NA
`s__Streptococcus sp. HSISM1`	2.252e-06	0	Inf	0.993449	s__Streptococcus sp. HSISM1	472	1	TCC	All	0.999939
`s__Streptococcus sp. KS 6`	2.98523e-07	0	Inf	0.991871	s__Streptococcus sp. KS 6	471	2	TCC	All	0.999939
`s__Streptococcus sp. oral taxon 431`	8.28055e-07	0	Inf	0.994164	s__Streptococcus sp. oral taxon 431	472	1	TCC	All	0.999939
`s__Streptococcus thermophilus`	0.688936	0.22017	2.15576	0.52205	s__Streptococcus thermophilus	464	9	TCC	All	0.999939
`s__Streptococcus urinalis`	NA	NA	NA	NA	s__Streptococcus urinalis	473	NA	TCC	All	NA
`s__Streptomyces alboflavus`	NA	NA	NA	NA	s__Streptomyces alboflavus	473	NA	TCC	All	NA
`s__Streptomyces alfalfae`	0.410311	0.151722	1.10963	0.0792548	s__Streptomyces alfalfae	459	14	TCC	All	0.641167
`s__Streptomyces cacaoi`	NA	NA	NA	NA	s__Streptomyces cacaoi	473	NA	TCC	All	NA
`s__Streptomyces ferrugineus`	0.296372	0.0415196	2.11554	0.225227	s__Streptomyces ferrugineus	466	7	TCC	All	0.87344
`s__Streptomyces galilaeus`	3.00927	0.745856	12.1413	0.121631	s__Streptomyces galilaeus	471	2	TCC	All	0.752118
`s__Streptomyces griseorubiginosus`	1.86047	0.260346	13.2952	0.536087	s__Streptomyces griseorubiginosus	472	1	TCC	All	0.999939
`s__Streptomyces griseoviridis`	0.746074	0.180867	3.07755	0.685363	s__Streptomyces griseoviridis	469	4	TCC	All	0.999939
`s__Streptomyces hawaiiensis`	8.25756e-07	0	Inf	0.991786	s__Streptomyces hawaiiensis	471	2	TCC	All	0.999939
`s__Streptomyces incarnatus`	1.05737	0.14781	7.56405	0.955683	s__Streptomyces incarnatus	471	2	TCC	All	0.999939
`s__Streptomyces lavendulae`	3.12709	0.436965	22.3787	0.256189	s__Streptomyces lavendulae	472	1	TCC	All	0.898483
`s__Streptomyces liangshanensis`	4.47846	1.10544	18.1436	0.035694	s__Streptomyces liangshanensis	470	3	TCC	All	0.500178
`s__Streptomyces lydicus`	1.42193	0.963851	2.09773	0.0760008	s__Streptomyces lydicus	413	60	TCC	All	0.636106
`s__Streptomyces murinus`	1.54905	1.175	2.04217	0.00191141	s__Streptomyces murinus	297	176	TCC	All	0.146838
`s__Streptomyces nojiriensis`	2.83694	0.396613	20.2924	0.298934	s__Streptomyces nojiriensis	472	1	TCC	All	0.925744
`s__Streptomyces olivoreticuli`	0.297172	0.0416478	2.12042	0.226165	s__Streptomyces olivoreticuli	466	7	TCC	All	0.87344
`s__Streptomyces paludis`	1.63768	0.607831	4.41242	0.329334	s__Streptomyces paludis	466	7	TCC	All	0.938061
`s__Streptomyces prasinus`	2.25177e-06	0	Inf	0.992744	s__Streptomyces prasinus	472	1	TCC	All	0.999939
`s__Streptomyces rimosus`	2.99049e-07	0	Inf	0.991073	s__Streptomyces rimosus	471	2	TCC	All	0.999939
`s__Streptomyces rutgersensis`	0.552446	0.0759314	4.01937	0.557838	s__Streptomyces rutgersensis	471	2	TCC	All	0.999939
`s__Streptomyces sp. CdTB01`	1.99878	1.43542	2.78325	4.13611e-05	s__Streptomyces sp. CdTB01	400	73	TCC	All	0.0273405
`s__Streptomyces sp. jing01`	0.554302	0.177002	1.73586	0.311028	s__Streptomyces sp. jing01	464	9	TCC	All	0.927872
`s__Streptomyces sp. Tu6071`	1.95417	0.484662	7.87929	0.3463	s__Streptomyces sp. Tu6071	470	3	TCC	All	0.951191
`s__Streptomyces sp. ZYC-3`	1.12121	0.156653	8.02483	0.909289	s__Streptomyces sp. ZYC-3	472	1	TCC	All	0.999939
`s__Streptomyces tsukubensis`	1.21275	0.570318	2.57884	0.6163	s__Streptomyces tsukubensis	460	13	TCC	All	0.999939
`s__Streptomyces tuirus`	3.02847e-07	0	Inf	0.993275	s__Streptomyces tuirus	471	2	TCC	All	0.999939
`s__Streptomyces venezuelae`	0.324316	0.101783	1.03338	0.0568549	s__Streptomyces venezuelae	460	13	TCC	All	0.580761
`s__Streptosporangium sp. 'caverna'`	NA	NA	NA	NA	s__Streptosporangium sp. 'caverna'	473	NA	TCC	All	NA
`s__Sugiyamaella lignohabitans`	1.44726	0.866366	2.41763	0.15794	s__Sugiyamaella lignohabitans	441	32	TCC	All	0.815185
`s__Sulfuricurvum kujiense`	2.45457	0.607395	9.91927	0.207585	s__Sulfuricurvum kujiense	469	4	TCC	All	0.86668
`s__Sutterella megalosphaeroides`	1.0987	0.407572	2.9618	0.852412	s__Sutterella megalosphaeroides	466	7	TCC	All	0.999939
`s__Sutterella wadsworthensis`	1.59256	0.705637	3.59427	0.262515	s__Sutterella wadsworthensis	462	11	TCC	All	0.905004
`s__Swingsia sp. F3b2`	2.25182e-06	0	Inf	0.992883	s__Swingsia sp. F3b2	472	1	TCC	All	0.999939
`s__Symbiobacterium thermophilum`	0.731982	0.102473	5.22869	0.755789	s__Symbiobacterium thermophilum	471	2	TCC	All	0.999939
`s__Symmachiella dynata`	0.999863	0.140012	7.14028	0.999891	s__Symmachiella dynata	470	3	TCC	All	0.999939
`s__Synechococcus sp. CBW1004`	0.729947	0.102145	5.21633	0.75373	s__Synechococcus sp. CBW1004	469	4	TCC	All	0.999939
`s__Synechococcus sp. CC9902`	1.68973	0.539435	5.29295	0.36788	s__Synechococcus sp. CC9902	468	5	TCC	All	0.968095
`s__Synechococcus sp. JA-2-3B'a(2-13)`	1.10401	0.352814	3.45461	0.865007	s__Synechococcus sp. JA-2-3B'a(2-13)	465	8	TCC	All	0.999939
`s__Synechococcus sp. PCC 6312`	NA	NA	NA	NA	s__Synechococcus sp. PCC 6312	473	NA	TCC	All	NA
`s__Synechococcus sp. PCC 7336`	0.580621	0.0813504	4.14406	0.5877	s__Synechococcus sp. PCC 7336	469	4	TCC	All	0.999939
`s__Synechococcus sp. PCC 7502`	0.780941	0.109263	5.58166	0.80537	s__Synechococcus sp. PCC 7502	469	4	TCC	All	0.999939
`s__Synechococcus sp. RSCCF101`	1.4079	0.349177	5.67674	0.630589	s__Synechococcus sp. RSCCF101	469	4	TCC	All	0.999939
`s__Tannerella sp. oral taxon HOT-286`	0.720191	0.178832	2.90035	0.644216	s__Tannerella sp. oral taxon HOT-286	466	7	TCC	All	0.999939
`s__Tardiphaga robiniae`	1.11404	0.155855	7.96299	0.914303	s__Tardiphaga robiniae	470	3	TCC	All	0.999939
`s__Tatlockia micdadei`	0.653157	0.0914982	4.66254	0.671027	s__Tatlockia micdadei	469	4	TCC	All	0.999939
`s__Tenacibaculum dicentrarchi`	1.05896	0.148199	7.5668	0.95447	s__Tenacibaculum dicentrarchi	470	3	TCC	All	0.999939
`s__Tenacibaculum mesophilum`	0.568705	0.0796646	4.05984	0.573576	s__Tenacibaculum mesophilum	468	5	TCC	All	0.999939
`s__Tenuifilum thalassicum`	1.69571	0.420188	6.84321	0.458151	s__Tenuifilum thalassicum	469	4	TCC	All	0.999939
`s__Tepidiforma bonchosmolovskayae`	1.61773	0.226316	11.5637	0.631697	s__Tepidiforma bonchosmolovskayae	471	2	TCC	All	0.999939
`s__Terricaulis silvestris`	3.01658e-07	0	Inf	0.992434	s__Terricaulis silvestris	469	4	TCC	All	0.999939
`s__Terriglobus albidus`	2.25182e-06	0	Inf	0.992883	s__Terriglobus albidus	472	1	TCC	All	0.999939
`s__Tessaracoccus timonensis`	5.21402	0.725713	37.4611	0.100733	s__Tessaracoccus timonensis	472	1	TCC	All	0.708682
`s__Tetrapisispora blattae`	0.691961	0.171776	2.78741	0.604479	s__Tetrapisispora blattae	466	7	TCC	All	0.999939
`s__Thalassoglobus polymorphus`	1.63201	0.228312	11.6658	0.625482	s__Thalassoglobus polymorphus	471	2	TCC	All	0.999939
`s__Theileria equi`	1.26642	0.948885	1.69021	0.108777	s__Theileria equi	336	137	TCC	All	0.732863
`s__Thermogutta terrifontis`	2.9987e-07	0	Inf	0.991722	s__Thermogutta terrifontis	471	2	TCC	All	0.999939
`s__Thermothelomyces thermophilus`	1.15439	0.702082	1.89808	0.571486	s__Thermothelomyces thermophilus	437	36	TCC	All	0.999939
`s__Thermothielavioides terrestris`	1.46255	1.07178	1.9958	0.0165294	s__Thermothielavioides terrestris	371	102	TCC	All	0.355647
`s__Thiohalobacter thiocyanaticus`	1.4995	0.371928	6.04553	0.56899	s__Thiohalobacter thiocyanaticus	469	4	TCC	All	0.999939
`s__Toxoplasma gondii`	1.90169	1.40958	2.56559	2.58884e-05	s__Toxoplasma gondii	172	301	TCC	All	0.0219907
`s__Treponema denticola`	0.345919	0.0484058	2.47201	0.290065	s__Treponema denticola	468	5	TCC	All	0.92189
`s__Treponema socranskii`	0.924901	0.129438	6.60887	0.937979	s__Treponema socranskii	469	4	TCC	All	0.999939
`s__Treponema sp. Marseille-Q4132`	0.770084	0.107759	5.50327	0.794575	s__Treponema sp. Marseille-Q4132	469	4	TCC	All	0.999939
`s__Truepera radiovictrix`	1.01396	0.141828	7.24899	0.988981	s__Truepera radiovictrix	470	3	TCC	All	0.999939
`s__Trypanosoma brucei`	1.59192	1.13692	2.22899	0.00678633	s__Trypanosoma brucei	399	74	TCC	All	0.23456
`s__Tsukamurella tyrosinosolvens`	2.88997	0.403458	20.7008	0.290779	s__Tsukamurella tyrosinosolvens	471	2	TCC	All	0.92189
`s__Turneriella parva`	0.683725	0.218582	2.13869	0.513473	s__Turneriella parva	464	9	TCC	All	0.999939
`s__uncultured crAssphage`	3.87211	0.540335	27.7481	0.177872	s__uncultured crAssphage	472	1	TCC	All	0.834689
[truncated: 46,482 more rows]
