# Supplementary material for: Exogenous Sequences in Tumors and Immune Cells (Exotic): A Tool for Estimating the Microbe Abundances in Tumor RNA-seq Data
Source: Cancer Res Commun. 2023 Nov 21;3(11):2375–85. doi: 10.1158/2767-9764.CRC-22-0435 (PMC10662017; doi:10.1158/2767-9764.CRC-22-0435)
Supplement: Supplementary Table S2 — Summary of the microbes associated with survival and the concordance network-based rankings. [file crc-22-0435-s05.xlsx]

## Sheet: summary_survival-network
Supplemental Table S2. Summary of the microbes associated with survival and the concordance network-based rankings
	microbe	cancer	TCC.dir	TCC.sig	TCGA.dir	TCGA.sig	agree.code	taxalev	rank_degree.centrality	rank_closeness.centrality	rank_betweenness.centrality
1	c__Flavobacteriia	COAD	neg	TRUE	neg	TRUE	TRUE	c	NA	NA	NA
2	c__Halobacteria	BLCA	neg	TRUE	neg	TRUE	TRUE	c	NA	NA	NA
3	c__Halobacteria	READ	neg	TRUE	neg	TRUE	TRUE	c	NA	NA	NA
4	c__Saprospiria	KIRC	neg	TRUE	neg	TRUE	TRUE	c	631	4755	1884
5	c__Spirochaetia	LUAD	neg	TRUE	neg	TRUE	TRUE	c	1695	13079	8389
6	f__Christensenellaceae	All	neg	TRUE	neg	TRUE	TRUE	f	535	11704	6451
7	f__Flavobacteriaceae	COAD	neg	TRUE	neg	TRUE	TRUE	f	NA	NA	NA
8	f__Lachnospiraceae	READ	neg	TRUE	neg	TRUE	TRUE	f	NA	NA	NA
9	f__Microbacteriaceae	COAD	neg	TRUE	neg	TRUE	TRUE	f	NA	NA	NA
10	f__Theileriidae	SARC	neg	TRUE	neg	TRUE	TRUE	f	1376	12805	5950
11	f__unclassified-g__Flintibacter	All	neg	TRUE	neg	TRUE	TRUE	f	653	2387	1453
12	g__Actinotignum	BLCA	neg	TRUE	neg	TRUE	TRUE	g	772	8569	2596
13	g__Bulleidia	COAD	neg	TRUE	neg	TRUE	TRUE	g	1125	8779	5529
14	g__Chivirus	READ	neg	TRUE	neg	TRUE	TRUE	g	961	9873	5118
15	g__Christensenella	All	neg	TRUE	neg	TRUE	TRUE	g	536	11705	6452
16	g__Cyanobium	COAD	neg	TRUE	neg	TRUE	TRUE	g	924	496	1398
17	g__Debaryomyces	SARC	neg	TRUE	neg	TRUE	TRUE	g	983	77	126
18	g__Dysosmobacter	COAD	neg	TRUE	neg	TRUE	TRUE	g	1192	10144	5257
19	g__Ethanoligenens	All	neg	TRUE	neg	TRUE	TRUE	g	1357	10527	6889
20	g__Flintibacter	All	neg	TRUE	neg	TRUE	TRUE	g	654	2388	1454
21	g__Microbacterium	COAD	neg	TRUE	neg	TRUE	TRUE	g	NA	NA	NA
22	g__Ruminococcus	READ	neg	TRUE	neg	TRUE	TRUE	g	1433	12828	6835
23	g__Theileria	SARC	neg	TRUE	neg	TRUE	TRUE	g	1377	12806	5951
24	g__Yersinia	COAD	neg	TRUE	neg	TRUE	TRUE	g	NA	NA	NA
25	k__unclassified-p__Spirochaetes	LUAD	neg	TRUE	neg	TRUE	TRUE	k	1709	13077	8387
26	o__Flavobacteriales	COAD	neg	TRUE	neg	TRUE	TRUE	o	NA	NA	NA
27	o__Saprospirales	KIRC	neg	TRUE	neg	TRUE	TRUE	o	632	4756	1885
28	p__Spirochaetes	LUAD	neg	TRUE	neg	TRUE	TRUE	p	1716	13078	8388
29	s__Acinetobacter calcoaceticus	All	neg	TRUE	neg	TRUE	TRUE	s	1746	12824	7242
30	s__Actinotignum schaalii	BLCA	neg	TRUE	neg	TRUE	TRUE	s	773	8570	2597
31	s__Bulleidia sp. zg-1006	COAD	neg	TRUE	neg	TRUE	TRUE	s	1126	8780	5530
32	s__Candidatus Endolissoclinum faulkneri	All	neg	TRUE	neg	TRUE	TRUE	s	381	145	20
33	s__Christensenella minuta	All	neg	TRUE	neg	TRUE	TRUE	s	537	11706	6453
34	s__Clostridium sp. C1	All	neg	TRUE	neg	TRUE	TRUE	s	724	4211	758
35	s__Cyanobium sp. NIES-981	COAD	neg	TRUE	neg	TRUE	TRUE	s	925	497	1399
36	s__Debaryomyces hansenii	SARC	neg	TRUE	neg	TRUE	TRUE	s	984	78	127
37	s__Dysosmobacter sp. Marseille-Q4140	COAD	neg	TRUE	neg	TRUE	TRUE	s	1193	10145	5258
38	s__Erysipelothrix inopinata	All	neg	TRUE	neg	TRUE	TRUE	s	1375	12999	6975
39	s__Ethanoligenens harbinense	All	neg	TRUE	neg	TRUE	TRUE	s	1358	10528	6890
40	s__Flintibacter sp. KGMB00164	All	neg	TRUE	neg	TRUE	TRUE	s	655	2389	1455
41	s__Leishmania donovani	All	neg	TRUE	neg	TRUE	TRUE	s	340	4255	359
42	s__Parabacteroides goldsteinii	All	neg	TRUE	neg	TRUE	TRUE	s	368	11095	5958
43	s__Prevotella intermedia	BLCA	neg	TRUE	neg	TRUE	TRUE	s	918	949	959
44	s__Prevotella ruminicola	All	neg	TRUE	neg	TRUE	TRUE	s	700	4269	1434
45	s__Ruminococcus sp. JE7A12	READ	neg	TRUE	neg	TRUE	TRUE	s	1102	2612	6053
46	s__Salmonella phage TS13	READ	neg	TRUE	neg	TRUE	TRUE	s	962	9874	5119
47	s__Sphingobacterium psychroaquaticum	LUAD	neg	TRUE	neg	TRUE	TRUE	s	147	2756	109
48	s__Staphylococcus caprae	COAD	neg	TRUE	neg	TRUE	TRUE	s	1533	13061	6716
49	s__Streptomyces liangshanensis	All	neg	TRUE	neg	TRUE	TRUE	s	530	445	81
50	s__Streptomyces sp. CdTB01	All	neg	TRUE	neg	TRUE	TRUE	s	1330	9057	2480
51	s__Theileria equi	SARC	neg	TRUE	neg	TRUE	TRUE	s	1378	12807	5952
