# Supplementary material for: Exogenous Sequences in Tumors and Immune Cells (Exotic): A Tool for Estimating the Microbe Abundances in Tumor RNA-seq Data
Source: Cancer Res Commun. 2023 Nov 21;3(11):2375–85. doi: 10.1158/2767-9764.CRC-22-0435 (PMC10662017; doi:10.1158/2767-9764.CRC-22-0435)
Supplement: Supplementary Table S3 — Ranked list of microbes by degree centrality in a gene-microbe network controlling for cancer type (on GitHub as spakowiczlab/exotic-manuscript/analyses/tables/S3_network_microbe_degree-centrality.csv). [file crc-22-0435-s06.xlsx]

## Sheet: sup_network_top-degcent-mics
Supplemental Table S3. Ranked list of microbes by degree centrality in a gene-microbe network controlling for cancer type (on GitHub as spakowiczlab/exotic-manuscript/analyses/tables/S3_network_microbe_degree-centrality.csv).
gre	term	estimate	std.error	statistic	p.value	gene	datset	padj
g__Kutzneria	`A1BG-AS1`	-2.05019e+06	3.92575e+06	-0.522243	0.601753	A1BG-AS1	TCC	0.721481
g__Kutzneria	A1CF	9.29317e+06	4.38681e+06	2.11844	0.034676	A1CF	TCC	0.147751
g__Kutzneria	A2M	-2.08241e+06	5.48883e+06	-0.379391	0.704574	A2M	TCC	0.778127
g__Kutzneria	AA06	3.97443e+07	1.63873e+08	0.242532	0.808477	AA06	TCC	0.840557
g__Kutzneria	AACS	1.66205e+07	9.51207e+06	1.74731	0.0812543	AACS	TCC	0.257754
g__Kutzneria	AAGAB	1.85198e+07	1.76122e+07	1.05153	0.293569	AAGAB	TCC	0.522813
g__Kutzneria	AARS2	-1.75994e+06	1.14643e+07	-0.153514	0.878061	AARS2	TCC	0.888544
g__Kutzneria	ABCB9	1.25276e+07	6.965e+06	1.79865	0.0727329	ABCB9	TCC	0.240596
g__Kutzneria	ABCC9	-2.18247e+06	6.39777e+06	-0.34113	0.733162	ABCC9	TCC	0.794436
g__Kutzneria	ABCF2	2.6894e+07	2.04712e+07	1.31375	0.189588	ABCF2	TCC	0.419775
g__Kutzneria	ABCG4	-7.88258e+06	5.79607e+06	-1.35999	0.174503	ABCG4	TCC	0.401818
g__Kutzneria	ABHD11	1.58504e+07	8.99605e+06	1.76192	0.0787491	ABHD11	TCC	0.252834
g__Kutzneria	ABI3	-1.31694e+07	6.75932e+06	-1.94833	0.0519862	ABI3	TCC	0.193868
g__Kutzneria	ABL1	-1.53148e+07	1.61796e+07	-0.946551	0.344367	ABL1	TCC	0.563295
g__Kutzneria	ABL2	-1.61407e+07	1.44089e+07	-1.12019	0.263222	ABL2	TCC	0.496326
g__Kutzneria	ACADM	-4.11833e+06	1.52605e+07	-0.269869	0.787382	ACADM	TCC	0.82723
g__Kutzneria	ACAN	-2.79121e+06	3.61662e+06	-0.771773	0.440647	ACAN	TCC	0.628724
g__Kutzneria	ACCS	-2.34862e+07	6.48287e+06	-3.62281	0.000324033	ACCS	TCC	0.0035563
g__Kutzneria	ACOX3	-1.41844e+07	1.486e+07	-0.954536	0.340316	ACOX3	TCC	0.560316
g__Kutzneria	ACSBG2	-5.09817e+06	6.00233e+06	-0.849365	0.396122	ACSBG2	TCC	0.59982
g__Kutzneria	ARID3C	1.00898e+07	4.14599e+06	2.43363	0.0153299	ARID3C	TCC	0.082323
g__Kutzneria	ARID4A	-2.55197e+07	1.4448e+07	-1.76632	0.0780085	ARID4A	TCC	0.25136
g__Kutzneria	ARMC12	-2.10082e+06	4.77403e+06	-0.440052	0.660107	ARMC12	TCC	0.753561
g__Kutzneria	ARMC8	3.55265e+07	2.11095e+07	1.68296	0.0930642	ARMC8	TCC	0.280213
g__Kutzneria	ARNT	-1.4959e+07	1.62079e+07	-0.922943	0.356523	ARNT	TCC	0.572327
g__Kutzneria	ARNTL	-4.49744e+06	1.32191e+07	-0.340222	0.733845	ARNTL	TCC	0.794849
g__Kutzneria	ARNTL2	-5.16575e+06	5.73005e+06	-0.90152	0.367786	ARNTL2	TCC	0.580348
g__Kutzneria	ARPC3	2.56206e+07	2.6656e+07	0.961155	0.336981	ARPC3	TCC	0.557818
g__Kutzneria	ARR3	-4.8828e+06	4.38817e+06	-1.11272	0.266414	ARR3	TCC	0.499113
g__Kutzneria	LOC100130264	1.56898e+07	1.25521e+07	1.24998	0.211946	LOC100130264	TCC	0.444937
g__Kutzneria	LOC100287944	-2.05e+06	4.25246e+06	-0.482073	0.629984	LOC100287944	TCC	0.736995
g__Kutzneria	LOC100289561	-7.9184e+06	1.03923e+07	-0.761946	0.446485	LOC100289561	TCC	0.632393
g__Kutzneria	LOC100505716	-2.18353e+06	5.18679e+06	-0.420978	0.673969	LOC100505716	TCC	0.761139
g__Kutzneria	LOC100505795	5.81987e+06	1.04386e+07	0.557533	0.577436	LOC100505795	TCC	0.708102
g__Kutzneria	LOC100507377	-3.27579e+06	4.4646e+06	-0.733725	0.463492	LOC100507377	TCC	0.642951
g__Kutzneria	LOC100507389	1.70193e+07	2.62583e+07	0.648149	0.517214	LOC100507389	TCC	0.674355
g__Kutzneria	LOC100507564	-3.2138e+06	9.63108e+06	-0.33369	0.738766	LOC100507564	TCC	0.797687
g__Kutzneria	LOC153684	-5.50553e+06	6.19836e+06	-0.888225	0.374886	LOC153684	TCC	0.585279
g__Kutzneria	LOC154449	7.57188e+06	2.53095e+07	0.299171	0.764945	LOC154449	TCC	0.813339
g__Kutzneria	LOC283683	-2.40044e+06	5.13376e+06	-0.46758	0.640308	LOC283683	TCC	0.742599
g__Kutzneria	LOC284798	1.38625e+07	1.95817e+07	0.707928	0.47935	LOC284798	TCC	0.652407
g__Kutzneria	LOC389641	-8.88248e+06	5.62273e+06	-1.57975	0.114856	LOC389641	TCC	0.317331
g__Kutzneria	ASB15	-2.74977e+06	4.90112e+06	-0.561049	0.575039	ASB15	TCC	0.706772
g__Kutzneria	ASB16	-6.7343e+06	5.42507e+06	-1.24133	0.215119	ASB16	TCC	0.448322
g__Kutzneria	ASMT	5.50007e+06	3.98415e+06	1.38049	0.168111	ASMT	TCC	0.393983
g__Kutzneria	ASMTL	7.5144e+06	1.10097e+07	0.682527	0.495251	ASMTL	TCC	0.66176
g__Kutzneria	ASNS	1.57961e+07	1.00622e+07	1.56985	0.117142	ASNS	TCC	0.321081
g__Kutzneria	ASXL3	-2.78694e+06	4.09847e+06	-0.679995	0.496851	ASXL3	TCC	0.662728
g__Kutzneria	LOC613038	-1.19173e+07	6.0385e+06	-1.97355	0.049034	LOC613038	TCC	0.18652
g__Kutzneria	LOC648987	-4.23111e+06	6.03188e+06	-0.701458	0.483373	LOC648987	TCC	0.65485
g__Kutzneria	LOC728752	-3.76947e+06	8.92825e+06	-0.422196	0.67308	LOC728752	TCC	0.760699
g__Kutzneria	LONRF3	-2.72755e+06	5.90535e+06	-0.461878	0.644388	LONRF3	TCC	0.744906
g__Kutzneria	LPAR1	-1.35772e+07	5.41827e+06	-2.50582	0.0125627	LPAR1	TCC	0.0709326
g__Kutzneria	LPIN1	-2.09921e+07	1.2259e+07	-1.71239	0.0875019	LPIN1	TCC	0.269779
g__Kutzneria	LRAT	-3.40533e+06	4.58497e+06	-0.742716	0.458034	LRAT	TCC	0.639503
g__Kutzneria	LRIT1	6.96613e+06	9.54751e+06	0.729627	0.465991	LRIT1	TCC	0.644476
g__Kutzneria	LRIT2	1.00986e+07	1.11188e+07	0.90824	0.364229	LRIT2	TCC	0.577857
g__Kutzneria	LRMP	-1.36323e+07	5.52858e+06	-2.46579	0.0140365	LRMP	TCC	0.0770947
g__Kutzneria	LRP1	-1.41839e+07	1.05986e+07	-1.33828	0.181469	LRP1	TCC	0.410236
g__Kutzneria	LRP8	-2.23862e+06	6.98787e+06	-0.320357	0.748843	LRP8	TCC	0.803686
g__Kutzneria	LRRC28	1.38729e+07	1.36269e+07	1.01806	0.309188	LRRC28	TCC	0.53585
g__Kutzneria	LRRC32	-7.10469e+06	6.5324e+06	-1.08761	0.27734	LRRC32	TCC	0.508789
g__Kutzneria	LRRC3C	9.66144e+06	7.21792e+06	1.33853	0.181386	LRRC3C	TCC	0.410127
g__Kutzneria	LRRC72	9.26848e+06	1.24752e+07	0.74295	0.457893	LRRC72	TCC	0.63943
g__Kutzneria	LRRN4CL	-9.4796e+06	5.13531e+06	-1.84596	0.0655425	LRRN4CL	TCC	0.225187
g__Kutzneria	LSG1	2.18659e+07	1.62302e+07	1.34723	0.178572	LSG1	TCC	0.406786
g__Kutzneria	LSM5	1.543e+07	8.97815e+06	1.71862	0.0863589	LSM5	TCC	0.267593
g__Kutzneria	LSR	6.68551e+06	7.62531e+06	0.876753	0.381081	LSR	TCC	0.589584
g__Kutzneria	LTN1	2.41267e+07	1.93452e+07	1.24717	0.212974	LTN1	TCC	0.446063
g__Kutzneria	LURAP1	-6.23394e+06	6.17323e+06	-1.00983	0.313108	LURAP1	TCC	0.539024
g__Kutzneria	LY6D	-4.5666e+06	2.66318e+06	-1.71472	0.0870737	LY6D	TCC	0.268969
g__Kutzneria	LY9	-7.30929e+06	4.29538e+06	-1.70166	0.0894974	LY9	TCC	0.273564
g__Kutzneria	LYRM2	1.66139e+07	8.16656e+06	2.03438	0.0424892	LYRM2	TCC	0.169642
g__Kutzneria	LYZ	-3.56008e+06	5.14186e+06	-0.692372	0.489055	LYZ	TCC	0.65814
g__Kutzneria	LYZL4	1.1394e+07	7.44089e+06	1.53126	0.126395	LYZL4	TCC	0.33579
g__Kutzneria	LYZL6	6.82537e+06	1.1902e+07	0.573463	0.566613	LYZL6	TCC	0.702092
g__Kutzneria	MAB21L2	-6.33971e+06	6.18538e+06	-1.02495	0.305928	MAB21L2	TCC	0.533124
g__Kutzneria	MAEA	5.67619e+06	1.3303e+07	0.426683	0.66981	MAEA	TCC	0.758932
g__Kutzneria	MAGEA2	5.59043e+06	4.01321e+06	1.39301	0.164294	MAGEA2	TCC	0.389052
g__Kutzneria	MAGEB16	6.7507e+06	7.42079e+06	0.909701	0.363459	MAGEB16	TCC	0.577295
g__Kutzneria	MAGEB3	9.36218e+06	1.22885e+07	0.761866	0.446532	MAGEB3	TCC	0.632421
g__Kutzneria	MAGEB4	8.55917e+06	1.10971e+07	0.7713	0.440927	MAGEB4	TCC	0.628909
g__Kutzneria	MAGEC3	-2.0908e+06	4.1186e+06	-0.507649	0.611944	MAGEC3	TCC	0.727082
g__Kutzneria	MAGI2	-3.71295e+06	5.46978e+06	-0.678812	0.4976	MAGI2	TCC	0.663156
g__Kutzneria	`MAGI2-AS3`	-1.86874e+06	5.37578e+06	-0.347623	0.728283	MAGI2-AS3	TCC	0.791618
g__Kutzneria	MAML3	7.40238e+06	7.87846e+06	0.939572	0.347932	MAML3	TCC	0.565883
g__Kutzneria	MAMLD1	-6.94044e+06	6.33049e+06	-1.09635	0.273501	MAMLD1	TCC	0.505506
g__Kutzneria	MANBA	-1.51939e+07	1.4613e+07	-1.03975	0.299003	MANBA	TCC	0.527335
g__Kutzneria	MAP3K6	-1.3147e+07	9.38816e+06	-1.40038	0.162076	MAP3K6	TCC	0.386159
g__Kutzneria	MAP9	-2.99037e+06	5.90011e+06	-0.506833	0.612516	MAP9	TCC	0.727382
g__Kutzneria	MAPK12	-2.65316e+06	6.34473e+06	-0.418168	0.676021	MAPK12	TCC	0.762257
g__Kutzneria	MAPK6	1.52015e+07	1.26766e+07	1.19918	0.231077	MAPK6	TCC	0.465074
g__Kutzneria	`MAPT-IT1`	6.47818e+06	1.36655e+07	0.474053	0.635688	MAPT-IT1	TCC	0.740127
g__Kutzneria	MARVELD3	7.79119e+06	5.24492e+06	1.48547	0.138106	MARVELD3	TCC	0.353178
g__Kutzneria	MAS1	-6.59565e+06	4.47107e+06	-1.47519	0.14085	MAS1	TCC	0.357092
g__Kutzneria	MAT1A	5.73495e+06	2.97415e+06	1.92826	0.0544401	MAT1A	TCC	0.19976
g__Kutzneria	MBLAC2	1.07254e+07	8.16558e+06	1.31349	0.189677	MBLAC2	TCC	0.419865
g__Kutzneria	MBP	-1.12677e+07	5.19472e+06	-2.16908	0.0305907	MBP	TCC	0.135453
g__Kutzneria	MBTPS2	1.54479e+07	1.45938e+07	1.05852	0.290376	MBTPS2	TCC	0.520149
g__Kutzneria	MC4R	-3.67314e+06	3.66621e+06	-1.00189	0.316926	MC4R	TCC	0.542132
g__Kutzneria	MCAM	-7.71078e+06	7.7146e+06	-0.999504	0.318078	MCAM	TCC	0.543041
g__Kutzneria	MCL1	-2.17121e+07	1.54396e+07	-1.40626	0.160325	MCL1	TCC	0.383834
g__Kutzneria	MCM7	1.86848e+07	1.3081e+07	1.42839	0.153861	MCM7	TCC	0.375261
g__Kutzneria	MCM8	7.4102e+06	1.08931e+07	0.680264	0.496681	MCM8	TCC	0.662621
g__Kutzneria	MCM9	-1.5899e+07	1.41393e+07	-1.12445	0.261412	MCM9	TCC	0.494647
g__Kutzneria	MDM1	1.04389e+07	1.19064e+07	0.876746	0.381084	MDM1	TCC	0.589585
g__Kutzneria	MEF2A	-1.7498e+07	1.61191e+07	-1.08554	0.278252	MEF2A	TCC	0.509609
g__Kutzneria	MEOX2	-2.58216e+06	3.2941e+06	-0.783874	0.433519	MEOX2	TCC	0.624246
g__Kutzneria	METRN	-6.80726e+06	5.90289e+06	-1.15321	0.249427	METRN	TCC	0.483248
g__Kutzneria	METTL4	1.66069e+07	1.01178e+07	1.64136	0.10141	METTL4	TCC	0.29495
g__Kutzneria	METTL7A	-7.23983e+06	6.44774e+06	-1.12285	0.262091	METTL7A	TCC	0.495281
g__Kutzneria	MEX3A	8.08681e+06	4.90755e+06	1.64783	0.100073	MEX3A	TCC	0.292621
g__Kutzneria	MFNG	-1.19486e+07	6.30389e+06	-1.89544	0.058664	MFNG	TCC	0.209753
g__Kutzneria	ATG2B	-2.25869e+07	1.63643e+07	-1.38026	0.168181	ATG2B	TCC	0.394067
g__Kutzneria	ATOH1	5.32669e+06	4.52508e+06	1.17715	0.239748	ATOH1	TCC	0.473844
g__Kutzneria	ATP1A3	-6.86218e+06	3.27483e+06	-2.09543	0.0366812	ATP1A3	TCC	0.153543
g__Kutzneria	ATP1B4	-2.79021e+06	5.4086e+06	-0.515884	0.606185	ATP1B4	TCC	0.723904
g__Kutzneria	ATP2B2	-3.67382e+06	3.40123e+06	-1.08014	0.280646	ATP2B2	TCC	0.511716
g__Kutzneria	ATP2B4	-1.60046e+07	1.15322e+07	-1.38782	0.165867	ATP2B4	TCC	0.391081
g__Kutzneria	ATP4A	5.8669e+06	5.50147e+06	1.06642	0.286794	ATP4A	TCC	0.517057
g__Kutzneria	MIA	-2.06515e+06	2.59101e+06	-0.797046	0.425837	MIA	TCC	0.619294
g__Kutzneria	MICAL1	-2.01364e+07	9.18896e+06	-2.19137	0.0289276	MICAL1	TCC	0.130349
g__Kutzneria	MIMT1	9.31901e+06	2.66043e+07	0.350282	0.726288	MIMT1	TCC	0.790444
g__Kutzneria	MIP	8.29992e+06	6.28958e+06	1.31963	0.187618	MIP	TCC	0.417467
g__Kutzneria	MIPEP	2.94604e+07	1.15941e+07	2.54098	0.0113832	MIPEP	TCC	0.065854
g__Kutzneria	MIR10B	5.55359e+06	2.2898e+07	0.242536	0.808473	MIR10B	TCC	0.840557
g__Kutzneria	MIR137HG	7.05968e+06	8.40401e+06	0.840038	0.401326	MIR137HG	TCC	0.603305
g__Kutzneria	MIR183	-2.86494e+07	5.23181e+06	-5.47601	7.18429e-08	MIR183	TCC	1.6805e-06
g__Kutzneria	`MIR218-2`	5.80663e+06	2.39413e+07	0.242537	0.808473	MIR218-2	TCC	0.840557
g__Kutzneria	MIR3651	6.7176e+06	4.73159e+07	0.141974	0.887163	MIR3651	TCC	0.89563
g__Kutzneria	MIR3689B	7.23216e+06	1.89045e+07	0.382562	0.702222	MIR3689B	TCC	0.776822
g__Kutzneria	MIR499A	-2.40537e+06	1.85768e+06	-1.29483	0.196032	MIR499A	TCC	0.427248
g__Kutzneria	`ATP6V1G2-DDX39B`	-4.48228e+06	3.46498e+06	-1.29359	0.196458	ATP6V1G2-DDX39B	TCC	0.427729
g__Kutzneria	ATP9B	-2.2262e+07	1.37369e+07	-1.62059	0.105793	ATP9B	TCC	0.302424
g__Kutzneria	AVL9	3.40997e+07	1.59535e+07	2.13744	0.0330909	AVL9	TCC	0.143072
g__Kutzneria	B3GALT2	-2.43269e+06	5.72516e+06	-0.424912	0.6711	B3GALT2	TCC	0.759618
g__Kutzneria	MIR558	-1.89448e+06	1.32077e+06	-1.43437	0.152149	MIR558	TCC	0.372957
g__Kutzneria	MIR581	-2.36306e+06	2.59104e+06	-0.912012	0.362242	MIR581	TCC	0.576423
g__Kutzneria	MIR656	5.77124e+06	1.27749e+07	0.451763	0.651654	MIR656	TCC	0.748866
g__Kutzneria	MIR802	5.91467e+06	1.15999e+07	0.50989	0.610374	MIR802	TCC	0.726229
g__Kutzneria	MLEC	2.71523e+07	1.34425e+07	2.01988	0.0439778	MLEC	TCC	0.173596
g__Kutzneria	MLH1	-2.39293e+07	2.25883e+07	-1.05937	0.289991	MLH1	TCC	0.519811
g__Kutzneria	MLN	5.34672e+06	6.36164e+06	0.840463	0.401087	MLN	TCC	0.603145
g__Kutzneria	MMP1	-2.93245e+06	2.96889e+06	-0.987726	0.323808	MMP1	TCC	0.547579
g__Kutzneria	MMP2	-5.593e+06	5.5614e+06	-1.00568	0.3151	MMP2	TCC	0.540629
g__Kutzneria	MMP26	6.79777e+06	6.03123e+06	1.1271	0.260292	MMP26	TCC	0.493665
g__Kutzneria	MMP3	-2.44266e+06	2.84344e+06	-0.85905	0.390762	MMP3	TCC	0.596244
g__Kutzneria	MMS22L	8.21702e+06	9.45005e+06	0.869521	0.385018	MMS22L	TCC	0.59229
g__Kutzneria	MNDA	-5.12572e+06	5.72319e+06	-0.895605	0.370934	MNDA	TCC	0.582519
g__Kutzneria	MNX1	5.7185e+06	3.41373e+06	1.67515	0.0945883	MNX1	TCC	0.282931
g__Kutzneria	MOB2	-1.46069e+07	1.35609e+07	-1.07714	0.281987	MOB2	TCC	0.512863
g__Kutzneria	MOBP	-2.0365e+06	3.74774e+06	-0.543395	0.587122	MOBP	TCC	0.713452
g__Kutzneria	MOGAT3	7.3095e+06	5.22714e+06	1.39837	0.162678	MOGAT3	TCC	0.386967
g__Kutzneria	MPEG1	-1.28063e+07	6.35436e+06	-2.01536	0.0444504	MPEG1	TCC	0.174821
g__Kutzneria	MPP6	-2.11395e+06	6.9459e+06	-0.304345	0.761003	MPP6	TCC	0.810945
g__Kutzneria	MPPED1	-2.6754e+06	3.62036e+06	-0.738987	0.460294	MPPED1	TCC	0.640935
g__Kutzneria	MPZ	-7.83487e+06	4.46123e+06	-1.75621	0.0797203	MPZ	TCC	0.254759
g__Kutzneria	MPZL1	1.48696e+07	1.10251e+07	1.34871	0.178098	MPZL1	TCC	0.406215
g__Kutzneria	MREG	5.8225e+06	7.91577e+06	0.735557	0.462377	MREG	TCC	0.642257
g__Kutzneria	MRGPRG	1.09203e+07	1.24933e+07	0.874095	0.382525	MRGPRG	TCC	0.590567
g__Kutzneria	MRGPRX2	1.49348e+07	8.94562e+06	1.6695	0.0957007	MRGPRX2	TCC	0.28495
g__Kutzneria	MRGPRX4	-6.69056e+06	4.97498e+06	-1.34484	0.179342	MRGPRX4	TCC	0.407742
g__Kutzneria	MRPL12	1.11125e+07	7.48485e+06	1.48467	0.138319	MRPL12	TCC	0.353496
g__Kutzneria	MRPL40	3.11526e+07	1.59452e+07	1.95372	0.0513421	MRPL40	TCC	0.192285
g__Kutzneria	MRPL41	1.03674e+07	9.0383e+06	1.14705	0.251958	MRPL41	TCC	0.485627
g__Kutzneria	MRPL9	1.28803e+07	1.35808e+07	0.94842	0.343416	MRPL9	TCC	0.562617
g__Kutzneria	MRPS10	3.10985e+07	1.17229e+07	2.65281	0.00825978	MRPS10	TCC	0.051574
g__Kutzneria	MRPS26	6.51728e+06	7.12374e+06	0.914869	0.360742	MRPS26	TCC	0.575387
g__Kutzneria	MRPS7	2.87063e+07	1.53709e+07	1.86757	0.0624598	MRPS7	TCC	0.218406
g__Kutzneria	MRTO4	1.56084e+07	1.0639e+07	1.46708	0.143039	MRTO4	TCC	0.360212
g__Kutzneria	MS4A2	-3.61377e+06	3.92935e+06	-0.919685	0.358221	MS4A2	TCC	0.573541
g__Kutzneria	MS4A7	-1.36698e+07	6.56823e+06	-2.0812	0.0379704	MS4A7	TCC	0.157179
g__Kutzneria	MSRB3	-2.38444e+06	6.28134e+06	-0.379607	0.704413	MSRB3	TCC	0.778041
g__Kutzneria	MST1R	-5.50582e+06	4.95171e+06	-1.1119	0.266763	MST1R	TCC	0.499436
g__Kutzneria	MTFP1	7.80644e+06	6.08828e+06	1.28221	0.200419	MTFP1	TCC	0.432191
g__Kutzneria	MTMR4	-2.7968e+07	1.56493e+07	-1.78717	0.074571	MTMR4	TCC	0.244343
g__Kutzneria	MTMR9	-6.61763e+06	1.28944e+07	-0.513219	0.608046	MTMR9	TCC	0.724939
g__Kutzneria	MTRNR2L2	-6.12481e+06	9.71691e+06	-0.630325	0.528796	MTRNR2L2	TCC	0.681007
g__Kutzneria	MTRNR2L3	-4.42693e+06	6.48015e+06	-0.683153	0.494856	MTRNR2L3	TCC	0.661519
g__Kutzneria	MTRR	-5.848e+06	1.75002e+07	-0.334168	0.738405	MTRR	TCC	0.797446
g__Kutzneria	MTX1	1.15119e+07	1.56445e+07	0.735844	0.462202	MTX1	TCC	0.642148
g__Kutzneria	MYBL1	-1.90172e+06	6.94299e+06	-0.273905	0.784281	MYBL1	TCC	0.82528
g__Kutzneria	MYL6B	6.45177e+06	8.62586e+06	0.747957	0.45487	MYL6B	TCC	0.637532
g__Kutzneria	MYL7	-6.85359e+06	5.06795e+06	-1.35234	0.176934	MYL7	TCC	0.404811
g__Kutzneria	MYL9	-6.97779e+06	7.56135e+06	-0.922823	0.356585	MYL9	TCC	0.572372
g__Kutzneria	MYLIP	1.23162e+07	9.23026e+06	1.33433	0.182759	MYLIP	TCC	0.411772
g__Kutzneria	MYLK	-6.44723e+06	6.64378e+06	-0.970416	0.332351	MYLK	TCC	0.554266
g__Kutzneria	MYLK2	9.65247e+06	4.85135e+06	1.98965	0.047224	MYLK2	TCC	0.181964
g__Kutzneria	MYO19	-2.07283e+06	1.20418e+07	-0.172136	0.863406	MYO19	TCC	0.877551
g__Kutzneria	MYO1C	-5.71462e+06	1.67723e+07	-0.340718	0.733472	MYO1C	TCC	0.794613
g__Kutzneria	MYO9A	-1.40755e+07	1.58167e+07	-0.889912	0.37398	MYO9A	TCC	0.584628
g__Kutzneria	MYO9B	-1.78601e+07	1.05457e+07	-1.69358	0.0910248	MYO9B	TCC	0.276402
g__Kutzneria	MYOF	-6.50837e+06	9.12139e+06	-0.713528	0.475882	MYOF	TCC	0.650375
g__Kutzneria	MYOZ3	-6.6974e+06	5.53251e+06	-1.21055	0.226691	MYOZ3	TCC	0.460601
g__Kutzneria	MZB1	-4.27768e+06	2.98985e+06	-1.43073	0.153188	MZB1	TCC	0.374333
g__Kutzneria	NAA20	5.92861e+07	1.26594e+07	4.68316	3.72818e-06	NAA20	TCC	6.54637e-05
g__Kutzneria	NAE1	2.12869e+07	1.26547e+07	1.68213	0.0932244	NAE1	TCC	0.28051
g__Kutzneria	NARF	8.53198e+06	1.4922e+07	0.571773	0.567756	NARF	TCC	0.702742
g__Kutzneria	NBAS	-3.16692e+07	2.2084e+07	-1.43403	0.152246	NBAS	TCC	0.373083
g__Kutzneria	NBEA	-5.75897e+06	5.56321e+06	-1.03519	0.301127	NBEA	TCC	0.529121
g__Kutzneria	NCOA7	1.8134e+07	2.13461e+06	8.49521	2.79193e-16	NCOA7	TCC	1.29126e-14
g__Kutzneria	NCR3	-3.23747e+06	3.80924e+06	-0.849898	0.395826	NCR3	TCC	0.599614
g__Kutzneria	BCAT2	-6.45697e+06	1.1195e+07	-0.576771	0.564378	BCAT2	TCC	0.700872
g__Kutzneria	`BCL2L2-PABPN1`	1.22708e+07	1.49489e+07	0.820849	0.412159	BCL2L2-PABPN1	TCC	0.610387
g__Kutzneria	BCL7A	1.467e+07	6.67492e+06	2.19778	0.0284645	BCL7A	TCC	0.128901
g__Kutzneria	NDUFA5	2.616e+07	1.27741e+07	2.0479	0.0411396	NDUFA5	TCC	0.16599
g__Kutzneria	NDUFB1	4.94113e+07	1.31868e+07	3.74703	0.000201797	NDUFB1	TCC	0.00235536
g__Kutzneria	NDUFB9	3.23019e+07	1.76922e+07	1.82577	0.0685364	NDUFB9	TCC	0.23167
g__Kutzneria	NECAB1	-6.40288e+06	4.23241e+06	-1.51282	0.131015	NECAB1	TCC	0.342749
g__Kutzneria	NEK9	-2.01224e+07	2.12695e+07	-0.946067	0.344614	NEK9	TCC	0.563484
g__Kutzneria	NETO2	6.06217e+06	6.1616e+06	0.983863	0.325702	NETO2	TCC	0.549071
g__Kutzneria	NEUROD4	7.21782e+06	6.45569e+06	1.11805	0.26413	NEUROD4	TCC	0.497091
g__Kutzneria	NFASC	-1.09816e+07	4.49492e+06	-2.44311	0.014938	NFASC	TCC	0.0807642
g__Kutzneria	NFATC2IP	-2.6218e+06	1.41105e+07	-0.185804	0.85268	NFATC2IP	TCC	0.869857
g__Kutzneria	NFU1	1.57745e+07	1.28834e+07	1.22441	0.221428	NFU1	TCC	0.455081
g__Kutzneria	NID2	-1.18699e+07	7.09283e+06	-1.6735	0.0949109	NID2	TCC	0.283511
g__Kutzneria	NIT1	-9.37363e+06	1.77029e+07	-0.529498	0.596717	NIT1	TCC	0.718698
g__Kutzneria	NKAIN1	6.10804e+06	4.74167e+06	1.28816	0.19834	NKAIN1	TCC	0.429855
g__Kutzneria	NKAP	2.17656e+07	1.57137e+07	1.38514	0.166685	NKAP	TCC	0.392153
g__Kutzneria	`NKX3-1`	7.09971e+06	5.4263e+06	1.30839	0.191397	NKX3-1	TCC	0.421879
g__Kutzneria	`NKX6-2`	-4.55171e+06	2.66444e+06	-1.70832	0.088255	NKX6-2	TCC	0.271194
g__Kutzneria	NLGN1	-5.0112e+06	3.92423e+06	-1.27699	0.202253	NLGN1	TCC	0.434268
g__Kutzneria	NLGN2	-1.06324e+07	7.60947e+06	-1.39726	0.163013	NLGN2	TCC	0.387414
g__Kutzneria	NME1	8.8421e+06	7.13871e+06	1.23861	0.216123	NME1	TCC	0.44944
g__Kutzneria	NMS	5.49627e+06	3.46173e+07	0.158772	0.873918	NMS	TCC	0.885311
g__Kutzneria	NNMT	-3.09165e+06	5.09682e+06	-0.606583	0.544428	NNMT	TCC	0.689736
g__Kutzneria	NOB1	2.21431e+07	1.51062e+07	1.46583	0.143381	NOB1	TCC	0.360702
g__Kutzneria	NOD1	-1.04623e+07	9.34661e+06	-1.11937	0.26357	NOD1	TCC	0.49662
g__Kutzneria	NODAL	-2.85139e+06	5.32857e+06	-0.535114	0.592831	NODAL	TCC	0.71662
g__Kutzneria	NOL11	2.74359e+07	1.79471e+07	1.52871	0.127026	NOL11	TCC	0.336708
g__Kutzneria	NOL3	-4.09781e+06	7.12279e+06	-0.57531	0.565364	NOL3	TCC	0.701401
g__Kutzneria	NOTUM	5.97082e+06	3.26886e+06	1.82657	0.068415	NOTUM	TCC	0.231415
g__Kutzneria	NOX4	-3.09231e+06	5.6799e+06	-0.544431	0.58641	NOX4	TCC	0.713039
g__Kutzneria	NPAS1	9.47399e+06	4.73612e+06	2.00037	0.0460503	NPAS1	TCC	0.178951
g__Kutzneria	NPAS3	-4.83771e+06	4.23187e+06	-1.14316	0.253569	NPAS3	TCC	0.48727
g__Kutzneria	NPFFR1	-2.33319e+06	4.32553e+06	-0.5394	0.589873	NPFFR1	TCC	0.714983
g__Kutzneria	NPPA	-1.8163e+06	3.42043e+06	-0.531016	0.595665	NPPA	TCC	0.718149
g__Kutzneria	NPR2	-1.72113e+07	8.01456e+06	-2.1475	0.0322773	NPR2	TCC	0.140624
g__Kutzneria	NPTN	2.27282e+07	1.23532e+07	1.83986	0.0664358	NPTN	TCC	0.227148
g__Kutzneria	NPTXR	-3.13156e+06	5.03431e+06	-0.622043	0.534223	NPTXR	TCC	0.684022
g__Kutzneria	NPY6R	-6.16447e+06	4.01621e+06	-1.5349	0.1255	NPY6R	TCC	0.334401
g__Kutzneria	NR4A2	-3.69227e+06	6.40991e+06	-0.576025	0.564881	NR4A2	TCC	0.701163
g__Kutzneria	NRG3	-2.74066e+06	4.26023e+06	-0.643312	0.520344	NRG3	TCC	0.676197
g__Kutzneria	NRIP1	1.9901e+07	8.78184e+06	2.26616	0.0239076	NRIP1	TCC	0.113838
g__Kutzneria	NSFL1C	9.41971e+06	1.76586e+07	0.533433	0.593992	NSFL1C	TCC	0.717263
g__Kutzneria	NSL1	2.79361e+07	9.13616e+06	3.05775	0.00236062	NSL1	TCC	0.0189989
g__Kutzneria	NSRP1	-2.24032e+06	1.42885e+07	-0.156792	0.875478	NSRP1	TCC	0.886551
g__Kutzneria	NSUN4	8.21885e+06	1.25969e+07	0.652449	0.514439	NSUN4	TCC	0.672868
g__Kutzneria	NSUN5P1	-1.6018e+07	1.16629e+07	-1.37341	0.170296	NSUN5P1	TCC	0.396721
g__Kutzneria	`NT5C1B-RDH14`	2.29106e+07	5.73956e+06	3.9917	7.63852e-05	NT5C1B-RDH14	TCC	0.00100058
g__Kutzneria	NTM	-4.6099e+06	4.65932e+06	-0.989394	0.322993	NTM	TCC	0.546937
g__Kutzneria	NTNG2	-9.14663e+06	4.48956e+06	-2.03731	0.0421931	NTNG2	TCC	0.168845
g__Kutzneria	NTRK3	-1.36888e+07	3.18926e+06	-4.29217	2.16065e-05	NTRK3	TCC	0.000323263
g__Kutzneria	NUDT21	2.30956e+07	1.74243e+07	1.32548	0.185672	NUDT21	TCC	0.415188
g__Kutzneria	NUP155	2.67519e+07	1.60771e+07	1.66398	0.0968008	NUP155	TCC	0.286916
g__Kutzneria	NUP210L	-2.52349e+06	5.56416e+06	-0.453526	0.650385	NUP210L	TCC	0.748176
g__Kutzneria	NUP43	2.12174e+07	1.68197e+07	1.26146	0.207784	NUP43	TCC	0.440388
g__Kutzneria	NUP93	2.02553e+07	1.58557e+07	1.27748	0.202081	NUP93	TCC	0.434073
g__Kutzneria	NXF2	5.94204e+06	3.17867e+06	1.86934	0.0622129	NXF2	TCC	0.217866
g__Kutzneria	NXF2B	5.92068e+06	3.14268e+06	1.88396	0.060204	NXF2B	TCC	0.213296
g__Kutzneria	NXF3	6.03693e+06	3.77708e+06	1.59831	0.110665	NXF3	TCC	0.310563
g__Kutzneria	NXF4	9.02497e+06	9.5117e+06	0.948828	0.343208	NXF4	TCC	0.56247
g__Kutzneria	NXF5	6.44323e+06	3.16198e+06	2.03772	0.0421521	NXF5	TCC	0.168739
g__Kutzneria	NXT2	1.23374e+07	6.01782e+06	2.05014	0.0409192	NXT2	TCC	0.165372
g__Kutzneria	OGG1	-1.17104e+07	1.51979e+07	-0.770528	0.441384	OGG1	TCC	0.629185
g__Kutzneria	OLIG3	5.53834e+06	7.04299e+06	0.786361	0.432063	OLIG3	TCC	0.623287
g__Kutzneria	OMD	-2.99886e+06	4.3821e+06	-0.684345	0.494104	OMD	TCC	0.661072
g__Kutzneria	OPRK1	8.49304e+06	4.85221e+06	1.75034	0.0807286	OPRK1	TCC	0.256724
g__Kutzneria	OR10A4	-2.64994e+06	3.82712e+06	-0.69241	0.489031	OR10A4	TCC	0.658121
g__Kutzneria	OR10AG1	7.97981e+06	1.13154e+07	0.705217	0.481034	OR10AG1	TCC	0.653428
g__Kutzneria	OR10H1	-6.33933e+06	4.06658e+06	-1.55888	0.119714	OR10H1	TCC	0.325263
g__Kutzneria	OR10H3	-3.22748e+06	5.16641e+06	-0.624705	0.532476	OR10H3	TCC	0.683082
g__Kutzneria	OR10J1	-9.77815e+06	4.75278e+06	-2.05735	0.0402179	OR10J1	TCC	0.163499
g__Kutzneria	OR10R2	8.51787e+06	9.49206e+06	0.897368	0.369994	OR10R2	TCC	0.581885
g__Kutzneria	OR11G2	6.29945e+06	9.02945e+06	0.697656	0.485747	OR11G2	TCC	0.656202
g__Kutzneria	OR11H1	7.03797e+06	4.72984e+06	1.48799	0.137441	OR11H1	TCC	0.35223
g__Kutzneria	OR12D3	1.05035e+07	8.41644e+06	1.24797	0.212679	OR12D3	TCC	0.44575
g__Kutzneria	OR13D1	-5.01562e+06	3.4078e+06	-1.47181	0.14176	OR13D1	TCC	0.358402
g__Kutzneria	OR1J1	-6.98427e+06	3.05452e+06	-2.28654	0.0226785	OR1J1	TCC	0.10959
g__Kutzneria	OR1J2	-6.37416e+06	3.6917e+06	-1.72662	0.0849104	OR1J2	TCC	0.264812
g__Kutzneria	OR2A7	6.17146e+06	4.06812e+06	1.51703	0.129949	OR2A7	TCC	0.341125
g__Kutzneria	OR2AE1	-8.98606e+06	3.83997e+06	-2.34014	0.0197052	OR2AE1	TCC	0.0990067
g__Kutzneria	OR2B2	-2.28937e+06	4.04234e+06	-0.566348	0.571434	OR2B2	TCC	0.704791
g__Kutzneria	OR2D2	-3.48201e+06	3.55867e+06	-0.978456	0.328365	OR2D2	TCC	0.551202
g__Kutzneria	OR2M2	-3.06057e+06	3.79832e+06	-0.805769	0.420794	OR2M2	TCC	0.616055
g__Kutzneria	OR2M4	-9.24614e+06	4.9548e+06	-1.8661	0.0626665	OR2M4	TCC	0.218864
g__Kutzneria	OR2V2	8.01988e+06	7.48027e+06	1.07214	0.284223	OR2V2	TCC	0.514822
g__Kutzneria	OR2W3	-8.1836e+06	3.3202e+06	-2.46479	0.0140754	OR2W3	TCC	0.0772491
g__Kutzneria	OR4C15	8.89796e+06	8.98807e+06	0.989974	0.32271	OR4C15	TCC	0.5467
g__Kutzneria	OR4E2	6.45076e+06	7.36469e+06	0.875905	0.381541	OR4E2	TCC	0.589897
g__Kutzneria	OR4K15	5.41655e+06	6.03422e+06	0.897638	0.36985	OR4K15	TCC	0.581804
g__Kutzneria	OR4K2	6.23264e+06	7.35143e+06	0.847814	0.396984	OR4K2	TCC	0.600389
g__Kutzneria	OR4S2	-2.88922e+06	9.95554e+06	-0.290213	0.771785	OR4S2	TCC	0.81753
g__Kutzneria	OR4X2	6.8785e+06	9.55697e+06	0.719736	0.472055	OR4X2	TCC	0.648045
g__Kutzneria	OR51A7	6.34043e+06	6.34739e+06	0.998904	0.318369	OR51A7	TCC	0.543271
g__Kutzneria	OR51G2	6.50592e+06	5.99797e+06	1.08469	0.278631	OR51G2	TCC	0.509942
g__Kutzneria	OR52B6	-2.10531e+06	3.76674e+06	-0.558921	0.576489	OR52B6	TCC	0.707597
g__Kutzneria	OR52N4	-5.41402e+06	3.28709e+06	-1.64706	0.100232	OR52N4	TCC	0.29291
g__Kutzneria	OR5H1	-7.67439e+06	4.05519e+06	-1.89248	0.0590568	OR5H1	TCC	0.210644
g__Kutzneria	OR5K4	-3.59544e+06	5.47434e+06	-0.656781	0.511652	OR5K4	TCC	0.671295
g__Kutzneria	OR5L2	7.37599e+06	7.46464e+06	0.988124	0.323614	OR5L2	TCC	0.547421
g__Kutzneria	OR5M1	5.86634e+06	7.26725e+06	0.807229	0.419953	OR5M1	TCC	0.615466
g__Kutzneria	OR5M10	8.38828e+06	6.91543e+06	1.21298	0.225763	OR5M10	TCC	0.459611
g__Kutzneria	OR5T1	8.00939e+06	8.56694e+06	0.934919	0.350323	OR5T1	TCC	0.567714
g__Kutzneria	OR6C1	8.17125e+06	9.89091e+06	0.826138	0.409156	OR6C1	TCC	0.60847
g__Kutzneria	OR6C6	9.82896e+06	1.4755e+07	0.666143	0.505655	OR6C6	TCC	0.667874
g__Kutzneria	OR6C70	5.86171e+06	5.37994e+06	1.08955	0.276484	OR6C70	TCC	0.508041
g__Kutzneria	BCLAF1	5.92829e+06	1.98459e+07	0.298716	0.765292	BCLAF1	TCC	0.813559
g__Kutzneria	BCORP1	-6.49509e+06	4.00807e+06	-1.6205	0.105812	BCORP1	TCC	0.302461
g__Kutzneria	BCS1L	-6.05391e+06	1.65147e+07	-0.366577	0.714104	BCS1L	TCC	0.783508
g__Kutzneria	BDKRB2	5.99981e+06	5.96024e+06	1.00664	0.31464	BDKRB2	TCC	0.540279
g__Kutzneria	BEST3	5.42559e+06	3.64606e+06	1.48807	0.137421	BEST3	TCC	0.352203
g__Kutzneria	BEX2	-6.41196e+06	4.2807e+06	-1.49788	0.134854	BEX2	TCC	0.348403
g__Kutzneria	BEX4	-1.53359e+07	6.31206e+06	-2.42962	0.0154982	BEX4	TCC	0.0829856
g__Kutzneria	BFSP2	-4.00196e+06	4.57438e+06	-0.874862	0.382107	BFSP2	TCC	0.590295
g__Kutzneria	BGLAP	5.90509e+06	4.46726e+06	1.32186	0.186875	BGLAP	TCC	0.416597
g__Kutzneria	BICD2	-5.37859e+06	1.27991e+07	-0.420233	0.674512	BICD2	TCC	0.761409
g__Kutzneria	OR6N2	7.4095e+06	8.2687e+06	0.89609	0.370675	OR6N2	TCC	0.582341
g__Kutzneria	OR7E2P	-5.17814e+06	3.67136e+06	-1.41042	0.159096	OR7E2P	TCC	0.382223
g__Kutzneria	OR8G1	-2.61172e+06	3.47055e+06	-0.752537	0.452115	OR8G1	TCC	0.635807
g__Kutzneria	OR8J1	-6.22057e+06	9.82535e+06	-0.633115	0.526975	OR8J1	TCC	0.679965
g__Kutzneria	OR8K5	7.79434e+06	1.15468e+07	0.675019	0.500004	OR8K5	TCC	0.664547
g__Kutzneria	OR8U1	5.68067e+06	2.06544e+07	0.275034	0.783414	OR8U1	TCC	0.824716
g__Kutzneria	OR9Q1	9.62963e+06	1.21747e+07	0.790957	0.429379	OR9Q1	TCC	0.621543
g__Kutzneria	OSGEP	-1.13868e+07	1.83167e+07	-0.621663	0.534473	OSGEP	TCC	0.684154
g__Kutzneria	OTUD4	-1.37514e+07	1.73094e+07	-0.794448	0.427346	OTUD4	TCC	0.620248
g__Kutzneria	OTUD7B	-5.80306e+06	1.48955e+07	-0.389583	0.697026	OTUD7B	TCC	0.773894
g__Kutzneria	OVGP1	-3.5817e+06	6.5663e+06	-0.545467	0.585698	OVGP1	TCC	0.712679
g__Kutzneria	OXCT1	-5.67238e+06	7.77794e+06	-0.729291	0.466197	OXCT1	TCC	0.644578
g__Kutzneria	P2RY10	-2.6104e+06	3.88547e+06	-0.671836	0.502027	P2RY10	TCC	0.665737
g__Kutzneria	P2RY14	-5.78574e+06	5.48014e+06	-1.05577	0.291632	P2RY14	TCC	0.521205
g__Kutzneria	P2RY2	-1.93794e+06	4.75592e+06	-0.407479	0.683847	P2RY2	TCC	0.766566
g__Kutzneria	P2RY4	-2.59152e+06	4.91064e+06	-0.527736	0.597938	P2RY4	TCC	0.719383
g__Kutzneria	PABPC3	-2.20783e+06	6.3032e+06	-0.350271	0.726296	PABPC3	TCC	0.790444
g__Kutzneria	PACS2	-1.52494e+07	1.46915e+07	-1.03798	0.299827	PACS2	TCC	0.52804
g__Kutzneria	PADI6	6.02398e+06	8.78895e+06	0.685404	0.493436	PADI6	TCC	0.660677
g__Kutzneria	PAPLN	-1.28438e+07	5.70846e+06	-2.24996	0.0249253	PAPLN	TCC	0.117304
g__Kutzneria	PARP1	2.68044e+07	1.9352e+07	1.3851	0.166697	PARP1	TCC	0.392171
g__Kutzneria	PBX1	8.9577e+06	6.52099e+06	1.37367	0.170216	PBX1	TCC	0.39663
g__Kutzneria	PBX2	-2.21822e+06	1.66964e+07	-0.132856	0.894366	PBX2	TCC	0.901313
g__Kutzneria	PCDH15	-3.1665e+06	3.42493e+06	-0.924545	0.355689	PCDH15	TCC	0.571721
g__Kutzneria	PCDH17	-1.11743e+07	6.09753e+06	-1.8326	0.067511	PCDH17	TCC	0.229471
g__Kutzneria	PCDHA5	-3.91773e+06	3.64797e+06	-1.07395	0.283411	PCDHA5	TCC	0.514104
g__Kutzneria	PCDHA6	-1.86726e+06	3.79945e+06	-0.491455	0.62334	PCDHA6	TCC	0.733275
g__Kutzneria	PCDHB13	5.65545e+06	7.32291e+06	0.772295	0.440338	PCDHB13	TCC	0.628514
g__Kutzneria	PCDHGA11	-3.46068e+06	5.70382e+06	-0.60673	0.544331	PCDHGA11	TCC	0.689698
g__Kutzneria	PCDHGA4	-2.2176e+06	5.47389e+06	-0.405122	0.685577	PCDHGA4	TCC	0.76749
g__Kutzneria	PCDHGA5	-2.06502e+06	5.47653e+06	-0.377068	0.706298	PCDHGA5	TCC	0.779055
g__Kutzneria	PCDHGA8	5.42915e+06	5.46997e+06	0.992537	0.32146	PCDHGA8	TCC	0.545706
g__Kutzneria	PCGF5	9.90314e+06	1.17467e+07	0.843056	0.399637	PCGF5	TCC	0.602151
g__Kutzneria	PCK1	5.53516e+06	3.02349e+06	1.83072	0.0677921	PCK1	TCC	0.230084
g__Kutzneria	PDCD6	4.94896e+07	1.51636e+07	3.26371	0.00118194	PDCD6	TCC	0.0107067
g__Kutzneria	PDE1A	-5.83006e+06	5.56727e+06	-1.0472	0.295558	PDE1A	TCC	0.524464
g__Kutzneria	PDE1C	-6.76837e+06	4.38749e+06	-1.54265	0.123606	PDE1C	TCC	0.331461
g__Kutzneria	PDE4A	-3.21478e+06	9.2586e+06	-0.347221	0.728585	PDE4A	TCC	0.791807
g__Kutzneria	PDGFA	-7.36188e+06	6.50519e+06	-1.13169	0.258355	PDGFA	TCC	0.491763
g__Kutzneria	PDGFRA	-7.52082e+06	5.13515e+06	-1.46458	0.143723	PDGFRA	TCC	0.361194
g__Kutzneria	PDLIM2	-1.20543e+07	7.05409e+06	-1.70883	0.0881597	PDLIM2	TCC	0.271003
g__Kutzneria	PDLIM7	-2.01058e+07	8.52435e+06	-2.35863	0.0187618	PDLIM7	TCC	0.095549
g__Kutzneria	PDYN	-9.01994e+06	5.48212e+06	-1.64534	0.100586	PDYN	TCC	0.293547
g__Kutzneria	PECAM1	-2.84214e+06	7.2885e+06	-0.389948	0.696756	PECAM1	TCC	0.773749
g__Kutzneria	PEG10	5.71298e+06	3.51898e+06	1.62348	0.105175	PEG10	TCC	0.301399
g__Kutzneria	PES1	2.3867e+07	1.52677e+07	1.56323	0.118689	PES1	TCC	0.323564
g__Kutzneria	PEX12	1.00512e+07	9.73673e+06	1.0323	0.302476	PEX12	TCC	0.530278
g__Kutzneria	PF4V1	-4.07564e+06	3.55445e+06	-1.14663	0.252133	PF4V1	TCC	0.485817
g__Kutzneria	PFDN5	6.25416e+06	2.89851e+07	0.215771	0.829262	PFDN5	TCC	0.854438
g__Kutzneria	PFN1	-3.216e+07	2.02482e+07	-1.58829	0.112912	PFN1	TCC	0.314197
g__Kutzneria	PFN2	-4.74181e+06	6.58724e+06	-0.719848	0.471986	PFN2	TCC	0.648
g__Kutzneria	PHF14	1.85839e+07	1.72168e+07	1.07941	0.280973	PHF14	TCC	0.512001
g__Kutzneria	PHF19	7.71136e+06	9.67136e+06	0.79734	0.425667	PHF19	TCC	0.61919
g__Kutzneria	PHF20L1	2.71923e+07	1.88038e+07	1.44611	0.14883	PHF20L1	TCC	0.368368
g__Kutzneria	PHF6	1.83168e+07	1.16228e+07	1.57594	0.115731	PHF6	TCC	0.318784
g__Kutzneria	PHKB	-8.77849e+06	1.94499e+07	-0.451338	0.651959	PHKB	TCC	0.749027
g__Kutzneria	PHLDA3	-7.27387e+06	6.03835e+06	-1.20461	0.228975	PHLDA3	TCC	0.462929
g__Kutzneria	PIGX	6.66288e+06	9.55035e+06	0.697658	0.485745	PIGX	TCC	0.656202
g__Kutzneria	PIK3CG	-1.48612e+07	5.84553e+06	-2.54232	0.0113401	PIK3CG	TCC	0.0656687
g__Kutzneria	PIK3R1	-1.98839e+07	1.14892e+07	-1.73066	0.0841853	PIK3R1	TCC	0.263425
g__Kutzneria	PIN1P1	-1.84594e+06	8.07614e+06	-0.228567	0.819308	PIN1P1	TCC	0.847707
g__Kutzneria	PIP4K2A	-1.30642e+07	1.08721e+07	-1.20163	0.230126	PIP4K2A	TCC	0.464138
g__Kutzneria	PIPSL	-3.17234e+06	7.19801e+06	-0.440724	0.659621	PIPSL	TCC	0.753302
g__Kutzneria	PIR	-1.80604e+06	6.51923e+06	-0.277032	0.78188	PIR	TCC	0.823753
g__Kutzneria	PKLR	5.59707e+06	3.73473e+06	1.49866	0.134652	PKLR	TCC	0.3481
g__Kutzneria	PKMYT1	8.76019e+06	6.08772e+06	1.43899	0.150835	PKMYT1	TCC	0.371171
g__Kutzneria	PKN1	-1.01041e+07	1.25034e+07	-0.808112	0.419445	PKN1	TCC	0.615154
g__Kutzneria	PLA2G4B	-4.2029e+06	3.67343e+06	-1.14414	0.253165	PLA2G4B	TCC	0.486833
g__Kutzneria	PLA2G4C	-4.8715e+06	6.39711e+06	-0.761515	0.446741	PLA2G4C	TCC	0.632551
g__Kutzneria	PLAGL1	-1.13939e+07	6.43886e+06	-1.76956	0.0774666	PLAGL1	TCC	0.250256
g__Kutzneria	PLCB2	-1.71109e+07	6.39097e+06	-2.67736	0.00768702	PLCB2	TCC	0.0487743
g__Kutzneria	PLCH2	-5.35732e+06	4.28742e+06	-1.24954	0.212105	PLCH2	TCC	0.445101
g__Kutzneria	PLCXD3	-2.49261e+06	4.71606e+06	-0.528537	0.597383	PLCXD3	TCC	0.719077
g__Kutzneria	PLEKHA4	-8.27076e+06	7.49841e+06	-1.103	0.270605	PLEKHA4	TCC	0.502872
g__Kutzneria	PLEKHA8	1.0014e+07	1.18369e+07	0.845996	0.397997	PLEKHA8	TCC	0.601072
g__Kutzneria	PLEKHD1	-4.61768e+06	3.89816e+06	-1.18458	0.236799	PLEKHD1	TCC	0.470909
g__Kutzneria	PLGLB1	5.38036e+06	2.95397e+06	1.8214	0.0691981	PLGLB1	TCC	0.233073
g__Kutzneria	BMPER	5.35879e+06	4.61735e+06	1.16058	0.246419	BMPER	TCC	0.480385
g__Kutzneria	BNC2	-7.70149e+06	4.97922e+06	-1.54673	0.12262	BNC2	TCC	0.32993
g__Kutzneria	BPESC1	6.30429e+06	3.67341e+07	0.17162	0.863812	BPESC1	TCC	0.877852
g__Kutzneria	BPIFB3	8.28112e+06	1.18043e+07	0.701534	0.483326	BPIFB3	TCC	0.654817
g__Kutzneria	BRIP1	5.80428e+06	6.26483e+06	0.926485	0.354682	BRIP1	TCC	0.570961
g__Kutzneria	BRS3	5.58647e+06	4.92582e+06	1.13412	0.257338	BRS3	TCC	0.490804
g__Kutzneria	BSN	-4.05466e+06	5.09187e+06	-0.7963	0.42627	BSN	TCC	0.619565
g__Kutzneria	BSX	5.78551e+06	9.05837e+06	0.638692	0.523342	BSX	TCC	0.677956
g__Kutzneria	BTBD1	3.35262e+07	1.72815e+07	1.94001	0.0529922	BTBD1	TCC	0.196305
g__Kutzneria	PM20D1	-5.47229e+06	4.58489e+06	-1.19355	0.233272	PM20D1	TCC	0.467338
g__Kutzneria	PM20D2	6.63624e+06	7.73275e+06	0.8582	0.391231	PM20D2	TCC	0.596568
g__Kutzneria	PMFBP1	1.18597e+07	5.01564e+06	2.36454	0.0184688	PMFBP1	TCC	0.0944406
g__Kutzneria	PNPLA1	7.4873e+06	4.59694e+06	1.62876	0.104052	PNPLA1	TCC	0.299466
g__Kutzneria	PNPLA6	-1.79069e+07	1.38199e+07	-1.29573	0.19572	PNPLA6	TCC	0.426885
g__Kutzneria	PODN	-5.36178e+06	4.53313e+06	-1.1828	0.237503	PODN	TCC	0.471638
g__Kutzneria	POFUT1	3.17037e+07	9.25112e+06	3.42701	0.000665311	POFUT1	TCC	0.00659286
g__Kutzneria	POLD1	1.53133e+07	9.51809e+06	1.60887	0.108334	POLD1	TCC	0.306654
g__Kutzneria	POLDIP2	1.77555e+07	1.9224e+07	0.923611	0.356175	POLDIP2	TCC	0.57209
g__Kutzneria	POLG	-2.2104e+07	1.75143e+07	-1.26206	0.207571	POLG	TCC	0.440165
g__Kutzneria	POLR2J2	-4.81375e+06	4.58038e+06	-1.05095	0.293836	POLR2J2	TCC	0.523046
g__Kutzneria	POLR2J3	-3.73431e+06	4.15325e+06	-0.899129	0.369056	POLR2J3	TCC	0.581232
g__Kutzneria	POLR3B	1.50446e+07	1.6413e+07	0.916627	0.359821	POLR3B	TCC	0.574705
g__Kutzneria	POMT1	-8.37113e+06	1.63157e+07	-0.513072	0.608148	POMT1	TCC	0.724987
g__Kutzneria	POMZP3	-5.28575e+06	1.88473e+07	-0.280452	0.779258	POMZP3	TCC	0.822103
g__Kutzneria	POU5F1	-9.2135e+06	4.92607e+06	-1.87036	0.0620719	POU5F1	TCC	0.21757
g__Kutzneria	PP2D1	-7.2615e+06	5.9882e+06	-1.21264	0.225894	PP2D1	TCC	0.459762
g__Kutzneria	PPFIA2	-7.85928e+06	4.40542e+06	-1.784	0.075085	PPFIA2	TCC	0.245423
g__Kutzneria	PPIEL	-6.12819e+06	7.51492e+06	-0.81547	0.415227	PPIEL	TCC	0.612466
g__Kutzneria	PPIH	6.3825e+06	1.55638e+07	0.410087	0.681934	PPIH	TCC	0.765538
g__Kutzneria	PPIL1	1.15406e+07	9.70839e+06	1.18873	0.235162	PPIL1	TCC	0.469251
g__Kutzneria	PPP1R14C	-4.2603e+06	3.56065e+06	-1.19649	0.232123	PPP1R14C	TCC	0.466201
g__Kutzneria	PPP2R2B	-1.16188e+07	3.91966e+06	-2.96423	0.00319269	PPP2R2B	TCC	0.024278
g__Kutzneria	PPP3CA	-1.03926e+07	1.47085e+07	-0.706574	0.480191	PPP3CA	TCC	0.652913
g__Kutzneria	PRAM1	-4.07261e+06	6.30139e+06	-0.646303	0.518407	PRAM1	TCC	0.675074
g__Kutzneria	PRDM7	6.05865e+06	4.67525e+06	1.2959	0.195664	PRDM7	TCC	0.426817
g__Kutzneria	PRDX6	7.89083e+06	1.40968e+07	0.559761	0.575916	PRDX6	TCC	0.707259
g__Kutzneria	PRELP	-2.90644e+06	4.21463e+06	-0.689607	0.490791	PRELP	TCC	0.659127
g__Kutzneria	PREX2	-1.63543e+07	5.9835e+06	-2.73323	0.00651447	PREX2	TCC	0.0428649
g__Kutzneria	`PRH1-PRR4`	1.19439e+07	6.42914e+06	1.85778	0.0638416	PRH1-PRR4	TCC	0.221486
g__Kutzneria	PRICKLE4	-1.31223e+07	6.42448e+06	-2.04255	0.0416693	PRICKLE4	TCC	0.167438
g__Kutzneria	PRKAA2	-4.17229e+06	4.9954e+06	-0.835226	0.404026	PRKAA2	TCC	0.605098
g__Kutzneria	PRKCA	-1.35393e+07	7.94941e+06	-1.70318	0.0892122	PRKCA	TCC	0.273036
g__Kutzneria	PRKCQ	-5.45799e+06	4.70658e+06	-1.15965	0.246796	PRKCQ	TCC	0.480752
g__Kutzneria	PRKCZ	-2.33245e+06	6.49334e+06	-0.359207	0.719606	PRKCZ	TCC	0.786649
g__Kutzneria	PRMT5	2.51944e+07	1.54508e+07	1.63062	0.103658	PRMT5	TCC	0.298798
g__Kutzneria	PRNT	8.97776e+06	1.23135e+07	0.729099	0.466314	PRNT	TCC	0.644632
g__Kutzneria	PRPF31	1.43341e+07	1.84055e+07	0.778791	0.436505	PRPF31	TCC	0.626124
g__Kutzneria	PRPH	-7.23607e+06	3.02029e+06	-2.39582	0.0169837	PRPH	TCC	0.0888149
g__Kutzneria	PRPSAP1	3.0267e+07	1.57347e+07	1.92359	0.0550256	PRPSAP1	TCC	0.20113
g__Kutzneria	PRR12	-5.94631e+06	1.25271e+07	-0.474675	0.635245	PRR12	TCC	0.739894
g__Kutzneria	PRR23B	8.05083e+06	1.10774e+07	0.726782	0.467731	PRR23B	TCC	0.64546
g__Kutzneria	PRR9	6.77172e+06	4.3683e+06	1.5502	0.121785	PRR9	TCC	0.32856
g__Kutzneria	PRRC2A	-5.74235e+06	1.76915e+07	-0.324582	0.745646	PRRC2A	TCC	0.801762
g__Kutzneria	PRRX1	-5.32561e+06	5.19408e+06	-1.02532	0.305752	PRRX1	TCC	0.532988
g__Kutzneria	PRX	-1.18562e+07	6.05568e+06	-1.95786	0.0508531	PRX	TCC	0.191099
g__Kutzneria	PSD4	-6.83491e+06	8.06618e+06	-0.847355	0.39724	PSD4	TCC	0.60057
g__Kutzneria	PSENEN	1.0572e+07	1.16108e+07	0.910531	0.363022	PSENEN	TCC	0.576972
g__Kutzneria	PSMA1	1.60109e+07	1.97869e+07	0.809167	0.418839	PSMA1	TCC	0.61475
g__Kutzneria	PSMA8	5.99757e+06	4.73503e+06	1.26664	0.205928	PSMA8	TCC	0.438358
g__Kutzneria	PSMD12	3.27252e+07	2.02741e+07	1.61413	0.107187	PSMD12	TCC	0.304744
g__Kutzneria	PSMD4	3.22746e+07	2.18133e+07	1.47959	0.139671	PSMD4	TCC	0.355403
g__Kutzneria	PSME3	2.73564e+07	1.94061e+07	1.40968	0.159314	PSME3	TCC	0.382505
g__Kutzneria	PSTPIP1	-9.38255e+06	5.06227e+06	-1.85343	0.0644642	PSTPIP1	TCC	0.222852
g__Kutzneria	PTEN	-7.07043e+06	1.17597e+07	-0.601245	0.547975	PTEN	TCC	0.691712
g__Kutzneria	PTGFRN	8.3882e+06	7.85896e+06	1.06734	0.28638	PTGFRN	TCC	0.516689
g__Kutzneria	PTK6	-2.28089e+06	5.05404e+06	-0.451301	0.651987	PTK6	TCC	0.749044
g__Kutzneria	PTK7	9.37125e+06	6.25898e+06	1.49725	0.135018	PTK7	TCC	0.348656
g__Kutzneria	PTP4A1	5.31653e+06	1.02426e+07	0.51906	0.60397	PTP4A1	TCC	0.722708
g__Kutzneria	PTPN23	-1.38024e+07	1.91706e+07	-0.719978	0.471906	PTPN23	TCC	0.647964
g__Kutzneria	PTPRA	1.59618e+07	1.86993e+07	0.853606	0.39377	PTPRA	TCC	0.598214
g__Kutzneria	PTPRC	-1.32422e+07	6.42812e+06	-2.06004	0.0399591	PTPRC	TCC	0.162768
g__Kutzneria	PTPRF	9.11018e+06	8.32252e+06	1.09464	0.274249	PTPRF	TCC	0.506107
g__Kutzneria	PTPRG	7.76035e+06	1.13054e+07	0.686431	0.492789	PTPRG	TCC	0.660307
g__Kutzneria	PTPRH	-5.23358e+06	3.93503e+06	-1.33	0.184181	PTPRH	TCC	0.413455
g__Kutzneria	PTPRM	-2.59503e+07	8.68519e+06	-2.98787	0.00296017	PTPRM	TCC	0.0228382
g__Kutzneria	PTPRR	-8.13297e+06	3.4377e+06	-2.36582	0.0184058	PTPRR	TCC	0.094204
g__Kutzneria	PTX4	7.39487e+06	6.83631e+06	1.0817	0.279953	PTX4	TCC	0.5111
g__Kutzneria	PUF60	2.43813e+07	1.46203e+07	1.66763	0.0960721	PUF60	TCC	0.28561
g__Kutzneria	PVR	1.62652e+07	9.56724e+06	1.70009	0.0897927	PVR	TCC	0.27414
g__Kutzneria	PWRN2	6.26907e+06	1.58364e+07	0.395865	0.692389	PWRN2	TCC	0.771357
g__Kutzneria	QRSL1	1.24674e+07	1.38804e+07	0.898203	0.369549	QRSL1	TCC	0.581588
g__Kutzneria	R3HDM4	1.31024e+07	1.03458e+07	1.26645	0.205997	R3HDM4	TCC	0.438434
g__Kutzneria	RAB1A	2.99792e+07	1.70281e+07	1.76057	0.0789792	RAB1A	TCC	0.253309
g__Kutzneria	RAB3IL1	-1.43057e+07	7.05441e+06	-2.02791	0.0431475	RAB3IL1	TCC	0.171377
g__Kutzneria	RAB6A	1.48455e+07	2.00755e+07	0.739486	0.459991	RAB6A	TCC	0.640735
g__Kutzneria	RAB6B	-9.46784e+06	4.67674e+06	-2.02445	0.0435032	RAB6B	TCC	0.172345
g__Kutzneria	RAD1	1.77023e+07	1.05142e+07	1.68366	0.0929292	RAD1	TCC	0.27995
g__Kutzneria	BTBD6	-6.4578e+06	1.57241e+07	-0.410696	0.681488	BTBD6	TCC	0.765296
g__Kutzneria	BTG2	-1.93932e+06	7.52036e+06	-0.257876	0.796618	BTG2	TCC	0.832943
g__Kutzneria	RALGDS	-7.67997e+06	1.33564e+07	-0.575004	0.565571	RALGDS	TCC	0.701508
g__Kutzneria	RAMP3	-5.1382e+06	5.16805e+06	-0.994223	0.320639	RAMP3	TCC	0.54508
g__Kutzneria	RANBP3	2.71984e+07	2.25063e+07	1.20848	0.227488	RANBP3	TCC	0.461421
g__Kutzneria	RAP2C	6.93719e+06	9.38444e+06	0.739222	0.460151	RAP2C	TCC	0.640829
g__Kutzneria	RASL10A	-3.16353e+06	5.37473e+06	-0.588593	0.556424	RASL10A	TCC	0.696386
g__Kutzneria	RASSF1	-3.33755e+06	1.10143e+07	-0.303021	0.762011	RASSF1	TCC	0.811563
g__Kutzneria	RBL1	6.24613e+06	1.13448e+07	0.550574	0.582194	RBL1	TCC	0.710733
g__Kutzneria	RBL2	-2.29382e+07	1.78161e+07	-1.2875	0.198572	RBL2	TCC	0.430104
g__Kutzneria	RBM42	1.20996e+07	1.10656e+07	1.09345	0.274773	RBM42	TCC	0.506582
g__Kutzneria	RBM8A	2.83655e+07	1.59152e+07	1.7823	0.0753631	RBM8A	TCC	0.245994
g__Kutzneria	RBPMS	-7.99902e+06	8.61897e+06	-0.928071	0.353859	RBPMS	TCC	0.57037
g__Kutzneria	RCCD1	1.47348e+07	8.12695e+06	1.81307	0.0704748	RCCD1	TCC	0.235858
g__Kutzneria	RCE1	7.94425e+06	1.12579e+07	0.705657	0.48076	RCE1	TCC	0.65326
g__Kutzneria	RCN2	1.67173e+07	1.26807e+07	1.31832	0.188055	RCN2	TCC	0.417981
g__Kutzneria	RECK	-7.89337e+06	8.39279e+06	-0.940494	0.34746	RECK	TCC	0.56553
g__Kutzneria	RECQL4	8.67438e+06	6.44638e+06	1.34562	0.179091	RECQL4	TCC	0.407437
g__Kutzneria	REEP1	-3.11738e+06	3.99106e+06	-0.781091	0.435153	REEP1	TCC	0.625276
g__Kutzneria	REEP2	-2.73748e+06	3.9398e+06	-0.694826	0.487517	REEP2	TCC	0.657229
g__Kutzneria	RELN	-5.75896e+06	3.13996e+06	-1.83409	0.0672899	RELN	TCC	0.229004
g__Kutzneria	RENBP	-3.34901e+06	5.77105e+06	-0.580312	0.561989	RENBP	TCC	0.699512
g__Kutzneria	REPIN1	2.04798e+07	1.19726e+07	1.71055	0.0878408	REPIN1	TCC	0.270411
g__Kutzneria	RETN	7.17107e+06	2.96202e+06	2.42101	0.0158653	RETN	TCC	0.0844553
g__Kutzneria	REXO4	2.10771e+07	1.77157e+07	1.18974	0.234763	REXO4	TCC	0.468818
g__Kutzneria	RFPL4B	5.42743e+06	5.40691e+06	1.0038	0.316007	RFPL4B	TCC	0.54137
g__Kutzneria	RFX8	-2.24545e+06	4.47659e+06	-0.501598	0.616191	RFX8	TCC	0.729385
g__Kutzneria	RGS1	-3.00434e+06	5.78703e+06	-0.51915	0.603907	RGS1	TCC	0.722672
g__Kutzneria	RGS16	-3.22846e+06	5.72419e+06	-0.564003	0.573028	RGS16	TCC	0.705646
g__Kutzneria	RGS6	-5.89274e+06	3.15916e+06	-1.86529	0.0627799	RGS6	TCC	0.219118
g__Kutzneria	RGS9	-4.83365e+06	5.08532e+06	-0.95051	0.342354	RGS9	TCC	0.561839
g__Kutzneria	RHBDF2	-2.09492e+07	8.76663e+06	-2.38965	0.017268	RHBDF2	TCC	0.0899086
g__Kutzneria	RHOT1	-2.19783e+07	2.17074e+07	-1.01248	0.311844	RHOT1	TCC	0.53803
g__Kutzneria	RIC8B	3.29323e+07	1.02555e+07	3.21117	0.001415	RIC8B	TCC	0.0124392
g__Kutzneria	RIN3	-1.85954e+07	9.20686e+06	-2.01973	0.0439928	RIN3	TCC	0.173639
g__Kutzneria	RIPK3	-3.68452e+06	7.18988e+06	-0.512458	0.608577	RIPK3	TCC	0.725243
g__Kutzneria	RLBP1	-6.34085e+06	4.05453e+06	-1.56389	0.118533	RLBP1	TCC	0.32332
g__Kutzneria	RLIM	2.47959e+07	1.58449e+07	1.56491	0.118294	RLIM	TCC	0.322938
g__Kutzneria	RLN3	-3.24863e+06	5.81482e+06	-0.558681	0.576652	RLN3	TCC	0.707684
g__Kutzneria	RMI2	9.47585e+06	5.26911e+06	1.79838	0.0727753	RMI2	TCC	0.240694
g__Kutzneria	RNF125	-3.47873e+06	7.57022e+06	-0.459528	0.646073	RNF125	TCC	0.745802
g__Kutzneria	RNF150	-9.4995e+06	4.84133e+06	-1.96217	0.0503481	RNF150	TCC	0.189845
g__Kutzneria	RNF175	-4.24848e+06	4.21355e+06	-1.00829	0.313848	RNF175	TCC	0.539639
g__Kutzneria	RNF180	-6.78282e+06	5.81574e+06	-1.16629	0.244105	RNF180	TCC	0.47814
g__Kutzneria	RNF2	2.16092e+07	8.19668e+06	2.63634	0.00866532	RNF2	TCC	0.053508
g__Kutzneria	RNF207	-6.00904e+06	6.92395e+06	-0.867863	0.385924	RNF207	TCC	0.592915
g__Kutzneria	RNF214	-1.11685e+07	1.09025e+07	-1.0244	0.306185	RNF214	TCC	0.533353
g__Kutzneria	RNLS	7.46798e+06	6.71626e+06	1.11193	0.266754	RNLS	TCC	0.499427
g__Kutzneria	RNPEPL1	-9.3706e+06	1.15577e+07	-0.810769	0.41792	RNPEPL1	TCC	0.614158
g__Kutzneria	RNU4ATAC	-2.91619e+06	1.08988e+07	-0.26757	0.789151	RNU4ATAC	TCC	0.828303
g__Kutzneria	ROR2	-2.6093e+06	4.67561e+06	-0.558065	0.577073	ROR2	TCC	0.707912
g__Kutzneria	RORB	-5.78606e+06	4.27132e+06	-1.35463	0.176203	RORB	TCC	0.403883
g__Kutzneria	RPL13AP6	-1.80986e+07	5.17319e+06	-3.49853	0.000513527	RPL13AP6	TCC	0.00528455
g__Kutzneria	RPL18A	1.00221e+07	1.87964e+07	0.533193	0.594159	RPL18A	TCC	0.717356
g__Kutzneria	RPL24	2.86815e+07	2.67671e+07	1.07152	0.284499	RPL24	TCC	0.515083
g__Kutzneria	RPL36A	1.14799e+07	1.47595e+07	0.777796	0.437091	RPL36A	TCC	0.626495
g__Kutzneria	RPS2	-1.58085e+07	2.09055e+07	-0.756187	0.449926	RPS2	TCC	0.634503
g__Kutzneria	RPS27	1.56999e+07	1.6384e+07	0.958245	0.338445	RPS27	TCC	0.558885
g__Kutzneria	RPS4Y2	-3.64581e+06	2.62408e+06	-1.38937	0.165396	RPS4Y2	TCC	0.390489
g__Kutzneria	RPS6KB2	1.36728e+07	1.37738e+07	0.992666	0.321397	RPS6KB2	TCC	0.545659
g__Kutzneria	RPS9	-1.70953e+07	2.32715e+07	-0.734603	0.462957	RPS9	TCC	0.642608
g__Kutzneria	RPTN	-4.36568e+06	2.90661e+06	-1.50198	0.133791	RPTN	TCC	0.346822
g__Kutzneria	RRAGD	6.87553e+06	6.97386e+06	0.9859	0.324703	RRAGD	TCC	0.548261
g__Kutzneria	RRM2B	1.4917e+07	1.22808e+07	1.21466	0.225121	RRM2B	TCC	0.458968
g__Kutzneria	RRP36	2.31759e+07	1.57969e+07	1.46712	0.14303	RRP36	TCC	0.360199
g__Kutzneria	RTN4IP1	6.15265e+06	9.80791e+06	0.627315	0.530765	RTN4IP1	TCC	0.682131
g__Kutzneria	RUNDC1	1.87111e+07	1.50311e+07	1.24483	0.213832	RUNDC1	TCC	0.446993
g__Kutzneria	RUNX3	-9.73225e+06	5.95917e+06	-1.63315	0.103124	RUNX3	TCC	0.297897
g__Kutzneria	RUVBL2	1.62525e+07	1.20648e+07	1.34711	0.178612	RUVBL2	TCC	0.406831
g__Kutzneria	RXFP1	7.03968e+06	4.11899e+06	1.70908	0.0881136	RXFP1	TCC	0.27092
g__Kutzneria	S100A7	-2.74086e+06	2.32972e+06	-1.17647	0.240016	S100A7	TCC	0.474087
g__Kutzneria	S1PR3	-2.53803e+06	6.55389e+06	-0.387255	0.698747	S1PR3	TCC	0.774859
g__Kutzneria	SAAL1	1.89443e+07	1.32172e+07	1.43331	0.152451	SAAL1	TCC	0.373355
g__Kutzneria	SAMD14	-5.22701e+06	5.55523e+06	-0.940916	0.347244	SAMD14	TCC	0.565373
g__Kutzneria	SBF1P1	-4.84662e+06	6.28765e+06	-0.770815	0.441214	SBF1P1	TCC	0.629077
g__Kutzneria	SBK2	6.44874e+06	5.07683e+06	1.27023	0.204648	SBK2	TCC	0.436906
g__Kutzneria	SCAP	-6.57192e+06	1.66214e+07	-0.39539	0.692739	SCAP	TCC	0.77155
g__Kutzneria	SCARF1	-1.46247e+07	7.87402e+06	-1.85733	0.0639056	SCARF1	TCC	0.221629
g__Kutzneria	SCARNA12	9.69633e+06	1.32074e+07	0.73416	0.463227	SCARNA12	TCC	0.642789
g__Kutzneria	C11orf86	-2.33564e+06	3.53659e+06	-0.660422	0.509315	C11orf86	TCC	0.669943
g__Kutzneria	SCARNA21	-2.46324e+06	2.6038e+06	-0.946019	0.344638	SCARNA21	TCC	0.563495
g__Kutzneria	SCARNA5	1.20931e+07	1.30102e+07	0.929503	0.353118	SCARNA5	TCC	0.569795
g__Kutzneria	SCARNA7	-1.54756e+07	9.14663e+06	-1.69195	0.0913358	SCARNA7	TCC	0.276965
g__Kutzneria	SCN1A	-2.09833e+06	4.06617e+06	-0.516044	0.606073	SCN1A	TCC	0.723849
g__Kutzneria	SCN2A	-1.78052e+06	3.83922e+06	-0.463772	0.643032	SCN2A	TCC	0.744106
g__Kutzneria	SCN8A	-2.1485e+06	4.64922e+06	-0.462119	0.644215	SCN8A	TCC	0.744803
g__Kutzneria	SCN9A	-1.29526e+07	4.63821e+06	-2.79257	0.00544795	SCN9A	TCC	0.0372104
g__Kutzneria	SCRG1	-5.433e+06	3.15612e+06	-1.72142	0.0858498	SCRG1	TCC	0.266592
g__Kutzneria	SDR39U1	-3.99815e+07	1.34782e+07	-2.96638	0.00317085	SDR39U1	TCC	0.0241398
g__Kutzneria	SDR9C7	9.19319e+06	4.93371e+06	1.86334	0.0630541	SDR9C7	TCC	0.219736
g__Kutzneria	SECISBP2L	-2.36275e+07	1.49162e+07	-1.58402	0.11388	SECISBP2L	TCC	0.315727
g__Kutzneria	SEMA3B	-6.51911e+06	4.8747e+06	-1.33734	0.181777	SEMA3B	TCC	0.410613
g__Kutzneria	SERPINA11	7.0119e+06	2.88543e+06	2.43011	0.0154775	SERPINA11	TCC	0.0829029
g__Kutzneria	SERPINB8	-8.61207e+06	7.5604e+06	-1.1391	0.255255	SERPINB8	TCC	0.488864
g__Kutzneria	SERTAD1	1.4491e+07	6.76326e+06	2.14261	0.0326711	SERTAD1	TCC	0.141795
g__Kutzneria	SESN3	-6.73482e+06	8.11879e+06	-0.829535	0.407234	SESN3	TCC	0.607188
g__Kutzneria	SETD1B	-5.82615e+06	1.30681e+07	-0.445829	0.655931	SETD1B	TCC	0.7513
g__Kutzneria	SF3B2	-1.31571e+07	2.7765e+07	-0.473873	0.635816	SF3B2	TCC	0.740181
g__Kutzneria	SF3B3	3.63879e+07	2.01602e+07	1.80494	0.0717413	SF3B3	TCC	0.238536
g__Kutzneria	SFPQ	1.98481e+07	2.37457e+07	0.835861	0.403669	SFPQ	TCC	0.604874
g__Kutzneria	SFRP2	-4.6443e+06	2.95811e+06	-1.57002	0.1171	SFRP2	TCC	0.321013
g__Kutzneria	SGIP1	-8.0934e+06	5.37526e+06	-1.50568	0.132839	SGIP1	TCC	0.345438
g__Kutzneria	SGPP1	-7.25698e+06	8.90865e+06	-0.814599	0.415725	SGPP1	TCC	0.612787
g__Kutzneria	SGPP2	-2.05988e+06	5.70641e+06	-0.360976	0.718284	SGPP2	TCC	0.785884
g__Kutzneria	SGSH	-7.10679e+06	1.32529e+07	-0.536244	0.59205	SGSH	TCC	0.71621
g__Kutzneria	SGTA	3.34389e+07	1.48208e+07	2.25622	0.0245278	SGTA	TCC	0.115946
g__Kutzneria	SH2D1A	-4.98395e+06	4.03715e+06	-1.23452	0.217641	SH2D1A	TCC	0.451036
g__Kutzneria	SH2D1B	-5.86789e+06	5.55488e+06	-1.05635	0.291366	SH2D1B	TCC	0.520969
g__Kutzneria	SH2D3C	-7.62969e+06	7.37913e+06	-1.03396	0.301703	SH2D3C	TCC	0.529625
g__Kutzneria	SH2D5	-8.17844e+06	5.14666e+06	-1.58908	0.112733	SH2D5	TCC	0.313931
g__Kutzneria	SH3BP5	-2.36031e+07	8.81144e+06	-2.67869	0.00765704	SH3BP5	TCC	0.0486265
g__Kutzneria	SH3GL2	-4.53859e+06	3.06462e+06	-1.48097	0.139303	SH3GL2	TCC	0.354903
g__Kutzneria	SH3PXD2B	-9.33331e+06	9.63573e+06	-0.968615	0.333249	SH3PXD2B	TCC	0.554958
g__Kutzneria	SHANK1	-1.09211e+07	4.35337e+06	-2.50866	0.0124633	SHANK1	TCC	0.0705126
g__Kutzneria	SHC1	-7.33106e+06	1.48917e+07	-0.49229	0.62275	SHC1	TCC	0.732943
g__Kutzneria	SHD	-1.85456e+06	4.50553e+06	-0.411619	0.680811	SHD	TCC	0.764922
g__Kutzneria	SIGLEC1	-8.23579e+06	5.30898e+06	-1.55129	0.121522	SIGLEC1	TCC	0.328133
g__Kutzneria	SIGLEC7	-7.71876e+06	5.50182e+06	-1.40295	0.16131	SIGLEC7	TCC	0.385143
g__Kutzneria	SIGLEC9	-1.38321e+07	5.87119e+06	-2.35592	0.0188974	SIGLEC9	TCC	0.0960581
g__Kutzneria	SIK1	-5.92659e+06	7.26537e+06	-0.815731	0.415078	SIK1	TCC	0.612361
g__Kutzneria	SIM1	5.37162e+06	3.84894e+06	1.39561	0.163508	SIM1	TCC	0.388042
g__Kutzneria	SIRT7	-8.18161e+06	1.03215e+07	-0.792675	0.428377	SIRT7	TCC	0.620913
g__Kutzneria	SLAMF6	-5.00679e+06	4.33313e+06	-1.15547	0.248502	SLAMF6	TCC	0.482345
g__Kutzneria	SLBP	2.2316e+07	1.50896e+07	1.4789	0.139853	SLBP	TCC	0.355669
g__Kutzneria	SLC10A4	-4.9175e+06	4.08145e+06	-1.20484	0.228887	SLC10A4	TCC	0.46283
g__Kutzneria	SLC10A7	-5.59456e+06	1.20005e+07	-0.466195	0.641298	SLC10A7	TCC	0.743159
g__Kutzneria	SLC11A2	-1.11833e+07	1.64186e+07	-0.681137	0.496129	SLC11A2	TCC	0.662303
g__Kutzneria	SLC12A6	-1.64682e+07	1.55928e+07	-1.05614	0.291463	SLC12A6	TCC	0.521059
g__Kutzneria	SLC13A4	-1.697e+07	5.30809e+06	-3.197	0.00148477	SLC13A4	TCC	0.0129491
g__Kutzneria	SLC14A2	-7.95161e+06	3.98016e+06	-1.99781	0.0463279	SLC14A2	TCC	0.179648
g__Kutzneria	SLC15A4	-8.77119e+06	1.26685e+07	-0.692361	0.489061	SLC15A4	TCC	0.658145
g__Kutzneria	SLC16A12	-6.16172e+06	4.50805e+06	-1.36683	0.17235	SLC16A12	TCC	0.399201
g__Kutzneria	SLC17A2	7.51804e+06	4.14577e+06	1.81342	0.0704209	SLC17A2	TCC	0.235753
g__Kutzneria	SLC17A5	-9.36979e+06	1.28609e+07	-0.728551	0.466649	SLC17A5	TCC	0.644801
g__Kutzneria	SLC22A15	-3.95926e+06	6.2078e+06	-0.637787	0.523931	SLC22A15	TCC	0.678271
g__Kutzneria	SLC22A23	-3.9911e+06	6.72405e+06	-0.593556	0.553102	SLC22A23	TCC	0.694533
g__Kutzneria	SLC24A2	-8.85587e+06	3.76141e+06	-2.3544	0.0189739	SLC24A2	TCC	0.0963434
g__Kutzneria	SLC25A38	-1.97215e+06	1.5564e+07	-0.126712	0.899224	SLC25A38	TCC	0.905279
g__Kutzneria	SLC2A7	6.24639e+06	5.309e+06	1.17656	0.23998	SLC2A7	TCC	0.47405
g__Kutzneria	SLC34A1	1.1153e+07	5.7959e+06	1.92429	0.0549371	SLC34A1	TCC	0.200928
g__Kutzneria	SLC39A2	6.82247e+06	3.75386e+06	1.81746	0.0698004	SLC39A2	TCC	0.234403
g__Kutzneria	SLC39A4	9.32737e+06	6.25749e+06	1.49059	0.136756	SLC39A4	TCC	0.351257
g__Kutzneria	SLC48A1	-9.54429e+06	9.46877e+06	-1.00798	0.313998	SLC48A1	TCC	0.539768
g__Kutzneria	SLC4A10	-8.53919e+06	4.16235e+06	-2.05153	0.0407835	SLC4A10	TCC	0.165
g__Kutzneria	SLC5A10	-3.65754e+06	5.41194e+06	-0.675827	0.499491	SLC5A10	TCC	0.664261
g__Kutzneria	SLC5A4	-7.51319e+06	5.71511e+06	-1.31462	0.189296	SLC5A4	TCC	0.419428
g__Kutzneria	SLC6A13	-5.26781e+06	3.85154e+06	-1.36772	0.172072	SLC6A13	TCC	0.39886
g__Kutzneria	SLC6A20	8.13465e+06	4.09314e+06	1.98738	0.0474749	SLC6A20	TCC	0.182599
g__Kutzneria	SLC7A13	1.23888e+07	8.0272e+06	1.54335	0.123436	SLC7A13	TCC	0.331205
g__Kutzneria	SLC7A6	-1.08052e+07	1.05846e+07	-1.02085	0.307865	SLC7A6	TCC	0.534712
g__Kutzneria	SLC7A6OS	6.45061e+06	1.16084e+07	0.555685	0.578697	SLC7A6OS	TCC	0.70882
g__Kutzneria	SLC7A7	-7.0846e+06	7.44139e+06	-0.952053	0.341572	SLC7A7	TCC	0.561243
g__Kutzneria	SLC8A1	-1.47372e+07	6.95009e+06	-2.12043	0.0345065	SLC8A1	TCC	0.147262
g__Kutzneria	SLCO1C1	-1.0982e+07	4.40845e+06	-2.49113	0.0130869	SLCO1C1	TCC	0.073153
g__Kutzneria	SLCO4C1	9.33422e+06	3.89254e+06	2.39798	0.0168852	SLCO4C1	TCC	0.0884379
g__Kutzneria	SLFN12L	-1.24739e+07	4.71544e+06	-2.64533	0.00844177	SLFN12L	TCC	0.0524585
g__Kutzneria	SLFNL1	-2.98357e+06	5.81202e+06	-0.513345	0.607958	SLFNL1	TCC	0.724898
g__Kutzneria	SLIT1	-3.62723e+06	4.76278e+06	-0.761579	0.446703	SLIT1	TCC	0.632532
g__Kutzneria	SLIT2	-4.46346e+06	5.0779e+06	-0.878997	0.379864	SLIT2	TCC	0.588741
g__Kutzneria	SMARCD1	3.41827e+07	1.95573e+07	1.74782	0.0811653	SMARCD1	TCC	0.257571
g__Kutzneria	SMARCE1	1.20158e+07	1.5783e+07	0.761312	0.446863	SMARCE1	TCC	0.632626
g__Kutzneria	SMC1B	6.20204e+06	3.71403e+06	1.6699	0.095623	SMC1B	TCC	0.284816
g__Kutzneria	SMCR5	-5.73429e+06	5.23618e+06	-1.09513	0.274036	SMCR5	TCC	0.505942
g__Kutzneria	SMG7	3.02338e+07	1.79723e+07	1.68224	0.0932036	SMG7	TCC	0.280469
g__Kutzneria	C14orf177	7.34964e+06	1.41632e+07	0.518925	0.604064	C14orf177	TCC	0.722768
g__Kutzneria	C16orf92	9.86131e+06	1.49218e+07	0.660865	0.509031	C16orf92	TCC	0.669799
g__Kutzneria	SNAPC5	7.15539e+06	1.0061e+07	0.711201	0.477322	SNAPC5	TCC	0.651222
g__Kutzneria	`SND1-IT1`	-6.40761e+06	4.85524e+06	-1.31973	0.187584	SND1-IT1	TCC	0.417427
g__Kutzneria	SNORA23	1.15453e+07	1.46149e+07	0.789973	0.429952	SNORA23	TCC	0.621918
g__Kutzneria	SNORA51	-2.45314e+06	5.16817e+06	-0.474663	0.635254	SNORA51	TCC	0.739895
g__Kutzneria	SNORA65	-5.72762e+06	4.72108e+06	-1.2132	0.225678	SNORA65	TCC	0.459541
g__Kutzneria	SNORA71A	1.29174e+07	9.05113e+06	1.42716	0.154215	SNORA71A	TCC	0.375775
g__Kutzneria	`SNORD114-9`	-5.81178e+06	1.92209e+06	-3.02368	0.00263744	SNORD114-9	TCC	0.0207978
g__Kutzneria	`SNORD115-10`	-2.57688e+06	2.02546e+06	-1.27224	0.203932	SNORD115-10	TCC	0.436122
g__Kutzneria	`SNORD115-38`	-4.07829e+06	2.36794e+06	-1.7223	0.085691	SNORD115-38	TCC	0.2663
g__Kutzneria	`SNORD115-39`	-3.54829e+06	1.84801e+06	-1.92006	0.0554716	SNORD115-39	TCC	0.202231
g__Kutzneria	`SNORD115-4`	-5.26922e+06	2.41785e+06	-2.1793	0.0298184	SNORD115-4	TCC	0.133097
g__Kutzneria	SNRK	-1.25034e+07	1.36209e+07	-0.917956	0.359125	SNRK	TCC	0.574217
g__Kutzneria	SNRNP200	2.34041e+07	2.95251e+07	0.792682	0.428373	SNRNP200	TCC	0.62091
g__Kutzneria	SNRPD2	2.32254e+07	1.98152e+07	1.1721	0.241766	SNRPD2	TCC	0.475811
g__Kutzneria	SNRPD3	1.54564e+07	1.5837e+07	0.975968	0.329596	SNRPD3	TCC	0.552182
g__Kutzneria	SNTG1	-5.46438e+06	2.73772e+06	-1.99596	0.04653	SNTG1	TCC	0.180161
g__Kutzneria	SOHLH2	-3.15353e+06	3.31699e+06	-0.950721	0.342248	SOHLH2	TCC	0.561759
g__Kutzneria	SON	-1.65455e+07	2.18391e+07	-0.757608	0.449076	SON	TCC	0.633979
g__Kutzneria	SORBS3	-1.37511e+07	1.15019e+07	-1.19555	0.23249	SORBS3	TCC	0.466557
g__Kutzneria	SORCS1	-9.75471e+06	3.2649e+06	-2.98775	0.00296129	SORCS1	TCC	0.0228455
g__Kutzneria	SOS1	-8.04669e+06	1.69828e+07	-0.473814	0.635858	SOS1	TCC	0.740201
g__Kutzneria	SOS2	-1.14058e+07	1.60356e+07	-0.71128	0.477273	SOS2	TCC	0.651193
g__Kutzneria	SOX9	5.85124e+06	4.7025e+06	1.24428	0.214032	SOX9	TCC	0.447187
g__Kutzneria	SPAG1	1.97394e+07	7.35588e+06	2.68348	0.00754976	SPAG1	TCC	0.0480941
g__Kutzneria	SPAG9	-1.79803e+07	1.54883e+07	-1.1609	0.246289	SPAG9	TCC	0.480265
g__Kutzneria	SPANXA1	-4.04449e+06	2.59795e+06	-1.5568	0.120208	SPANXA1	TCC	0.326034
g__Kutzneria	SPANXN2	6.45771e+06	7.51692e+06	0.859091	0.39074	SPANXN2	TCC	0.596224
g__Kutzneria	SPATA13	-1.32363e+07	8.34138e+06	-1.58682	0.113243	SPATA13	TCC	0.314705
g__Kutzneria	SPATA16	6.93119e+06	5.18353e+06	1.33716	0.181835	SPATA16	TCC	0.410677
g__Kutzneria	SPATA18	-4.03664e+06	4.66586e+06	-0.865143	0.387413	SPATA18	TCC	0.593952
g__Kutzneria	SPATA19	7.54096e+06	7.61916e+06	0.989736	0.322826	SPATA19	TCC	0.546786
g__Kutzneria	SPATA22	-3.03195e+06	3.35401e+06	-0.903976	0.366483	SPATA22	TCC	0.579427
g__Kutzneria	SPATA8	5.33508e+06	7.42939e+06	0.718106	0.473058	SPATA8	TCC	0.648676
g__Kutzneria	SPDYC	1.0365e+07	3.88639e+06	2.66701	0.00792384	SPDYC	TCC	0.0499331
g__Kutzneria	SPDYE6	-1.17013e+07	5.54555e+06	-2.11004	0.0353967	SPDYE6	TCC	0.149817
g__Kutzneria	SPEN	-1.91808e+07	1.67444e+07	-1.14551	0.252596	SPEN	TCC	0.486276
g__Kutzneria	SPIRE1	-1.26961e+07	9.93882e+06	-1.27742	0.202101	SPIRE1	TCC	0.434096
g__Kutzneria	SPNS3	-8.09255e+06	4.96459e+06	-1.63006	0.103777	SPNS3	TCC	0.299003
g__Kutzneria	SPO11	7.51432e+06	1.25574e+07	0.598396	0.549872	SPO11	TCC	0.692789
g__Kutzneria	SPR	7.28917e+06	6.91995e+06	1.05336	0.292733	SPR	TCC	0.522092
g__Kutzneria	SPRYD7	6.85397e+06	9.66478e+06	0.70917	0.47858	SPRYD7	TCC	0.651965
g__Kutzneria	SPSB2	-5.14774e+06	7.26843e+06	-0.708233	0.479161	SPSB2	TCC	0.652311
g__Kutzneria	SPTAN1	-3.03813e+07	2.09009e+07	-1.45359	0.146746	SPTAN1	TCC	0.365465
g__Kutzneria	SREBF2	-1.55174e+07	1.59874e+07	-0.970602	0.332259	SREBF2	TCC	0.55419
g__Kutzneria	SRP14	2.1114e+07	1.2029e+07	1.75525	0.0798849	SRP14	TCC	0.255067
g__Kutzneria	SRPK1	-3.58635e+06	1.40675e+07	-0.254939	0.798885	SRPK1	TCC	0.834384
g__Kutzneria	SRPX	-5.23101e+06	4.95575e+06	-1.05554	0.291733	SRPX	TCC	0.521291
g__Kutzneria	SSRP1	4.06973e+07	2.17661e+07	1.86976	0.0621551	SSRP1	TCC	0.217738
g__Kutzneria	SSTR3	-3.20232e+06	5.11063e+06	-0.626599	0.531234	SSTR3	TCC	0.6824
g__Kutzneria	SSX4B	9.2908e+06	7.91156e+06	1.17433	0.240872	SSX4B	TCC	0.474936
g__Kutzneria	ST13	2.55216e+07	2.14012e+07	1.19253	0.233672	ST13	TCC	0.467721
g__Kutzneria	ST3GAL1	-9.06145e+06	6.71933e+06	-1.34856	0.178144	ST3GAL1	TCC	0.406273
g__Kutzneria	ST3GAL5	-9.15914e+06	6.76212e+06	-1.35448	0.176252	ST3GAL5	TCC	0.403958
g__Kutzneria	ST6GALNAC2	-3.8897e+06	4.39176e+06	-0.885681	0.376254	ST6GALNAC2	TCC	0.586248
g__Kutzneria	`ST7-AS1`	8.48905e+06	6.1749e+06	1.37477	0.169876	ST7-AS1	TCC	0.396247
g__Kutzneria	ST7L	8.16805e+06	1.53963e+07	0.530519	0.59601	ST7L	TCC	0.71832
g__Kutzneria	ST8SIA6	5.54481e+06	3.52061e+06	1.57496	0.115957	ST8SIA6	TCC	0.319154
g__Kutzneria	STAC2	-2.8957e+06	4.2585e+06	-0.679981	0.49686	STAC2	TCC	0.662731
g__Kutzneria	STARD10	1.65789e+07	9.28617e+06	1.78533	0.0748691	STARD10	TCC	0.244954
g__Kutzneria	STARD4	7.97308e+06	7.191e+06	1.10876	0.268117	STARD4	TCC	0.50064
g__Kutzneria	STARD8	-9.66477e+06	7.69717e+06	-1.25563	0.209892	STARD8	TCC	0.44271
g__Kutzneria	STAT1	-6.16947e+06	1.31624e+07	-0.468719	0.639493	STAT1	TCC	0.742164
g__Kutzneria	STAT2	-2.90113e+07	1.44929e+07	-2.00176	0.0458994	STAT2	TCC	0.178557
g__Kutzneria	STAT4	-9.41285e+06	5.91892e+06	-1.5903	0.112458	STAT4	TCC	0.313483
g__Kutzneria	STAT6	-1.05907e+07	1.30293e+07	-0.812839	0.416733	STAT6	TCC	0.613405
g__Kutzneria	STATH	5.39463e+06	3.42704e+06	1.57414	0.116146	STATH	TCC	0.319464
g__Kutzneria	STOM	-2.42571e+06	1.05088e+07	-0.230828	0.817552	STOM	TCC	0.846588
g__Kutzneria	STOX1	1.01652e+07	4.36965e+06	2.32631	0.0204374	STOX1	TCC	0.101669
g__Kutzneria	STX10	-7.34104e+06	1.86006e+07	-0.394666	0.693273	STX10	TCC	0.771843
g__Kutzneria	STYX	1.70894e+07	1.36409e+07	1.25281	0.210915	STYX	TCC	0.443826
g__Kutzneria	SUB1	2.19865e+07	1.44617e+07	1.52032	0.12912	SUB1	TCC	0.339891
g__Kutzneria	ACSM5	-2.16284e+06	3.75686e+06	-0.575705	0.565097	ACSM5	TCC	0.701265
g__Kutzneria	ACTL8	5.75677e+06	4.20066e+06	1.37044	0.17122	ACTL8	TCC	0.397843
g__Kutzneria	ACTR1A	-1.47392e+07	2.10224e+07	-0.701118	0.483585	ACTR1A	TCC	0.654977
g__Kutzneria	ACTRT2	1.28348e+07	2.27365e+07	0.564501	0.572689	ACTRT2	TCC	0.705467
g__Kutzneria	ADA	-5.16623e+06	6.91103e+06	-0.747534	0.455125	ADA	TCC	0.637685
g__Kutzneria	ADAM28	-8.80743e+06	5.49154e+06	-1.60382	0.109444	ADAM28	TCC	0.30855
g__Kutzneria	ADAMTS1	-1.58599e+07	6.78729e+06	-2.33671	0.0198844	ADAMTS1	TCC	0.0996764
g__Kutzneria	ADAMTS19	-4.13418e+06	3.86104e+06	-1.07074	0.28485	ADAMTS19	TCC	0.515388
g__Kutzneria	ADAMTS7	-3.40199e+06	6.14547e+06	-0.553578	0.580138	ADAMTS7	TCC	0.709589
g__Kutzneria	C17orf75	2.49069e+07	1.06455e+07	2.33966	0.01973	C17orf75	TCC	0.0991027
g__Kutzneria	C18orf63	8.87826e+06	7.28747e+06	1.21829	0.22374	C18orf63	TCC	0.457496
g__Kutzneria	C19orf25	5.41063e+06	7.72779e+06	0.700153	0.484187	C19orf25	TCC	0.655318
g__Kutzneria	C19orf33	-2.74043e+06	4.14987e+06	-0.660364	0.509352	C19orf33	TCC	0.669968
g__Kutzneria	C19orf71	-1.88112e+07	4.76723e+06	-3.94594	9.19626e-05	C19orf71	TCC	0.00118002
g__Kutzneria	C19orf81	8.74532e+06	4.92895e+06	1.77428	0.0766815	C19orf81	TCC	0.24868
g__Kutzneria	SUFU	-2.46467e+06	1.22481e+07	-0.201229	0.840609	SUFU	TCC	0.862004
g__Kutzneria	SUGT1	3.42684e+07	1.79871e+07	1.90517	0.0573844	SUGT1	TCC	0.206742
g__Kutzneria	SULT2A1	6.76994e+06	3.20282e+06	2.11374	0.0350772	SULT2A1	TCC	0.148911
g__Kutzneria	SULT6B1	6.2789e+06	8.38558e+06	0.748774	0.454378	SULT6B1	TCC	0.637233
g__Kutzneria	SUMO4	-3.95601e+06	4.95137e+06	-0.798972	0.424721	SUMO4	TCC	0.618607
g__Kutzneria	SUN2	-1.00387e+07	1.20793e+07	-0.831069	0.406368	SUN2	TCC	0.606612
g__Kutzneria	SUN5	1.24505e+07	1.58604e+07	0.785002	0.432858	SUN5	TCC	0.623833
g__Kutzneria	SUPT6H	-1.62976e+07	2.20421e+07	-0.739386	0.460051	SUPT6H	TCC	0.640765
g__Kutzneria	SUPT7L	-1.88079e+07	2.23507e+07	-0.841489	0.400513	SUPT7L	TCC	0.602754
g__Kutzneria	SUSD1	-4.8898e+06	1.28699e+07	-0.379941	0.704165	SUSD1	TCC	0.77789
g__Kutzneria	SWAP70	-2.76167e+07	1.36749e+07	-2.01951	0.044016	SWAP70	TCC	0.173705
g__Kutzneria	SYCN	-3.88747e+06	6.68104e+06	-0.581867	0.560943	SYCN	TCC	0.698914
g__Kutzneria	SYNE2	-1.20139e+07	1.18738e+07	-1.0118	0.31217	SYNE2	TCC	0.538268
g__Kutzneria	SYNPO2L	-5.9411e+06	6.46517e+06	-0.918941	0.35861	SYNPO2L	TCC	0.573846
g__Kutzneria	SYT13	6.20819e+06	3.06486e+06	2.0256	0.0433847	SYT13	TCC	0.172016
g__Kutzneria	SYTL1	-2.75573e+06	6.30795e+06	-0.436866	0.662414	SYTL1	TCC	0.754824
g__Kutzneria	TAAR9	6.49665e+06	1.12194e+07	0.579057	0.562835	TAAR9	TCC	0.700006
g__Kutzneria	TADA2A	2.85552e+07	1.85085e+07	1.54281	0.123567	TADA2A	TCC	0.331402
g__Kutzneria	TAL2	-2.94232e+06	4.84604e+06	-0.60716	0.544046	TAL2	TCC	0.689546
g__Kutzneria	TANC2	-9.86583e+06	8.60815e+06	-1.1461	0.25235	TANC2	TCC	0.486038
g__Kutzneria	TARBP1	-7.39294e+06	1.09135e+07	-0.677411	0.498487	TARBP1	TCC	0.663665
g__Kutzneria	TARP	-6.48817e+06	4.52048e+06	-1.43528	0.151889	TARP	TCC	0.372597
g__Kutzneria	TAS2R16	6.6238e+06	9.87209e+06	0.670963	0.502583	TAS2R16	TCC	0.666028
g__Kutzneria	TASP1	5.60772e+06	1.4881e+07	0.376837	0.70647	TASP1	TCC	0.779143
g__Kutzneria	TBC1D15	2.32176e+07	1.75783e+07	1.32081	0.187224	TBC1D15	TCC	0.416987
g__Kutzneria	TBC1D17	-1.59725e+07	1.42837e+07	-1.11824	0.264052	TBC1D17	TCC	0.497046
g__Kutzneria	TBC1D2B	-2.91726e+07	1.41642e+07	-2.05961	0.0400007	TBC1D2B	TCC	0.162884
g__Kutzneria	TBC1D9	-3.41818e+07	9.80191e+06	-3.48726	0.000535077	TBC1D9	TCC	0.0054741
g__Kutzneria	TBCD	-1.51697e+07	1.62035e+07	-0.936197	0.349665	TBCD	TCC	0.567197
g__Kutzneria	TBCK	-2.87184e+06	1.67831e+07	-0.171114	0.864209	TBCK	TCC	0.878169
g__Kutzneria	TBRG1	-2.06413e+07	1.42574e+07	-1.44776	0.148369	TBRG1	TCC	0.367707
g__Kutzneria	TBX10	8.12479e+06	3.68862e+06	2.20266	0.0281159	TBX10	TCC	0.127777
g__Kutzneria	TBX2	-4.11074e+06	6.56051e+06	-0.626589	0.531241	TBX2	TCC	0.682401
g__Kutzneria	TBX21	-6.98231e+06	5.01411e+06	-1.39253	0.164437	TBX21	TCC	0.389234
g__Kutzneria	TBXA2R	-1.05797e+07	6.05382e+06	-1.7476	0.0812032	TBXA2R	TCC	0.257646
g__Kutzneria	TCF21	-2.89077e+06	2.67357e+06	-1.08124	0.280158	TCF21	TCC	0.511285
g__Kutzneria	TCF23	-8.504e+06	3.17682e+06	-2.67689	0.0076976	TCF23	TCC	0.0488228
g__Kutzneria	TCF24	8.30694e+06	5.7742e+06	1.43863	0.150938	TCF24	TCC	0.371312
g__Kutzneria	TCP11L1	-1.92388e+07	1.45235e+07	-1.32467	0.185941	TCP11L1	TCC	0.415505
g__Kutzneria	TDP1	1.90666e+07	1.25307e+07	1.52159	0.128803	TDP1	TCC	0.339408
g__Kutzneria	TEC	-3.46164e+06	7.58515e+06	-0.45637	0.64834	TEC	TCC	0.747038
g__Kutzneria	TECR	1.66726e+07	1.88393e+07	0.884989	0.376627	TECR	TCC	0.586505
g__Kutzneria	TEDDM1	-5.24808e+06	4.94315e+06	-1.06169	0.288937	TEDDM1	TCC	0.518899
g__Kutzneria	TEK	-9.30619e+06	7.20643e+06	-1.29137	0.197226	TEK	TCC	0.428584
g__Kutzneria	`TEN1-CDK3`	-6.73421e+06	5.64232e+06	-1.19352	0.233285	TEN1-CDK3	TCC	0.467343
g__Kutzneria	TESK1	-1.73274e+07	1.42315e+07	-1.21753	0.224028	TESK1	TCC	0.457793
g__Kutzneria	TEX14	-5.65911e+06	6.4892e+06	-0.872082	0.383621	TEX14	TCC	0.591347
g__Kutzneria	TEX2	-7.17037e+06	1.64645e+07	-0.435505	0.663401	TEX2	TCC	0.755381
g__Kutzneria	TFB1M	1.34135e+07	1.51021e+07	0.888187	0.374906	TFB1M	TCC	0.585301
g__Kutzneria	TFDP3	6.74507e+06	6.10318e+06	1.10517	0.269665	TFDP3	TCC	0.501978
g__Kutzneria	TFPI2	-2.56203e+06	3.46277e+06	-0.739877	0.459753	TFPI2	TCC	0.640579
g__Kutzneria	TGFB1	-1.11715e+07	9.65144e+06	-1.1575	0.247673	TGFB1	TCC	0.481565
g__Kutzneria	TGFB3	-6.62085e+06	6.82853e+06	-0.969586	0.332765	TGFB3	TCC	0.554585
g__Kutzneria	TGM7	8.53731e+06	7.2192e+06	1.18258	0.237588	TGM7	TCC	0.471713
g__Kutzneria	THAP3	6.37156e+06	8.65644e+06	0.736048	0.462078	THAP3	TCC	0.642068
g__Kutzneria	THBS1	-1.3085e+07	7.63291e+06	-1.71428	0.0871536	THBS1	TCC	0.269118
g__Kutzneria	THBS3	-1.54893e+07	9.73671e+06	-1.59081	0.112342	THBS3	TCC	0.313287
g__Kutzneria	THEG	6.64167e+06	4.57572e+06	1.4515	0.147324	THEG	TCC	0.36628
g__Kutzneria	THEG5	6.80965e+06	1.49523e+07	0.455424	0.64902	THEG5	TCC	0.747395
g__Kutzneria	THEMIS	-5.65434e+06	4.41929e+06	-1.27947	0.201381	THEMIS	TCC	0.433283
g__Kutzneria	THTPA	-1.94811e+07	1.07148e+07	-1.81815	0.0696947	THTPA	TCC	0.234169
g__Kutzneria	TIA1	2.5868e+07	1.74744e+07	1.48033	0.139473	TIA1	TCC	0.355128
g__Kutzneria	TIGD7	1.23713e+07	8.11988e+06	1.52358	0.128304	TIGD7	TCC	0.33865
g__Kutzneria	TIGIT	-5.00369e+06	4.90635e+06	-1.01984	0.308343	TIGIT	TCC	0.535136
g__Kutzneria	TIMD4	-2.5828e+06	3.57223e+06	-0.723021	0.470036	TIMD4	TCC	0.646875
g__Kutzneria	TIMELESS	1.22032e+07	1.146e+07	1.06485	0.287507	TIMELESS	TCC	0.517654
g__Kutzneria	TIMM17B	7.63418e+06	7.91282e+06	0.964786	0.335161	TIMM17B	TCC	0.556448
g__Kutzneria	TIMM9	2.42675e+07	8.53467e+06	2.8434	0.00466307	TIMM9	TCC	0.0328945
g__Kutzneria	TIMP3	-1.77702e+06	6.76028e+06	-0.262862	0.792775	TIMP3	TCC	0.830475
g__Kutzneria	TK1	6.47889e+06	5.15887e+06	1.25587	0.209803	TK1	TCC	0.442605
g__Kutzneria	TLCD2	-6.18261e+06	8.56128e+06	-0.72216	0.470565	TLCD2	TCC	0.647167
g__Kutzneria	TLR8	-5.56279e+06	5.19946e+06	-1.06988	0.285237	TLR8	TCC	0.515728
g__Kutzneria	TLX1NB	6.46083e+06	1.37774e+07	0.468945	0.639332	TLX1NB	TCC	0.742087
g__Kutzneria	TM4SF20	5.76308e+06	4.42864e+06	1.30132	0.193803	TM4SF20	TCC	0.424701
g__Kutzneria	TM4SF4	8.84089e+06	2.48068e+06	3.5639	0.000403744	TM4SF4	TCC	0.0042981
g__Kutzneria	TM6SF1	-7.76665e+06	7.75544e+06	-1.00144	0.317141	TM6SF1	TCC	0.542304
g__Kutzneria	TMBIM1	-6.39175e+06	1.28057e+07	-0.499135	0.617924	TMBIM1	TCC	0.730314
g__Kutzneria	TMC8	-1.45608e+07	5.1535e+06	-2.82541	0.0049283	TMC8	TCC	0.0343721
g__Kutzneria	TMCC1	-2.42562e+06	1.54986e+07	-0.156505	0.875704	TMCC1	TCC	0.886727
g__Kutzneria	TMCO2	-6.09672e+06	4.17405e+06	-1.46063	0.144804	TMCO2	TCC	0.362734
g__Kutzneria	TMED1	1.29876e+07	7.38863e+06	1.75779	0.0794516	TMED1	TCC	0.254221
g__Kutzneria	TMED11P	9.54115e+06	8.30049e+06	1.14947	0.250963	TMED11P	TCC	0.484669
g__Kutzneria	TMED2	4.85619e+07	1.54865e+07	3.13576	0.00182441	TMED2	TCC	0.0153524
g__Kutzneria	TMEM119	-3.07774e+06	4.40816e+06	-0.698192	0.485412	TMEM119	TCC	0.65602
g__Kutzneria	TMEM121	-4.226e+06	5.10818e+06	-0.8273	0.408498	TMEM121	TCC	0.608015
g__Kutzneria	TMEM140	-1.09233e+07	9.72191e+06	-1.12357	0.261783	TMEM140	TCC	0.495006
g__Kutzneria	TMEM198B	-3.50897e+06	5.80406e+06	-0.604571	0.545763	TMEM198B	TCC	0.690476
g__Kutzneria	TMEM201	1.79955e+07	7.01768e+06	2.56431	0.010656	TMEM201	TCC	0.0626443
g__Kutzneria	TMEM204	-7.41423e+06	6.72365e+06	-1.10271	0.270733	TMEM204	TCC	0.502986
g__Kutzneria	TMEM240	-3.82109e+06	4.99512e+06	-0.764964	0.444687	TMEM240	TCC	0.631269
g__Kutzneria	TMEM52	7.45666e+06	3.37509e+06	2.20932	0.0276466	TMEM52	TCC	0.126269
g__Kutzneria	TMEM61	5.374e+06	3.13692e+06	1.71314	0.0873629	TMEM61	TCC	0.26952
g__Kutzneria	TMEM64	-6.69167e+06	7.65436e+06	-0.87423	0.382451	TMEM64	TCC	0.590519
g__Kutzneria	TMEM65	2.02627e+07	1.01374e+07	1.99879	0.0462211	TMEM65	TCC	0.179379
g__Kutzneria	TMEM68	2.937e+07	7.03169e+06	4.17681	3.54053e-05	TMEM68	TCC	0.000504013
g__Kutzneria	TMEM69	8.36116e+06	8.81845e+06	0.948144	0.343556	TMEM69	TCC	0.562707
g__Kutzneria	TMEM74	5.32425e+06	3.97558e+06	1.33924	0.181157	TMEM74	TCC	0.409846
g__Kutzneria	TMEM91	-1.55941e+07	6.67341e+06	-2.33675	0.0198826	TMEM91	TCC	0.0996702
g__Kutzneria	TMPO	2.15337e+07	1.46795e+07	1.46692	0.143085	TMPO	TCC	0.360281
g__Kutzneria	TMPRSS11GP	6.08813e+06	4.09432e+07	0.148697	0.881858	TMPRSS11GP	TCC	0.891434
g__Kutzneria	TMUB2	-3.159e+06	1.37179e+07	-0.230283	0.817975	TMUB2	TCC	0.846859
g__Kutzneria	TMX2	2.08815e+07	2.04998e+07	1.01862	0.308922	TMX2	TCC	0.535644
g__Kutzneria	C1orf141	-1.80274e+06	4.40195e+06	-0.409533	0.68234	C1orf141	TCC	0.765771
g__Kutzneria	C1orf229	-9.14822e+06	5.91232e+06	-1.54731	0.122478	C1orf229	TCC	0.329698
g__Kutzneria	C1orf35	1.29999e+07	1.03079e+07	1.26117	0.207891	C1orf35	TCC	0.440507
g__Kutzneria	C1orf54	-2.18689e+06	7.92258e+06	-0.276033	0.782648	C1orf54	TCC	0.824261
g__Kutzneria	C1orf94	-3.50326e+06	4.68797e+06	-0.747288	0.455273	C1orf94	TCC	0.63778
g__Kutzneria	TNFAIP8L1	-1.31646e+07	8.23255e+06	-1.5991	0.110489	TNFAIP8L1	TCC	0.310269
g__Kutzneria	TNFRSF1A	-3.60581e+07	1.45139e+07	-2.48439	0.0133337	TNFRSF1A	TCC	0.0741748
g__Kutzneria	TNFSF13B	-3.47166e+06	5.65141e+06	-0.614299	0.539323	TNFSF13B	TCC	0.686908
g__Kutzneria	TNKS	-1.70646e+07	1.6822e+07	-1.01442	0.310918	TNKS	TCC	0.53726
g__Kutzneria	TNNI3	8.12222e+06	2.32915e+06	3.4872	0.000535192	TNNI3	TCC	0.00547508
g__Kutzneria	TNPO3	4.23473e+07	2.09925e+07	2.01726	0.0442515	TNPO3	TCC	0.17433
g__Kutzneria	TNRC6A	-1.23407e+07	1.27199e+07	-0.970188	0.332465	TNRC6A	TCC	0.554359
g__Kutzneria	TP53TG5	-1.34352e+07	6.40647e+06	-2.09713	0.03653	TP53TG5	TCC	0.153118
g__Kutzneria	TPCN1	-1.29829e+07	1.28964e+07	-1.0067	0.314608	TPCN1	TCC	0.540254
g__Kutzneria	TPK1	-1.97335e+06	6.95559e+06	-0.283707	0.776763	TPK1	TCC	0.820612
g__Kutzneria	TPM1	-2.51407e+06	1.50756e+06	-1.66764	0.0960701	TPM1	TCC	0.285606
g__Kutzneria	TRA2A	-9.34761e+06	1.82537e+07	-0.512093	0.608832	TRA2A	TCC	0.725376
g__Kutzneria	TRAF3IP3	-8.97806e+06	5.00238e+06	-1.79476	0.0733515	TRAF3IP3	TCC	0.24185
g__Kutzneria	TRAPPC1	-1.90106e+07	1.88016e+07	-1.01112	0.312495	TRAPPC1	TCC	0.538534
g__Kutzneria	TRAT1	-4.06181e+06	4.13846e+06	-0.981478	0.326875	TRAT1	TCC	0.550018
g__Kutzneria	TRHDE	-7.18933e+06	3.29874e+06	-2.17942	0.0298094	TRHDE	TCC	0.13307
g__Kutzneria	TRIB1	9.09818e+06	8.69029e+06	1.04694	0.295681	TRIB1	TCC	0.524571
g__Kutzneria	TRIM15	6.88881e+06	4.1096e+06	1.67627	0.0943676	TRIM15	TCC	0.282536
g__Kutzneria	TRIM22	-1.52395e+07	6.62053e+06	-2.30186	0.0217911	TRIM22	TCC	0.106514
g__Kutzneria	TRIM29	-2.82267e+06	2.99857e+06	-0.941339	0.347028	TRIM29	TCC	0.565222
g__Kutzneria	TRIM3	-7.63635e+06	9.60115e+06	-0.795358	0.426817	TRIM3	TCC	0.619924
g__Kutzneria	TRIM6	-5.10291e+06	5.36138e+06	-0.95179	0.341706	TRIM6	TCC	0.561334
g__Kutzneria	TRIM61	-1.30886e+07	6.628e+06	-1.97475	0.0488969	TRIM61	TCC	0.186167
g__Kutzneria	TRIM63	5.34139e+06	3.85273e+06	1.38639	0.166302	TRIM63	TCC	0.391642
g__Kutzneria	TRIM73	-5.42495e+06	5.14096e+06	-1.05524	0.291871	TRIM73	TCC	0.521407
g__Kutzneria	TRIP13	1.06478e+07	4.90564e+06	2.17051	0.0304811	TRIP13	TCC	0.135118
g__Kutzneria	TRMT12	1.26453e+07	1.33778e+07	0.945241	0.345034	TRMT12	TCC	0.563791
g__Kutzneria	TRMT61A	5.98476e+06	9.25353e+06	0.646754	0.518115	TRMT61A	TCC	0.674917
g__Kutzneria	TRPC1	-7.89085e+06	7.21401e+06	-1.09382	0.274608	TRPC1	TCC	0.506447
g__Kutzneria	TRPC4AP	-1.14735e+07	2.4738e+07	-0.463801	0.643011	TRPC4AP	TCC	0.744094
g__Kutzneria	TRPC7	-1.09274e+07	5.30949e+06	-2.05809	0.0401463	TRPC7	TCC	0.163297
g__Kutzneria	TRPM1	-5.31291e+06	4.46446e+06	-1.19004	0.234646	TRPM1	TCC	0.468712
g__Kutzneria	TRPV2	-1.20448e+07	6.81891e+06	-1.76639	0.077997	TRPV2	TCC	0.251339
g__Kutzneria	TRPV4	-4.45506e+06	5.42759e+06	-0.820818	0.412177	TRPV4	TCC	0.6104
g__Kutzneria	TRPV5	6.97907e+06	4.68947e+06	1.48824	0.137375	TRPV5	TCC	0.35214
g__Kutzneria	TSC22D3	-1.54904e+07	7.12289e+06	-2.17473	0.0301613	TSC22D3	TCC	0.134145
g__Kutzneria	TSC22D4	-2.74572e+07	1.47341e+07	-1.86352	0.0630293	TSC22D4	TCC	0.219679
g__Kutzneria	TSEN15	2.43796e+07	8.56096e+06	2.84777	0.00460068	TSEN15	TCC	0.032537
g__Kutzneria	TSEN34	7.58079e+06	1.20061e+07	0.631414	0.528085	TSEN34	TCC	0.680605
g__Kutzneria	TSPEAR	1.1371e+07	3.33411e+06	3.41052	0.000705807	TSPEAR	TCC	0.00693267
g__Kutzneria	TSPY26P	7.0709e+06	4.90959e+06	1.44022	0.150488	TSPY26P	TCC	0.370681
g__Kutzneria	TSPYL2	-1.53824e+07	8.41218e+06	-1.82859	0.0681114	TSPYL2	TCC	0.23076
g__Kutzneria	TSSC4	6.51348e+06	8.37043e+06	0.778154	0.43688	TSSC4	TCC	0.62636
g__Kutzneria	TSTD1	-2.59904e+06	6.23231e+06	-0.417026	0.676855	TSTD1	TCC	0.762711
g__Kutzneria	TTC19	-2.48512e+07	1.22123e+07	-2.03493	0.0424337	TTC19	TCC	0.169496
g__Kutzneria	TTC24	-3.75363e+06	4.46921e+06	-0.839886	0.401411	TTC24	TCC	0.603353
g__Kutzneria	TTC27	2.40128e+07	1.71263e+07	1.4021	0.161562	TTC27	TCC	0.385466
g__Kutzneria	TTC4	8.9477e+06	1.11532e+07	0.802251	0.422824	TTC4	TCC	0.617348
g__Kutzneria	TTI1	2.12503e+07	1.61147e+07	1.31869	0.18793	TTI1	TCC	0.417832
g__Kutzneria	TTN	-1.138e+07	4.54402e+06	-2.50439	0.0126126	TTN	TCC	0.0711402
g__Kutzneria	TTTY4	8.28283e+06	1.67123e+07	0.495611	0.620406	TTTY4	TCC	0.731659
g__Kutzneria	TTTY5	1.6026e+07	1.56837e+07	1.02182	0.307403	TTTY5	TCC	0.534359
g__Kutzneria	TTTY6	2.42768e+07	1.00103e+08	0.242519	0.808487	TTTY6	TCC	0.840562
g__Kutzneria	TTTY6B	1.89501e+07	7.81384e+07	0.242519	0.808487	TTTY6B	TCC	0.840562
g__Kutzneria	TTTY7	6.10544e+07	4.10593e+08	0.148698	0.881857	TTTY7	TCC	0.891434
g__Kutzneria	TTTY8B	9.88339e+06	7.76292e+07	0.127315	0.898747	TTTY8B	TCC	0.904901
g__Kutzneria	TUBA8	-6.04102e+06	6.39571e+06	-0.944543	0.34539	TUBA8	TCC	0.564037
g__Kutzneria	TUBG1	2.25289e+07	1.51953e+07	1.48263	0.138861	TUBG1	TCC	0.354266
g__Kutzneria	TULP4	-6.2985e+06	1.29652e+07	-0.4858	0.627342	TULP4	TCC	0.735498
g__Kutzneria	TXN	1.12281e+07	1.3444e+07	0.835174	0.404055	TXN	TCC	0.605117
g__Kutzneria	TXN2	2.14862e+07	1.61517e+07	1.33028	0.184089	TXN2	TCC	0.413343
g__Kutzneria	TXNRD2	9.87579e+06	1.20662e+07	0.818467	0.413516	TXNRD2	TCC	0.611325
g__Kutzneria	TYW3	5.456e+06	1.13946e+07	0.478823	0.632293	TYW3	TCC	0.73829
g__Kutzneria	UACA	-5.34007e+06	1.10451e+07	-0.483477	0.628988	UACA	TCC	0.736416
g__Kutzneria	UBAC2	2.54711e+07	1.29442e+07	1.96777	0.0496976	UBAC2	TCC	0.188183
g__Kutzneria	`UBAC2-AS1`	8.10891e+06	9.36325e+06	0.866036	0.386924	UBAC2-AS1	TCC	0.593618
g__Kutzneria	UBAP1	-3.48215e+06	1.64395e+07	-0.211816	0.832345	UBAP1	TCC	0.856492
g__Kutzneria	UBAP1L	-9.02618e+06	5.82617e+06	-1.54925	0.122013	UBAP1L	TCC	0.328929
g__Kutzneria	UBAP2	1.58155e+07	1.87755e+07	0.842347	0.400033	UBAP2	TCC	0.602414
g__Kutzneria	UBAP2L	-1.23794e+07	2.47705e+07	-0.499765	0.617481	UBAP2L	TCC	0.730085
g__Kutzneria	UBASH3A	-7.48811e+06	4.40602e+06	-1.69952	0.089901	UBASH3A	TCC	0.274357
g__Kutzneria	UBE2J2	1.15761e+07	1.30947e+07	0.884027	0.377146	UBE2J2	TCC	0.586856
g__Kutzneria	UBE2L3	1.96381e+07	1.35268e+07	1.45179	0.147244	UBE2L3	TCC	0.366169
g__Kutzneria	UBE2N	1.89656e+07	1.35719e+07	1.39742	0.162964	UBE2N	TCC	0.387355
g__Kutzneria	UBE2U	5.62745e+06	4.35946e+06	1.29086	0.197404	UBE2U	TCC	0.428778
g__Kutzneria	UBE3C	2.23341e+07	2.12467e+07	1.05118	0.29373	UBE3C	TCC	0.522958
g__Kutzneria	UBE4A	-1.03694e+07	2.09323e+07	-0.495377	0.620571	UBE4A	TCC	0.73175
g__Kutzneria	UBL3	2.10891e+07	1.03597e+07	2.03569	0.042357	UBL3	TCC	0.169295
g__Kutzneria	UBL5	1.37059e+07	2.10362e+07	0.651539	0.515025	UBL5	TCC	0.673166
g__Kutzneria	UBOX5	3.13367e+07	1.09002e+07	2.87489	0.00422996	UBOX5	TCC	0.0304372
g__Kutzneria	UCHL5	2.91795e+07	1.43878e+07	2.02807	0.0431312	UCHL5	TCC	0.171333
g__Kutzneria	UGDH	7.10358e+06	9.55504e+06	0.743437	0.457598	UGDH	TCC	0.639243
g__Kutzneria	UGP2	1.07925e+07	1.6051e+07	0.672388	0.501676	UGP2	TCC	0.665531
g__Kutzneria	UGT2A1	6.95423e+06	4.12688e+06	1.6851	0.0926496	UGT2A1	TCC	0.279433
g__Kutzneria	UGT2A2	1.12115e+07	4.47921e+06	2.503	0.0126618	UGT2A2	TCC	0.0713536
g__Kutzneria	UGT2B10	5.39313e+06	3.11759e+06	1.7299	0.0843213	UGT2B10	TCC	0.26369
g__Kutzneria	UMOD	-3.68204e+06	5.02924e+06	-0.732126	0.464466	UMOD	TCC	0.643601
g__Kutzneria	UNC13D	-7.50039e+06	5.90951e+06	-1.26921	0.205012	UNC13D	TCC	0.437311
g__Kutzneria	UNC5B	-3.5038e+06	6.97693e+06	-0.502197	0.61577	UNC5B	TCC	0.72914
g__Kutzneria	UPK1B	-2.93885e+06	2.89463e+06	-1.01527	0.310512	UPK1B	TCC	0.536931
g__Kutzneria	UQCR10	2.5023e+07	1.24776e+07	2.00543	0.0455049	UQCR10	TCC	0.17756
g__Kutzneria	USP24	-4.30897e+07	2.09932e+07	-2.05256	0.0406833	USP24	TCC	0.164717
g__Kutzneria	USP3	2.05083e+07	1.36107e+07	1.50678	0.132557	USP3	TCC	0.345036
g__Kutzneria	USP42	2.98534e+07	1.61644e+07	1.84687	0.0654115	USP42	TCC	0.224913
g__Kutzneria	UTP14C	-5.18964e+06	1.7039e+07	-0.304574	0.760829	UTP14C	TCC	0.810838
g__Kutzneria	UTP6	9.18002e+06	2.03588e+07	0.450911	0.652267	UTP6	TCC	0.74918
g__Kutzneria	UTS2	-4.08576e+06	3.17017e+06	-1.28881	0.198114	UTS2	TCC	0.4296
g__Kutzneria	VAC14	1.20118e+07	1.79725e+07	0.668345	0.50425	VAC14	TCC	0.667012
g__Kutzneria	VAMP2	-2.52546e+07	6.91997e+06	-3.64952	0.000292981	VAMP2	TCC	0.00325874
g__Kutzneria	VAMP5	-1.40514e+07	7.81921e+06	-1.79703	0.0729892	VAMP5	TCC	0.241116
g__Kutzneria	VANGL2	5.39484e+06	4.26148e+06	1.26596	0.206172	VANGL2	TCC	0.438626
g__Kutzneria	VAT1	-1.31704e+07	1.14506e+07	-1.15019	0.250667	VAT1	TCC	0.484409
g__Kutzneria	VCY	8.26101e+06	5.92032e+06	1.39537	0.163581	VCY	TCC	0.388134
g__Kutzneria	C1QTNF4	-5.96505e+06	4.06233e+06	-1.46838	0.142687	C1QTNF4	TCC	0.359711
g__Kutzneria	C1QTNF9	8.01611e+06	5.36871e+06	1.49312	0.136095	C1QTNF9	TCC	0.350292
g__Kutzneria	C1R	-9.89831e+06	6.95552e+06	-1.42309	0.155392	C1R	TCC	0.377356
g__Kutzneria	C1S	-8.84566e+06	7.05103e+06	-1.25452	0.210293	C1S	TCC	0.443153
g__Kutzneria	C21orf91	8.87826e+06	7.47944e+06	1.18702	0.235834	C21orf91	TCC	0.469917
g__Kutzneria	`C21orf91-OT1`	1.2703e+07	2.01042e+07	0.631858	0.527795	C21orf91-OT1	TCC	0.680448
g__Kutzneria	VENTXP1	1.87555e+07	3.28967e+07	0.570133	0.568867	VENTXP1	TCC	0.703394
g__Kutzneria	VILL	-5.75417e+06	6.37182e+06	-0.903065	0.366966	VILL	TCC	0.57975
g__Kutzneria	VN1R2	-6.27043e+06	3.56256e+06	-1.76009	0.0790601	VN1R2	TCC	0.253472
g__Kutzneria	VPS13D	-3.1884e+07	1.30595e+07	-2.44144	0.0150062	VPS13D	TCC	0.0810418
g__Kutzneria	VPS39	-1.92665e+07	2.33193e+07	-0.826206	0.409118	VPS39	TCC	0.608444
g__Kutzneria	VPS41	-2.70325e+06	2.02611e+07	-0.133421	0.893919	VPS41	TCC	0.900967
g__Kutzneria	VSX2	1.04711e+07	8.53206e+06	1.22727	0.220353	VSX2	TCC	0.453956
g__Kutzneria	VTA1	3.18797e+07	1.09072e+07	2.92282	0.00364049	VTA1	TCC	0.0269831
g__Kutzneria	VWF	-1.24917e+07	6.9689e+06	-1.79249	0.0737148	VWF	TCC	0.242577
g__Kutzneria	WDR17	-4.68379e+06	4.51256e+06	-1.03795	0.299843	WDR17	TCC	0.528054
g__Kutzneria	WDR44	-3.18782e+07	1.99944e+07	-1.59436	0.111546	WDR44	TCC	0.312015
g__Kutzneria	WDR53	2.05161e+07	1.31444e+07	1.56082	0.119257	WDR53	TCC	0.324511
g__Kutzneria	WDR6	-1.41675e+07	1.46021e+07	-0.970238	0.33244	WDR6	TCC	0.554336
g__Kutzneria	WDR61	1.77505e+07	1.79772e+07	0.98739	0.323973	WDR61	TCC	0.547719
g__Kutzneria	WDR76	1.23734e+07	7.47206e+06	1.65596	0.0984145	WDR76	TCC	0.289767
g__Kutzneria	WDR83OS	1.68039e+07	1.3402e+07	1.25384	0.210541	WDR83OS	TCC	0.443401
g__Kutzneria	WNT3A	1.30937e+07	5.10769e+06	2.56353	0.0106795	WNT3A	TCC	0.0627477
g__Kutzneria	WNT9B	-4.16446e+06	5.64298e+06	-0.73799	0.460899	WNT9B	TCC	0.641301
g__Kutzneria	WTIP	-1.13196e+07	6.55768e+06	-1.72615	0.0849942	WTIP	TCC	0.264972
g__Kutzneria	WWC2	-4.74344e+06	8.51318e+06	-0.557188	0.577671	WWC2	TCC	0.708241
g__Kutzneria	XRN2	4.07649e+07	2.23478e+07	1.82411	0.0687868	XRN2	TCC	0.232212
g__Kutzneria	XXYLT1	1.46595e+07	8.06611e+06	1.81742	0.0698065	XXYLT1	TCC	0.234412
g__Kutzneria	YDJC	6.52587e+06	6.87879e+06	0.948694	0.343276	YDJC	TCC	0.562518
g__Kutzneria	YJEFN3	-9.54239e+06	5.00629e+06	-1.90608	0.0572654	YJEFN3	TCC	0.20647
g__Kutzneria	ZBTB1	-1.92978e+07	1.67275e+07	-1.15366	0.249242	ZBTB1	TCC	0.483059
g__Kutzneria	ZBTB25	-2.32128e+07	1.26414e+07	-1.83626	0.0669676	ZBTB25	TCC	0.228319
g__Kutzneria	ZBTB4	-2.19492e+07	1.11054e+07	-1.97645	0.0487034	ZBTB4	TCC	0.185707
g__Kutzneria	ZBTB45	-3.16039e+06	9.41079e+06	-0.335826	0.737156	ZBTB45	TCC	0.796717
g__Kutzneria	ZBTB46	-1.13258e+07	8.3947e+06	-1.34917	0.17795	ZBTB46	TCC	0.406042
g__Kutzneria	ZBTB8OS	3.14515e+07	6.92372e+06	4.54258	7.11631e-06	ZBTB8OS	TCC	0.000118016
g__Kutzneria	ZBTB9	1.7231e+07	6.89117e+06	2.50044	0.0127523	ZBTB9	TCC	0.071739
g__Kutzneria	ZC2HC1B	-3.48384e+06	4.42816e+06	-0.786747	0.431837	ZC2HC1B	TCC	0.623144
g__Kutzneria	ZC3H12D	-9.60623e+06	7.26286e+06	-1.32265	0.186611	ZC3H12D	TCC	0.41628
g__Kutzneria	ZC3H7A	-1.14285e+07	1.76524e+07	-0.647421	0.517684	ZC3H7A	TCC	0.674655
g__Kutzneria	ZCCHC12	-4.99627e+06	3.63439e+06	-1.37472	0.169891	ZCCHC12	TCC	0.39626
g__Kutzneria	ZCCHC24	-9.23413e+06	8.95286e+06	-1.03142	0.30289	ZCCHC24	TCC	0.530611
g__Kutzneria	ZCCHC8	2.31397e+07	2.11552e+07	1.09381	0.274615	ZCCHC8	TCC	0.506452
g__Kutzneria	ZFAND5	-1.00933e+07	1.13975e+07	-0.885573	0.376312	ZFAND5	TCC	0.586288
g__Kutzneria	ZFP41	1.05686e+07	6.59122e+06	1.60344	0.109527	ZFP41	TCC	0.3087
g__Kutzneria	ZFX	2.50642e+07	1.74843e+07	1.43352	0.152392	ZFX	TCC	0.373273
g__Kutzneria	ZFYVE1	-2.30738e+07	1.61e+07	-1.43316	0.152495	ZFYVE1	TCC	0.373408
g__Kutzneria	ZG16	1.03748e+07	3.96929e+06	2.61376	0.00925018	ZG16	TCC	0.0562648
g__Kutzneria	ZMYND8	7.76359e+06	1.39361e+07	0.557086	0.577741	ZMYND8	TCC	0.708285
g__Kutzneria	ZNF117	-4.96004e+06	5.28979e+06	-0.937664	0.348911	ZNF117	TCC	0.566644
g__Kutzneria	ZNF280B	6.62261e+06	4.36933e+06	1.5157	0.130284	ZNF280B	TCC	0.341644
g__Kutzneria	ZNF280D	6.59093e+06	1.43801e+07	0.458338	0.646927	ZNF280D	TCC	0.746267
g__Kutzneria	ZNF281	-3.61453e+06	1.37809e+07	-0.262285	0.79322	ZNF281	TCC	0.830766
g__Kutzneria	`ZNF32-AS3`	1.19617e+07	2.51813e+07	0.475024	0.634996	ZNF32-AS3	TCC	0.73979
g__Kutzneria	ZNF337	-5.64336e+06	1.07614e+07	-0.52441	0.600247	ZNF337	TCC	0.720662
g__Kutzneria	ZNF366	-6.59712e+06	7.32622e+06	-0.900481	0.368337	ZNF366	TCC	0.580759
g__Kutzneria	ZNF414	-3.57528e+06	8.85992e+06	-0.403534	0.686744	ZNF414	TCC	0.76815
g__Kutzneria	ZNF43	-4.46744e+06	5.68823e+06	-0.785383	0.432635	ZNF43	TCC	0.623668
g__Kutzneria	ZNF484	2.35194e+07	9.17662e+06	2.56297	0.0106966	ZNF484	TCC	0.0628192
g__Kutzneria	ZNF506	-4.5132e+06	6.98393e+06	-0.646227	0.518456	ZNF506	TCC	0.675103
g__Kutzneria	ZNF540	-9.96499e+06	5.39606e+06	-1.84672	0.0654332	ZNF540	TCC	0.22496
g__Kutzneria	ZNF579	6.97895e+06	6.2367e+06	1.11901	0.263721	ZNF579	TCC	0.496744
g__Kutzneria	ZNF593	6.1085e+06	6.60622e+06	0.924659	0.35563	ZNF593	TCC	0.571671
g__Kutzneria	ZNF597	-2.39145e+06	7.71832e+06	-0.30984	0.756823	ZNF597	TCC	0.808414
g__Kutzneria	ZNF609	-4.28081e+06	1.7279e+07	-0.247746	0.804442	ZNF609	TCC	0.837995
g__Kutzneria	ZNF625	-3.27751e+06	6.76129e+06	-0.484746	0.628088	ZNF625	TCC	0.735908
g__Kutzneria	ZNF644	2.14296e+07	1.65522e+07	1.29467	0.196087	ZNF644	TCC	0.427304
g__Kutzneria	C2orf68	2.84239e+07	9.93299e+06	2.86156	0.00440861	C2orf68	TCC	0.0314509
g__Kutzneria	ZNF655	-2.29299e+07	1.03996e+07	-2.20488	0.0279585	ZNF655	TCC	0.127278
g__Kutzneria	ZNF680	-4.45008e+06	7.92373e+06	-0.561615	0.574653	ZNF680	TCC	0.706541
g__Kutzneria	ZNF696	1.45538e+07	7.71527e+06	1.88636	0.0598792	ZNF696	TCC	0.212535
g__Kutzneria	ZNF7	1.25215e+07	1.26995e+07	0.985981	0.324663	ZNF7	TCC	0.548234
g__Kutzneria	ZNF726	-3.47497e+06	5.7223e+06	-0.607268	0.543974	ZNF726	TCC	0.689508
g__Kutzneria	ZNF763	-5.14455e+06	7.38857e+06	-0.696285	0.486603	ZNF763	TCC	0.656701
g__Kutzneria	ZNF777	1.6419e+07	1.22936e+07	1.33557	0.182353	ZNF777	TCC	0.411296
g__Kutzneria	ZNF782	7.65513e+06	8.10391e+06	0.944621	0.34535	ZNF782	TCC	0.564007
g__Kutzneria	ZNF813	-1.7689e+06	8.98747e+06	-0.196819	0.844057	ZNF813	TCC	0.864286
g__Kutzneria	ZNF816	1.27652e+07	8.15448e+06	1.56542	0.118175	ZNF816	TCC	0.322748
g__Kutzneria	ZNF831	-1.31979e+07	5.5869e+06	-2.36229	0.0185798	ZNF831	TCC	0.0948635
g__Kutzneria	ZNF844	-4.35897e+06	7.71339e+06	-0.565118	0.57227	ZNF844	TCC	0.705246
g__Kutzneria	ZNF862	-3.5855e+06	8.80612e+06	-0.40716	0.68408	ZNF862	TCC	0.766681
g__Kutzneria	ZPBP2	6.55824e+06	8.09628e+06	0.810031	0.418343	ZPBP2	TCC	0.614425
g__Kutzneria	ZSCAN18	-3.73129e+06	5.8254e+06	-0.640521	0.522154	ZSCAN18	TCC	0.677223
g__Kutzneria	ZSCAN2	5.34965e+06	9.56237e+06	0.559448	0.57613	ZSCAN2	TCC	0.707391
g__Kutzneria	ZSCAN30	-6.91861e+06	8.92471e+06	-0.775219	0.43861	ZSCAN30	TCC	0.627447
g__Kutzneria	ZYX	-1.09372e+07	8.59595e+06	-1.27237	0.203888	ZYX	TCC	0.436073
g__Kutzneria	C7orf25	4.29902e+07	1.1272e+07	3.81389	0.000155539	C7orf25	TCC	0.00187548
g__Kutzneria	C8orf87	5.64779e+06	4.24234e+06	1.33129	0.183755	C8orf87	TCC	0.412947
g__Kutzneria	CABP2	8.23277e+06	1.0413e+07	0.790623	0.429573	CABP2	TCC	0.621672
g__Kutzneria	CABP5	7.9322e+06	1.14907e+07	0.690315	0.490346	CABP5	TCC	0.658866
g__Kutzneria	CACNA2D4	-5.17349e+06	7.09373e+06	-0.729304	0.466188	CACNA2D4	TCC	0.644575
g__Kutzneria	CALML6	-3.66976e+06	4.16734e+06	-0.8806	0.378996	CALML6	TCC	0.588142
g__Kutzneria	CALR3	8.19107e+06	3.91531e+06	2.09206	0.0369833	CALR3	TCC	0.154409
g__Kutzneria	CAMK2A	-1.01095e+07	3.87754e+06	-2.6072	0.00942641	CAMK2A	TCC	0.0570739
g__Kutzneria	CAMSAP2	-3.67988e+06	1.52292e+07	-0.241633	0.809173	CAMSAP2	TCC	0.841023
g__Kutzneria	CARD9	-1.14661e+07	5.51642e+06	-2.07854	0.0382162	CARD9	TCC	0.157872
g__Kutzneria	CARNS1	-1.01831e+07	5.38538e+06	-1.89088	0.0592707	CARNS1	TCC	0.211137
g__Kutzneria	CASP8AP2	1.65023e+07	1.37973e+07	1.19605	0.232294	CASP8AP2	TCC	0.466365
g__Kutzneria	CATSPER1	5.75059e+06	4.3507e+06	1.32176	0.186908	CATSPER1	TCC	0.416634
g__Kutzneria	CBFA2T3	-4.66181e+06	5.60086e+06	-0.832339	0.405651	CBFA2T3	TCC	0.606156
g__Kutzneria	CBLN1	-2.32835e+06	3.18152e+06	-0.731836	0.464643	CBLN1	TCC	0.643708
g__Kutzneria	CBLN4	-3.69944e+06	3.988e+06	-0.927641	0.354082	CBLN4	TCC	0.570538
g__Kutzneria	CC2D1A	1.8579e+07	1.34999e+07	1.37623	0.169422	CC2D1A	TCC	0.39566
g__Kutzneria	CCDC103	5.76186e+06	5.08118e+06	1.13396	0.257404	CCDC103	TCC	0.490864
g__Kutzneria	CCDC116	6.36333e+06	6.13847e+06	1.03663	0.300455	CCDC116	TCC	0.528584
g__Kutzneria	CCDC121	9.89104e+06	6.69058e+06	1.47835	0.14	CCDC121	TCC	0.355875
g__Kutzneria	CCDC134	1.13025e+07	1.1574e+07	0.976544	0.32931	CCDC134	TCC	0.551966
g__Kutzneria	CCDC141	-8.69356e+06	4.40799e+06	-1.97223	0.0491848	CCDC141	TCC	0.186901
g__Kutzneria	CCDC28B	5.39002e+06	6.19796e+06	0.869643	0.384951	CCDC28B	TCC	0.592253
g__Kutzneria	CCDC34	6.41438e+06	1.00811e+07	0.636276	0.524914	CCDC34	TCC	0.678823
g__Kutzneria	CCDC43	5.60875e+06	1.15036e+07	0.487563	0.626093	CCDC43	TCC	0.734812
g__Kutzneria	CCDC66	-5.29483e+06	1.2422e+07	-0.426248	0.670127	CCDC66	TCC	0.759093
g__Kutzneria	CCDC80	-8.18204e+06	5.96885e+06	-1.37079	0.171112	CCDC80	TCC	0.397715
g__Kutzneria	ADAP2	-1.259e+07	7.53854e+06	-1.67009	0.0955846	ADAP2	TCC	0.284738
g__Kutzneria	ADCY7	-1.4462e+07	6.83269e+06	-2.11659	0.0348335	ADCY7	TCC	0.14821
g__Kutzneria	ADCY8	-3.70847e+06	3.40108e+06	-1.09038	0.27612	ADCY8	TCC	0.507741
g__Kutzneria	ADCYAP1R1	-9.03527e+06	4.29174e+06	-2.10527	0.0358119	ADCYAP1R1	TCC	0.151027
g__Kutzneria	ADHFE1	-9.94896e+06	5.2053e+06	-1.91131	0.0565881	ADHFE1	TCC	0.204888
g__Kutzneria	ADM2	1.20756e+07	5.88381e+06	2.05235	0.0407038	ADM2	TCC	0.164778
g__Kutzneria	ADRA2A	-4.95578e+06	4.23409e+06	-1.17045	0.242429	ADRA2A	TCC	0.476449
g__Kutzneria	ADTRP	6.22074e+06	3.85156e+06	1.61512	0.106972	ADTRP	TCC	0.304389
g__Kutzneria	AEBP1	-7.36405e+06	6.35747e+06	-1.15833	0.247333	AEBP1	TCC	0.481254
g__Kutzneria	CCL14	-4.3481e+06	3.22677e+06	-1.34751	0.178483	CCL14	TCC	0.406678
g__Kutzneria	CCL4	-7.29426e+06	5.27133e+06	-1.38376	0.167106	CCL4	TCC	0.39269
g__Kutzneria	CCNE2	1.5505e+07	5.33573e+06	2.90589	0.00383957	CCNE2	TCC	0.0281636
g__Kutzneria	CCNK	-2.20554e+07	1.93604e+07	-1.1392	0.255214	CCNK	TCC	0.488827
g__Kutzneria	CCR5	-1.83281e+06	4.83105e+06	-0.379382	0.70458	CCR5	TCC	0.778128
g__Kutzneria	CCZ1	5.87651e+07	1.79299e+07	3.2775	0.00112697	CCZ1	TCC	0.0102871
g__Kutzneria	CD109	-4.60717e+06	5.33032e+06	-0.864332	0.387858	CD109	TCC	0.594259
g__Kutzneria	CD163	-1.66159e+07	6.19057e+06	-2.68407	0.0075367	CD163	TCC	0.0480288
g__Kutzneria	CD177	-6.21034e+06	3.08809e+06	-2.01106	0.0449044	CD177	TCC	0.176002
g__Kutzneria	CD180	-3.84236e+06	5.05729e+06	-0.759767	0.447785	CD180	TCC	0.633188
g__Kutzneria	CD247	-8.71912e+06	4.85219e+06	-1.79694	0.0730035	CD247	TCC	0.241143
g__Kutzneria	CD3D	-5.83203e+06	4.28899e+06	-1.35977	0.174572	CD3D	TCC	0.401887
g__Kutzneria	CD3G	-4.13349e+06	4.1561e+06	-0.994561	0.320475	CD3G	TCC	0.544948
g__Kutzneria	CD44	-4.00736e+06	9.71754e+06	-0.412385	0.68025	CD44	TCC	0.764601
g__Kutzneria	CD53	-8.2274e+06	5.93818e+06	-1.38551	0.166571	CD53	TCC	0.392002
g__Kutzneria	CD55	5.89631e+06	8.06678e+06	0.730938	0.465191	CD55	TCC	0.644012
g__Kutzneria	CD58	7.27355e+06	7.1854e+06	1.01227	0.311944	CD58	TCC	0.538095
g__Kutzneria	CD69	-5.3525e+06	4.59621e+06	-1.16455	0.244808	CD69	TCC	0.478811
g__Kutzneria	CD84	-3.05952e+06	5.84648e+06	-0.52331	0.601012	CD84	TCC	0.721076
g__Kutzneria	CD96	-5.61844e+06	4.92941e+06	-1.13978	0.254974	CD96	TCC	0.488625
g__Kutzneria	CDC14C	5.4417e+06	6.59929e+06	0.824588	0.410035	CDC14C	TCC	0.609028
g__Kutzneria	CDC16	9.52357e+06	2.20685e+07	0.431546	0.666274	CDC16	TCC	0.756958
g__Kutzneria	CDCA5	6.72403e+06	4.88326e+06	1.37695	0.169199	CDCA5	TCC	0.395371
g__Kutzneria	CDCA7	6.44335e+06	4.8105e+06	1.33944	0.181093	CDCA7	TCC	0.409781
g__Kutzneria	CDCA8	8.21372e+06	5.51392e+06	1.48963	0.137009	CDCA8	TCC	0.351633
g__Kutzneria	CDH1	5.52565e+06	5.55042e+06	0.995537	0.320001	CDH1	TCC	0.54458
g__Kutzneria	CDH11	-5.62252e+06	6.4558e+06	-0.870924	0.384252	CDH11	TCC	0.591765
g__Kutzneria	CDH19	-4.17021e+06	3.33499e+06	-1.25044	0.211777	CDH19	TCC	0.444756
g__Kutzneria	CDK11A	-1.82169e+06	2.7711e+06	-0.657389	0.511261	CDK11A	TCC	0.671072
g__Kutzneria	CDK12	-2.51835e+06	1.68609e+07	-0.149361	0.881335	CDK12	TCC	0.891024
g__Kutzneria	CDK2AP1	-9.58887e+06	1.33492e+07	-0.718311	0.472932	CDK2AP1	TCC	0.648589
g__Kutzneria	CDK9	-3.42814e+06	1.94914e+07	-0.17588	0.860466	CDK9	TCC	0.875356
g__Kutzneria	CDKN1A	-1.163e+07	8.78168e+06	-1.32435	0.186049	CDKN1A	TCC	0.415628
g__Kutzneria	CDKN1B	-3.06762e+06	1.50772e+07	-0.203461	0.838865	CDKN1B	TCC	0.860808
g__Kutzneria	CDKN2B	6.95947e+06	4.91043e+06	1.41728	0.15708	CDKN2B	TCC	0.379589
g__Kutzneria	`CDKN2B-AS1`	-5.1872e+06	6.04597e+06	-0.857961	0.391363	CDKN2B-AS1	TCC	0.596636
g__Kutzneria	CDSN	-4.3477e+06	4.09462e+06	-1.06181	0.288882	CDSN	TCC	0.518841
g__Kutzneria	CEACAM21	-5.7438e+06	5.08701e+06	-1.12911	0.259442	CEACAM21	TCC	0.492833
g__Kutzneria	CELF2	-1.05933e+07	6.43583e+06	-1.64599	0.100452	CELF2	TCC	0.293304
g__Kutzneria	CENPI	7.88003e+06	6.25255e+06	1.26029	0.208206	CENPI	TCC	0.440863
g__Kutzneria	CENPK	6.65082e+06	6.7824e+06	0.9806	0.327308	CENPK	TCC	0.550347
g__Kutzneria	CENPVL1	1.18725e+07	4.39294e+07	0.270263	0.78708	CENPVL1	TCC	0.827034
g__Kutzneria	CEP170	-1.89166e+07	1.18621e+07	-1.59472	0.111465	CEP170	TCC	0.311886
g__Kutzneria	CEP89	1.05422e+07	1.61606e+07	0.652341	0.514508	CEP89	TCC	0.672903
g__Kutzneria	CETN1	1.1642e+07	1.63474e+07	0.712162	0.476727	CETN1	TCC	0.650864
g__Kutzneria	CFHR5	5.43981e+06	3.47173e+06	1.56689	0.117831	CFHR5	TCC	0.322215
g__Kutzneria	CHAMP1	-3.30715e+06	1.13085e+07	-0.29245	0.770075	CHAMP1	TCC	0.816516
g__Kutzneria	CHMP3	-2.07582e+07	1.86354e+07	-1.11391	0.265902	CHMP3	TCC	0.498641
g__Kutzneria	CHRNA3	-9.09478e+06	3.32546e+06	-2.7349	0.00648202	CHRNA3	TCC	0.042694
g__Kutzneria	CHRNB1	-6.04661e+06	6.62091e+06	-0.91326	0.361586	CHRNB1	TCC	0.575974
g__Kutzneria	CHST11	-1.08509e+07	7.37298e+06	-1.47171	0.141785	CHST11	TCC	0.358432
g__Kutzneria	CHURC1	1.90198e+07	7.67569e+06	2.47793	0.0135743	CHURC1	TCC	0.0751791
g__Kutzneria	CIAO1	2.05085e+07	1.60185e+07	1.2803	0.201087	CIAO1	TCC	0.432952
g__Kutzneria	CIC	-2.94705e+07	1.29615e+07	-2.2737	0.0234463	CIC	TCC	0.112261
g__Kutzneria	CIRBP	-6.01079e+06	1.28758e+07	-0.466829	0.640845	CIRBP	TCC	0.74289
g__Kutzneria	CLDN17	9.07273e+06	8.09009e+06	1.12146	0.262679	CLDN17	TCC	0.495821
g__Kutzneria	CLDN5	-3.26726e+06	4.70897e+06	-0.693837	0.488136	CLDN5	TCC	0.657596
g__Kutzneria	CLDN9	5.71882e+06	4.32173e+06	1.32327	0.186405	CLDN9	TCC	0.416044
g__Kutzneria	CLEC4A	-4.73576e+06	6.24545e+06	-0.758273	0.448678	CLEC4A	TCC	0.633728
g__Kutzneria	CLEC4G	-3.60295e+06	3.20776e+06	-1.1232	0.261942	CLEC4G	TCC	0.495159
g__Kutzneria	CLIP4	-9.62833e+06	8.18681e+06	-1.17608	0.240174	CLIP4	TCC	0.474243
g__Kutzneria	CLMN	1.37217e+07	8.06921e+06	1.7005	0.0897155	CLMN	TCC	0.273997
g__Kutzneria	CLN6	6.70145e+06	1.09939e+07	0.60956	0.542455	CLN6	TCC	0.688666
g__Kutzneria	CLTA	2.61326e+07	1.87912e+07	1.39068	0.164997	CLTA	TCC	0.389982
g__Kutzneria	CLVS2	-6.85137e+06	3.05323e+06	-2.24397	0.0253111	CLVS2	TCC	0.118612
g__Kutzneria	CMKLR1	-6.29199e+06	6.31714e+06	-0.99602	0.319767	CMKLR1	TCC	0.544387
g__Kutzneria	CNP	-2.36886e+06	1.14058e+07	-0.207689	0.835564	CNP	TCC	0.858616
g__Kutzneria	CNRIP1	-1.04887e+07	6.55167e+06	-1.60092	0.110083	CNRIP1	TCC	0.309637
g__Kutzneria	CNTN3	-5.52831e+06	3.45334e+06	-1.60086	0.110098	CNTN3	TCC	0.30966
g__Kutzneria	CNTRL	-2.2606e+07	1.11786e+07	-2.02225	0.0437315	CNTRL	TCC	0.172957
g__Kutzneria	COL10A1	-2.76363e+06	4.57295e+06	-0.604342	0.545915	COL10A1	TCC	0.690568
g__Kutzneria	COL11A1	-2.60947e+06	3.02826e+06	-0.861706	0.3893	COL11A1	TCC	0.595261
g__Kutzneria	COL16A1	-7.27782e+06	5.32002e+06	-1.36801	0.171981	COL16A1	TCC	0.398763
g__Kutzneria	COL18A1	-1.13291e+07	8.12088e+06	-1.39506	0.163673	COL18A1	TCC	0.38826
g__Kutzneria	COL24A1	-3.99309e+06	4.71694e+06	-0.846544	0.397691	COL24A1	TCC	0.600873
g__Kutzneria	COL27A1	-5.40044e+06	5.31606e+06	-1.01587	0.310226	COL27A1	TCC	0.536687
g__Kutzneria	COL5A1	-7.03306e+06	6.14799e+06	-1.14396	0.253237	COL5A1	TCC	0.486913
g__Kutzneria	COL5A2	-6.10729e+06	5.82892e+06	-1.04776	0.295303	COL5A2	TCC	0.524251
g__Kutzneria	COLEC12	-5.60127e+06	4.95425e+06	-1.1306	0.258815	COLEC12	TCC	0.492212
g__Kutzneria	`COMMD3-BMI1`	1.24391e+07	9.46542e+06	1.31416	0.18945	COMMD3-BMI1	TCC	0.419615
g__Kutzneria	COQ9	2.64578e+07	1.41224e+07	1.87346	0.0616417	COQ9	TCC	0.216602
g__Kutzneria	CORO1C	9.6821e+06	1.41099e+07	0.686192	0.492939	CORO1C	TCC	0.660383
g__Kutzneria	AGAP3	-1.66273e+07	1.36924e+07	-1.21435	0.225241	AGAP3	TCC	0.45908
g__Kutzneria	AHCY	2.48097e+07	1.28571e+07	1.92965	0.0542675	AHCY	TCC	0.199356
g__Kutzneria	AIFM1	4.17248e+07	1.63514e+07	2.55175	0.0110421	AIFM1	TCC	0.0643614
g__Kutzneria	AK5	-6.4392e+06	3.54516e+06	-1.81634	0.0699726	AK5	TCC	0.234778
g__Kutzneria	AKAP13	-2.63076e+07	1.25418e+07	-2.0976	0.0364876	AKAP13	TCC	0.152993
g__Kutzneria	COX8C	7.54109e+06	5.22665e+06	1.44282	0.149756	COX8C	TCC	0.369676
g__Kutzneria	CPA2	6.21265e+06	3.51344e+06	1.76825	0.0776845	CPA2	TCC	0.250701
g__Kutzneria	CPD	3.67016e+07	1.05851e+07	3.4673	0.000575331	CPD	TCC	0.00582406
g__Kutzneria	CPN1	6.35362e+06	3.1596e+06	2.0109	0.044922	CPN1	TCC	0.176052
g__Kutzneria	CPSF4	1.31467e+07	1.56866e+07	0.838084	0.402421	CPSF4	TCC	0.604027
g__Kutzneria	CPXM2	-2.53301e+06	3.86139e+06	-0.655986	0.512163	CPXM2	TCC	0.671591
g__Kutzneria	CPZ	-6.1772e+06	3.95139e+06	-1.5633	0.118673	CPZ	TCC	0.323541
g__Kutzneria	CRB2	-2.80904e+06	5.53434e+06	-0.507566	0.612002	CRB2	TCC	0.727109
g__Kutzneria	CREBL2	-3.38605e+07	1.15404e+07	-2.93408	0.00351339	CREBL2	TCC	0.0262295
g__Kutzneria	CRISPLD2	-6.39033e+06	6.08617e+06	-1.04998	0.294283	CRISPLD2	TCC	0.523418
g__Kutzneria	CRNKL1	3.60942e+07	1.75645e+07	2.05495	0.0404505	CRNKL1	TCC	0.164102
g__Kutzneria	CRP	5.70877e+06	2.76506e+06	2.06461	0.0395226	CRP	TCC	0.161537
g__Kutzneria	CRYGA	-3.37497e+06	8.09273e+06	-0.417037	0.676847	CRYGA	TCC	0.762707
g__Kutzneria	CRYGC	6.93482e+06	8.69362e+06	0.797691	0.425463	CRYGC	TCC	0.619066
g__Kutzneria	CRYGS	-2.11347e+06	5.37683e+06	-0.39307	0.694451	CRYGS	TCC	0.772488
g__Kutzneria	CSDC2	-1.97502e+06	4.27337e+06	-0.462168	0.64418	CSDC2	TCC	0.744784
g__Kutzneria	CSE1L	2.60776e+07	1.27233e+07	2.0496	0.0409723	CSE1L	TCC	0.16552
g__Kutzneria	CSHL1	5.48106e+06	9.70583e+06	0.564718	0.572542	CSHL1	TCC	0.70538
g__Kutzneria	CSN1S2AP	6.51597e+06	2.12468e+07	0.30668	0.759227	CSN1S2AP	TCC	0.809872
g__Kutzneria	CSNK1D	-2.44823e+07	2.40995e+07	-1.01588	0.310221	CSNK1D	TCC	0.536685
g__Kutzneria	CSRNP1	-8.88806e+06	8.46678e+06	-1.04976	0.294384	CSRNP1	TCC	0.523513
g__Kutzneria	CST8	9.38008e+06	1.22117e+07	0.768124	0.442809	CST8	TCC	0.630106
g__Kutzneria	CTDNEP1	-3.61118e+07	2.11652e+07	-1.70619	0.0886513	CTDNEP1	TCC	0.271972
g__Kutzneria	CTLA4	-4.7021e+06	4.02958e+06	-1.1669	0.243859	CTLA4	TCC	0.477889
g__Kutzneria	CTNNBL1	2.07066e+07	1.56379e+07	1.32413	0.186122	CTNNBL1	TCC	0.415712
g__Kutzneria	CTR9	-2.1855e+07	2.23228e+07	-0.979047	0.328074	CTR9	TCC	0.550954
g__Kutzneria	CTRL	-1.14566e+07	6.2268e+06	-1.83989	0.0664311	CTRL	TCC	0.227139
g__Kutzneria	CTSG	-3.45922e+06	3.0408e+06	-1.1376	0.255881	CTSG	TCC	0.48945
g__Kutzneria	CUL4A	2.02642e+07	1.85895e+07	1.09008	0.276249	CUL4A	TCC	0.50785
g__Kutzneria	CXCL14	-3.0865e+06	2.92566e+06	-1.05498	0.291992	CXCL14	TCC	0.521499
g__Kutzneria	CXCR6	-1.6098e+07	5.68147e+06	-2.83343	0.00480851	CXCR6	TCC	0.0337038
g__Kutzneria	CXorf21	-2.77349e+06	5.75023e+06	-0.482327	0.629804	CXorf21	TCC	0.736888
g__Kutzneria	CXorf51A	8.28369e+06	1.22811e+07	0.674505	0.500331	CXorf51A	TCC	0.664748
g__Kutzneria	CXorf66	8.35848e+06	1.01689e+07	0.821968	0.411523	CXorf66	TCC	0.610019
g__Kutzneria	CYBA	-9.12562e+06	9.23397e+06	-0.988266	0.323544	CYBA	TCC	0.547365
g__Kutzneria	CYBB	-9.18909e+06	6.82598e+06	-1.34619	0.178906	CYBB	TCC	0.407217
g__Kutzneria	CYC1	2.0882e+07	1.25547e+07	1.66328	0.0969398	CYC1	TCC	0.287145
g__Kutzneria	CYCS	2.24517e+07	1.24287e+07	1.80645	0.0715046	CYCS	TCC	0.238038
g__Kutzneria	CYGB	-1.1467e+07	5.30134e+06	-2.16304	0.0310548	CYGB	TCC	0.136885
g__Kutzneria	CYP1B1	-1.31182e+07	4.7446e+06	-2.76487	0.00592446	CYP1B1	TCC	0.0397753
g__Kutzneria	DAAM1	-3.94124e+06	1.41445e+07	-0.278642	0.780646	DAAM1	TCC	0.822943
g__Kutzneria	DAB2	-1.22522e+07	8.65489e+06	-1.41564	0.157561	DAB2	TCC	0.380208
g__Kutzneria	DACT2	6.55778e+06	3.19669e+06	2.05143	0.0407937	DACT2	TCC	0.165027
g__Kutzneria	DAGLA	1.28205e+07	6.19702e+06	2.06881	0.039124	DAGLA	TCC	0.160421
g__Kutzneria	DAND5	-5.17901e+06	4.71487e+06	-1.09844	0.272589	DAND5	TCC	0.504641
g__Kutzneria	DAOA	1.05568e+07	1.44418e+07	0.730988	0.46516	DAOA	TCC	0.643996
g__Kutzneria	DBN1	6.20324e+06	1.01494e+07	0.611193	0.541375	DBN1	TCC	0.68808
g__Kutzneria	DCAF4	1.65692e+07	1.06975e+07	1.54888	0.122101	DCAF4	TCC	0.329087
g__Kutzneria	DCAF5	-2.37755e+07	1.66034e+07	-1.43196	0.152837	DCAF5	TCC	0.373869
g__Kutzneria	DCAF6	-1.4505e+07	1.95679e+07	-0.741266	0.458912	DCAF6	TCC	0.640068
g__Kutzneria	DCP2	-2.33837e+07	1.35435e+07	-1.72656	0.0849202	DCP2	TCC	0.264832
g__Kutzneria	DCTN5	1.10895e+07	1.43712e+07	0.771646	0.440722	DCTN5	TCC	0.628776
g__Kutzneria	DCUN1D5	8.4906e+06	9.27289e+06	0.915637	0.360339	DCUN1D5	TCC	0.575058
g__Kutzneria	DCXR	-2.74086e+06	1.01456e+07	-0.270153	0.787164	DCXR	TCC	0.827091
g__Kutzneria	DDC	7.33044e+06	2.62628e+06	2.79119	0.00547089	DDC	TCC	0.0373324
g__Kutzneria	DDI2	-9.72011e+06	1.68083e+07	-0.578292	0.563351	DDI2	TCC	0.70029
g__Kutzneria	DDT	8.95931e+06	9.20705e+06	0.973092	0.331021	DDT	TCC	0.553245
g__Kutzneria	DDX23	-5.26651e+06	2.61865e+07	-0.201115	0.840698	DDX23	TCC	0.862067
g__Kutzneria	DDX24	-2.09575e+07	2.14768e+07	-0.975817	0.32967	DDX24	TCC	0.552227
g__Kutzneria	DDX27	1.70644e+07	1.87108e+07	0.912007	0.362245	DDX27	TCC	0.576426
g__Kutzneria	DDX39B	-1.72255e+07	1.73574e+07	-0.992397	0.321528	DDX39B	TCC	0.545757
g__Kutzneria	DDX52	1.6666e+07	1.77178e+07	0.940635	0.347388	DDX52	TCC	0.565485
g__Kutzneria	DDX56	9.75243e+06	2.14119e+07	0.455468	0.648988	DDX56	TCC	0.747378
g__Kutzneria	DDX60	-2.68112e+06	9.10788e+06	-0.294373	0.768606	DDX60	TCC	0.815624
g__Kutzneria	DEFA6	5.77127e+06	3.73338e+06	1.54585	0.12283	DEFA6	TCC	0.330263
g__Kutzneria	DEFB129	6.55845e+06	7.34967e+06	0.892345	0.372677	DEFB129	TCC	0.583693
g__Kutzneria	DENND5A	-3.30581e+07	1.31306e+07	-2.51763	0.0121548	DENND5A	TCC	0.0691852
g__Kutzneria	DERA	1.36342e+07	1.24017e+07	1.09938	0.272179	DERA	TCC	0.504268
g__Kutzneria	DFFB	2.25613e+07	9.72146e+06	2.32077	0.0207376	DFFB	TCC	0.10277
g__Kutzneria	DHODH	1.10377e+07	7.10833e+06	1.55278	0.121167	DHODH	TCC	0.327558
g__Kutzneria	DHX16	-1.85479e+07	2.16991e+07	-0.854777	0.393122	DHX16	TCC	0.597773
g__Kutzneria	DHX35	2.65467e+07	1.47531e+07	1.79939	0.0726144	DHX35	TCC	0.240358
g__Kutzneria	DHX36	-1.39554e+07	2.27485e+07	-0.613466	0.539873	DHX36	TCC	0.687216
g__Kutzneria	DIABLO	2.95726e+07	1.87912e+07	1.57375	0.116236	DIABLO	TCC	0.319615
g__Kutzneria	`DICER1-AS1`	6.41865e+06	5.86836e+06	1.09377	0.274629	DICER1-AS1	TCC	0.506458
g__Kutzneria	DIO3	-2.36529e+06	4.33182e+06	-0.546026	0.585314	DIO3	TCC	0.71247
g__Kutzneria	DIS3	1.53188e+07	1.66846e+07	0.918142	0.359028	DIS3	TCC	0.574138
g__Kutzneria	DKC1	1.94189e+07	1.63956e+07	1.18439	0.236872	DKC1	TCC	0.470981
g__Kutzneria	DLC1	-9.28031e+06	7.47741e+06	-1.24111	0.2152	DLC1	TCC	0.448409
g__Kutzneria	`DNAJB8-AS1`	7.59704e+06	2.60989e+07	0.291087	0.771117	DNAJB8-AS1	TCC	0.817122
g__Kutzneria	AKR7L	1.29024e+07	4.86827e+06	2.6503	0.00832043	AKR7L	TCC	0.0518701
g__Kutzneria	AKT1	-1.38101e+07	1.88947e+07	-0.730902	0.465213	AKT1	TCC	0.644025
g__Kutzneria	ALKBH5	-2.06018e+07	1.42271e+07	-1.44807	0.148281	ALKBH5	TCC	0.367586
g__Kutzneria	ALMS1	1.82913e+07	1.39254e+07	1.31352	0.189666	ALMS1	TCC	0.419856
g__Kutzneria	ALOX5	-9.45582e+06	6.04403e+06	-1.56449	0.118394	ALOX5	TCC	0.32309
g__Kutzneria	ALPI	6.06412e+06	5.08525e+06	1.19249	0.233685	ALPI	TCC	0.467734
g__Kutzneria	DNPEP	1.79585e+07	1.05013e+07	1.71012	0.0879217	DNPEP	TCC	0.270562
g__Kutzneria	DNTTIP1	1.38082e+07	1.1899e+07	1.16045	0.246472	DNTTIP1	TCC	0.480439
g__Kutzneria	DNTTIP2	2.40869e+07	1.84752e+07	1.30375	0.192975	DNTTIP2	TCC	0.423698
g__Kutzneria	DOCK2	-1.45277e+07	6.19534e+06	-2.34494	0.0194562	DOCK2	TCC	0.0980912
g__Kutzneria	DOCK5	-2.5033e+07	8.36387e+06	-2.99299	0.00291189	DOCK5	TCC	0.0225343
g__Kutzneria	DPF1	-3.28619e+06	4.26333e+06	-0.770803	0.441221	DPF1	TCC	0.629081
g__Kutzneria	DPP9	-2.72222e+06	1.50816e+07	-0.180499	0.856841	DPP9	TCC	0.872753
g__Kutzneria	DRP2	-9.73513e+06	5.26303e+06	-1.84972	0.0649978	DRP2	TCC	0.224016
g__Kutzneria	DTX3	-3.65508e+06	7.47973e+06	-0.488664	0.625313	DTX3	TCC	0.734359
g__Kutzneria	DUS4L	9.71102e+06	7.19313e+06	1.35004	0.177669	DUS4L	TCC	0.405687
g__Kutzneria	DUXA	-1.13199e+07	6.11917e+06	-1.8499	0.0649719	DUXA	TCC	0.223959
g__Kutzneria	DVL1	-9.38992e+06	1.15694e+07	-0.811615	0.417434	DVL1	TCC	0.613856
g__Kutzneria	E2F1	8.53539e+06	5.64836e+06	1.51113	0.131446	E2F1	TCC	0.34339
g__Kutzneria	EBAG9	1.89743e+07	1.27877e+07	1.48379	0.138553	EBAG9	TCC	0.353848
g__Kutzneria	EBPL	8.87126e+06	7.76742e+06	1.14211	0.254004	EBPL	TCC	0.487682
g__Kutzneria	ECSIT	1.52229e+07	1.20846e+07	1.25969	0.208422	ECSIT	TCC	0.441101
g__Kutzneria	ECT2	8.91069e+06	8.1235e+06	1.0969	0.27326	ECT2	TCC	0.505284
g__Kutzneria	EDEM1	-8.8864e+06	1.23333e+07	-0.72052	0.471573	EDEM1	TCC	0.647755
g__Kutzneria	EDN1	6.60344e+06	5.70465e+06	1.15755	0.247649	EDN1	TCC	0.481543
g__Kutzneria	EDNRB	-5.95412e+06	4.66673e+06	-1.27586	0.20265	EDNRB	TCC	0.434707
g__Kutzneria	EEA1	8.21394e+06	1.35787e+07	0.604915	0.545535	EEA1	TCC	0.690341
g__Kutzneria	EEPD1	1.01215e+07	7.62723e+06	1.32702	0.185162	EEPD1	TCC	0.414617
g__Kutzneria	EFEMP2	-1.35476e+07	8.95371e+06	-1.51307	0.130951	EFEMP2	TCC	0.342652
g__Kutzneria	EFR3A	1.50236e+07	1.70879e+07	0.879199	0.379755	EFR3A	TCC	0.588659
g__Kutzneria	EGR1	-6.69025e+06	6.8514e+06	-0.976479	0.329343	EGR1	TCC	0.551988
g__Kutzneria	EHD3	-1.62827e+07	6.83664e+06	-2.38168	0.0176415	EHD3	TCC	0.0913388
g__Kutzneria	EIF2AK4	-1.08249e+07	2.22761e+07	-0.485945	0.627239	EIF2AK4	TCC	0.735441
g__Kutzneria	EIF2S2	2.11433e+07	1.85743e+07	1.13831	0.255587	EIF2S2	TCC	0.489188
g__Kutzneria	EIF3H	3.85521e+07	1.87724e+07	2.05366	0.0405754	EIF3H	TCC	0.164435
g__Kutzneria	EIF6	9.64445e+06	1.23914e+07	0.778316	0.436785	EIF6	TCC	0.626304
g__Kutzneria	ELK4	-1.12556e+07	1.50183e+07	-0.749461	0.453964	ELK4	TCC	0.636973
g__Kutzneria	ELL2	-9.88878e+06	8.15101e+06	-1.2132	0.22568	ELL2	TCC	0.459543
g__Kutzneria	ELMO1	-1.30412e+07	7.91483e+06	-1.64769	0.100102	ELMO1	TCC	0.292673
g__Kutzneria	ELOF1	1.42136e+07	1.27338e+07	1.11621	0.264916	ELOF1	TCC	0.497772
g__Kutzneria	ELP4	5.65128e+07	9.00127e+06	6.27831	7.95367e-10	ELP4	TCC	2.37193e-08
g__Kutzneria	EME2	-1.46673e+07	5.75094e+06	-2.55041	0.0110839	EME2	TCC	0.0645454
g__Kutzneria	EMILIN1	-6.03222e+06	5.4253e+06	-1.11187	0.266778	EMILIN1	TCC	0.499451
g__Kutzneria	EML2	-1.70349e+07	1.1241e+07	-1.51543	0.130352	EML2	TCC	0.341747
g__Kutzneria	EML3	-4.43541e+07	1.27148e+07	-3.48838	0.000532906	EML3	TCC	0.00545489
g__Kutzneria	EMP3	-9.29635e+06	8.15908e+06	-1.13939	0.255138	EMP3	TCC	0.488774
g__Kutzneria	EN2	5.64979e+06	3.75366e+06	1.50514	0.132977	EN2	TCC	0.345634
g__Kutzneria	ENOX1	-6.02644e+06	6.18298e+06	-0.974682	0.330232	ENOX1	TCC	0.552636
g__Kutzneria	ENOX2	2.42517e+07	1.30596e+07	1.85701	0.0639518	ENOX2	TCC	0.221724
g__Kutzneria	ENPEP	-4.02319e+06	6.89431e+06	-0.583552	0.559809	ENPEP	TCC	0.698315
g__Kutzneria	EOMES	-7.11569e+06	4.26833e+06	-1.66709	0.0961797	EOMES	TCC	0.285805
g__Kutzneria	EPC1	-6.17482e+06	1.82257e+07	-0.338798	0.734917	EPC1	TCC	0.795466
g__Kutzneria	EPX	-1.10397e+07	5.51993e+06	-1.99997	0.0460936	EPX	TCC	0.179062
g__Kutzneria	ERAL1	7.10411e+06	9.76879e+06	0.727225	0.46746	ERAL1	TCC	0.645292
g__Kutzneria	ERCC2	1.29064e+07	1.27866e+07	1.00937	0.313331	ERCC2	TCC	0.539203
g__Kutzneria	`ERV3-1`	-1.24121e+07	6.37424e+06	-1.94723	0.0521182	ERV3-1	TCC	0.19418
g__Kutzneria	ESCO2	8.15507e+06	5.23893e+06	1.55663	0.12025	ESCO2	TCC	0.3261
g__Kutzneria	ETFA	4.08833e+07	2.10002e+07	1.94681	0.0521689	ETFA	TCC	0.194298
g__Kutzneria	EVI2A	-5.8372e+06	5.7825e+06	-1.00946	0.313287	EVI2A	TCC	0.539162
g__Kutzneria	EVI2B	-1.06061e+07	6.75119e+06	-1.57099	0.116875	EVI2B	TCC	0.320674
g__Kutzneria	EXD3	-1.32969e+07	6.04612e+06	-2.19924	0.0283598	EXD3	TCC	0.128566
g__Kutzneria	EXOC3L4	-1.92901e+06	4.70425e+06	-0.410056	0.681957	EXOC3L4	TCC	0.765549
g__Kutzneria	EXT1	1.1098e+07	1.39478e+07	0.795682	0.426629	EXT1	TCC	0.619797
g__Kutzneria	EZH1	-3.24144e+07	1.23831e+07	-2.61764	0.00914706	EZH1	TCC	0.0557776
g__Kutzneria	F13B	7.05881e+06	3.382e+06	2.08717	0.037425	F13B	TCC	0.155649
g__Kutzneria	FABP5	-6.34225e+06	7.80406e+06	-0.812686	0.41682	FABP5	TCC	0.613467
g__Kutzneria	FAIM2	-7.7849e+06	3.49628e+06	-2.22662	0.0264582	FAIM2	TCC	0.122404
g__Kutzneria	FAM107A	-6.28336e+06	4.30263e+06	-1.46035	0.144878	FAM107A	TCC	0.362835
g__Kutzneria	FAM117A	-2.06482e+06	9.63404e+06	-0.214325	0.830389	FAM117A	TCC	0.855198
g__Kutzneria	FAM13A	-9.57803e+06	9.44141e+06	-1.01447	0.310894	FAM13A	TCC	0.537238
g__Kutzneria	FAM13C	-8.31719e+06	5.95647e+06	-1.39633	0.163292	FAM13C	TCC	0.387783
g__Kutzneria	FAM161A	5.38916e+06	9.68467e+06	0.556463	0.578166	FAM161A	TCC	0.708511
g__Kutzneria	FAM162A	1.1414e+07	9.1404e+06	1.24875	0.212396	FAM162A	TCC	0.445427
g__Kutzneria	FAM163B	-5.93935e+06	3.54385e+06	-1.67596	0.0944285	FAM163B	TCC	0.28265
g__Kutzneria	FAM177A1	-1.3485e+07	1.42123e+07	-0.948829	0.343208	FAM177A1	TCC	0.56247
g__Kutzneria	FAM193A	-2.93664e+07	1.60498e+07	-1.82971	0.0679435	FAM193A	TCC	0.230402
g__Kutzneria	ALYREF	2.9245e+07	1.0877e+07	2.68869	0.0074348	ALYREF	TCC	0.0475279
g__Kutzneria	AMBN	-5.48231e+06	4.8476e+06	-1.13093	0.258675	AMBN	TCC	0.492077
g__Kutzneria	AMIGO1	-1.90779e+06	5.71703e+06	-0.333702	0.738757	AMIGO1	TCC	0.797681
g__Kutzneria	AMPD1	-2.0175e+06	3.41083e+06	-0.5915	0.554478	AMPD1	TCC	0.695266
g__Kutzneria	ANAPC2	-7.49974e+06	1.1984e+07	-0.625813	0.53175	ANAPC2	TCC	0.682702
g__Kutzneria	ANAPC7	4.45578e+07	2.09812e+07	2.1237	0.0342306	ANAPC7	TCC	0.146461
g__Kutzneria	ANGPTL7	-1.755e+07	3.28711e+06	-5.33904	1.47381e-07	ANGPTL7	TCC	3.29197e-06
g__Kutzneria	ANKFY1	-1.4769e+07	1.97682e+07	-0.747107	0.455383	ANKFY1	TCC	0.637833
g__Kutzneria	`ANKHD1-EIF4EBP3`	-1.08297e+07	1.38795e+07	-0.780265	0.435638	ANKHD1-EIF4EBP3	TCC	0.625573
g__Kutzneria	ANKIB1	2.21859e+07	2.15977e+07	1.02724	0.304851	ANKIB1	TCC	0.532242
g__Kutzneria	ANKRD1	6.28712e+06	2.99265e+06	2.10085	0.0362001	ANKRD1	TCC	0.152166
g__Kutzneria	ANKRD20A11P	-3.98783e+06	3.21873e+06	-1.23894	0.216001	ANKRD20A11P	TCC	0.449303
g__Kutzneria	ANKRD20A3	8.39055e+06	1.12266e+07	0.74738	0.455218	ANKRD20A3	TCC	0.637737
g__Kutzneria	FAM207A	6.24747e+06	9.18191e+06	0.680411	0.496588	FAM207A	TCC	0.662566
g__Kutzneria	FAM209A	-2.16944e+06	4.3633e+06	-0.497202	0.619285	FAM209A	TCC	0.731056
g__Kutzneria	FAM210A	3.24001e+07	8.64063e+06	3.74974	0.000199694	FAM210A	TCC	0.00233378
g__Kutzneria	FAM24A	-2.29217e+07	8.15816e+06	-2.80967	0.00517154	FAM24A	TCC	0.0357166
g__Kutzneria	FAM49B	8.88724e+06	1.28476e+07	0.691743	0.489449	FAM49B	TCC	0.658381
g__Kutzneria	FAM53C	-1.27496e+07	1.40219e+07	-0.909264	0.363689	FAM53C	TCC	0.577447
g__Kutzneria	FAM71C	-4.05795e+06	5.02386e+06	-0.807737	0.419661	FAM71C	TCC	0.615292
g__Kutzneria	FAM78A	-9.93333e+06	6.96172e+06	-1.42685	0.154305	FAM78A	TCC	0.375898
g__Kutzneria	FAM86EP	1.44534e+07	8.60371e+06	1.6799	0.093659	FAM86EP	TCC	0.281291
g__Kutzneria	FAM99B	2.23105e+07	4.98402e+07	0.447641	0.654624	FAM99B	TCC	0.750541
g__Kutzneria	FANCB	9.43596e+06	5.76274e+06	1.63741	0.102232	FANCB	TCC	0.296363
g__Kutzneria	FAR2	-5.39126e+06	7.58489e+06	-0.71079	0.477576	FAR2	TCC	0.651376
g__Kutzneria	FAS	-3.61554e+06	6.54902e+06	-0.552074	0.581167	FAS	TCC	0.71016
g__Kutzneria	FASN	-7.50328e+06	8.75843e+06	-0.856693	0.392063	FASN	TCC	0.597104
g__Kutzneria	FBLN2	-5.53776e+06	4.82082e+06	-1.14872	0.251273	FBLN2	TCC	0.484967
g__Kutzneria	FBN3	6.25494e+06	4.1983e+06	1.48988	0.136945	FBN3	TCC	0.35155
g__Kutzneria	FBXL12	1.87961e+07	6.97433e+06	2.69503	0.00729703	FBXL12	TCC	0.0468326
g__Kutzneria	FBXL19	-5.40328e+06	9.16357e+06	-0.589648	0.555718	FBXL19	TCC	0.695988
g__Kutzneria	FBXO2	-4.60039e+06	3.867e+06	-1.18965	0.234799	FBXO2	TCC	0.468857
g__Kutzneria	FBXO5	1.14946e+07	6.29598e+06	1.8257	0.0685461	FBXO5	TCC	0.231689
g__Kutzneria	FBXW10	-4.94269e+06	5.06504e+06	-0.975845	0.329656	FBXW10	TCC	0.552217
g__Kutzneria	FBXW4	-8.27523e+06	1.81412e+07	-0.456156	0.648494	FBXW4	TCC	0.747107
g__Kutzneria	FBXW8	2.99924e+07	1.37272e+07	2.18489	0.0294032	FBXW8	TCC	0.131833
g__Kutzneria	FCGR1A	-7.5589e+06	5.71948e+06	-1.32161	0.186959	FCGR1A	TCC	0.416693
g__Kutzneria	FCGR2B	-1.13369e+07	5.18494e+06	-2.1865	0.0292842	FCGR2B	TCC	0.131466
g__Kutzneria	FCRLA	-3.41584e+06	3.71606e+06	-0.91921	0.35847	FCRLA	TCC	0.573746
g__Kutzneria	FCRLB	-3.46266e+06	4.97777e+06	-0.695624	0.487017	FCRLB	TCC	0.656957
g__Kutzneria	`FER1L6-AS1`	1.48831e+07	1.80809e+07	0.823137	0.410859	FER1L6-AS1	TCC	0.609587
g__Kutzneria	FERMT2	-9.50201e+06	9.90949e+06	-0.95888	0.338125	FERMT2	TCC	0.558656
g__Kutzneria	FFAR1	-4.02422e+06	4.58193e+06	-0.87828	0.380252	FFAR1	TCC	0.589002
g__Kutzneria	FGD2	-1.1574e+07	5.65002e+06	-2.04849	0.041081	FGD2	TCC	0.16583
g__Kutzneria	FGD5	-1.57048e+07	6.45962e+06	-2.43123	0.0154302	FGD5	TCC	0.0827099
g__Kutzneria	FGF19	8.58853e+06	4.25598e+06	2.01799	0.0441748	FGF19	TCC	0.174125
g__Kutzneria	FGF21	6.37956e+06	4.69341e+06	1.35926	0.174733	FGF21	TCC	0.402096
g__Kutzneria	FGF4	7.10929e+06	9.90012e+06	0.718102	0.473061	FGF4	TCC	0.648677
g__Kutzneria	FGF8	7.16791e+06	3.59988e+06	1.99115	0.047058	FGF8	TCC	0.181541
g__Kutzneria	FGFR4	7.31889e+06	4.36042e+06	1.67848	0.0939354	FGFR4	TCC	0.281763
g__Kutzneria	FHL1	-1.00158e+07	5.96843e+06	-1.67813	0.0940045	FHL1	TCC	0.281883
g__Kutzneria	FIGNL2	-4.36307e+06	6.2175e+06	-0.70174	0.483198	FIGNL2	TCC	0.654735
g__Kutzneria	FKBP6	-1.33776e+07	5.79654e+06	-2.30786	0.0214515	FKBP6	TCC	0.105335
g__Kutzneria	FLCN	-3.68617e+07	9.99435e+06	-3.68825	0.000252901	FLCN	TCC	0.00286792
g__Kutzneria	FLJ42969	1.85774e+07	2.13743e+07	0.869149	0.385221	FLJ42969	TCC	0.592438
g__Kutzneria	FLOT2	-1.52022e+07	1.53024e+07	-0.993449	0.321016	FLOT2	TCC	0.545381
g__Kutzneria	FLT3LG	-1.14194e+07	6.74599e+06	-1.69276	0.0911807	FLT3LG	TCC	0.276681
g__Kutzneria	FLVCR2	-1.05129e+07	7.39193e+06	-1.42221	0.155645	FLVCR2	TCC	0.377697
g__Kutzneria	FN1	-2.17892e+06	1.42898e+06	-1.52481	0.127996	FN1	TCC	0.338181
g__Kutzneria	FNBP1	-2.59303e+07	1.12665e+07	-2.30154	0.0218093	FNBP1	TCC	0.106576
g__Kutzneria	FOXA3	7.96368e+06	3.42089e+06	2.32795	0.0203493	FOXA3	TCC	0.101341
g__Kutzneria	FOXD4L3	-3.09392e+06	5.59298e+06	-0.553179	0.580411	FOXD4L3	TCC	0.709732
g__Kutzneria	FOXG1	-1.81557e+06	2.86258e+06	-0.634243	0.526239	FOXG1	TCC	0.679531
g__Kutzneria	FOXK2	2.52305e+07	1.47413e+07	1.71155	0.0876572	FOXK2	TCC	0.270074
g__Kutzneria	FOXL2	5.39288e+06	3.54093e+06	1.52301	0.128445	FOXL2	TCC	0.33884
g__Kutzneria	FOXO3B	2.13289e+07	7.56159e+06	2.82069	0.00500016	FOXO3B	TCC	0.0347575
g__Kutzneria	FOXRED1	-2.05814e+07	1.5136e+07	-1.35976	0.174574	FOXRED1	TCC	0.40189
g__Kutzneria	FOXRED2	1.43452e+07	8.16045e+06	1.7579	0.0794333	FOXRED2	TCC	0.254191
g__Kutzneria	FPGS	9.01785e+06	1.22718e+07	0.734842	0.462812	FPGS	TCC	0.642517
g__Kutzneria	FRAT1	-4.13743e+06	7.62576e+06	-0.54256	0.587697	FRAT1	TCC	0.713747
g__Kutzneria	FRMD5	-3.20977e+06	4.83976e+06	-0.663209	0.507531	FRMD5	TCC	0.668892
g__Kutzneria	FRMD6	-5.32459e+06	6.18002e+06	-0.861581	0.389369	FRMD6	TCC	0.595316
g__Kutzneria	FTHL17	7.043e+06	6.88392e+06	1.02311	0.306796	FTHL17	TCC	0.533872
g__Kutzneria	FTMT	6.29569e+06	8.65994e+06	0.72699	0.467603	FTMT	TCC	0.645393
g__Kutzneria	FTX	8.10913e+06	8.27353e+06	0.980129	0.32754	FTX	TCC	0.550545
g__Kutzneria	FUZ	-1.55564e+07	9.02187e+06	-1.7243	0.0853291	FUZ	TCC	0.265614
g__Kutzneria	FXYD4	-2.67573e+06	2.9938e+06	-0.89376	0.37192	FXYD4	TCC	0.583194
g__Kutzneria	GAK	-1.56183e+07	1.766e+07	-0.884385	0.376952	GAK	TCC	0.586723
g__Kutzneria	GALR2	-3.4275e+06	4.52181e+06	-0.757994	0.448845	GALR2	TCC	0.633829
g__Kutzneria	GANC	-1.25782e+07	1.03376e+07	-1.21674	0.22433	GANC	TCC	0.458094
g__Kutzneria	GAS7	-1.4516e+07	5.45309e+06	-2.66199	0.00804134	GAS7	TCC	0.0505114
g__Kutzneria	GATC	3.69602e+07	8.58859e+06	4.30341	2.05789e-05	GATC	TCC	0.000309384
g__Kutzneria	GBGT1	-1.11906e+07	7.26794e+06	-1.53972	0.12432	GBGT1	TCC	0.332564
g__Kutzneria	GCA	8.05387e+06	1.01184e+07	0.795966	0.426464	GCA	TCC	0.619691
g__Kutzneria	ANKRD27	1.43444e+07	1.92424e+07	0.745459	0.456377	ANKRD27	TCC	0.638517
g__Kutzneria	ANKRD29	-1.77943e+06	4.54671e+06	-0.391367	0.695708	ANKRD29	TCC	0.773188
g__Kutzneria	ANKRD63	8.77872e+06	8.55536e+06	1.02611	0.305383	ANKRD63	TCC	0.532692
g__Kutzneria	ANKRD65	-4.54906e+06	4.27173e+06	-1.06492	0.287473	ANKRD65	TCC	0.517624
g__Kutzneria	ANKS4B	8.21179e+06	4.19723e+06	1.95648	0.0510163	ANKS4B	TCC	0.191481
g__Kutzneria	ANO10	-1.05361e+07	1.8494e+07	-0.569706	0.569157	ANO10	TCC	0.703548
g__Kutzneria	ANO6	-2.43581e+06	1.69376e+07	-0.143811	0.885713	ANO6	TCC	0.894474
g__Kutzneria	ANTXR2	-1.49058e+07	8.68575e+06	-1.71612	0.0868164	ANTXR2	TCC	0.268478
g__Kutzneria	ANXA10	-2.86257e+06	2.72602e+06	-1.05009	0.294229	ANXA10	TCC	0.523375
g__Kutzneria	ANXA11	-5.30545e+06	1.76184e+07	-0.301131	0.763452	ANXA11	TCC	0.812448
g__Kutzneria	AOC3	-3.64924e+06	4.5963e+06	-0.793951	0.427635	AOC3	TCC	0.620434
g__Kutzneria	GCK	7.47183e+06	4.35412e+06	1.71604	0.0868315	GCK	TCC	0.268503
g__Kutzneria	GCOM1	8.75691e+06	7.34905e+06	1.19157	0.234047	GCOM1	TCC	0.46811
g__Kutzneria	GDPD3	-4.47765e+06	5.35454e+06	-0.836234	0.403459	GDPD3	TCC	0.604727
g__Kutzneria	GDPD5	-9.39491e+06	6.79317e+06	-1.38299	0.167341	GDPD5	TCC	0.392987
g__Kutzneria	GFRA1	-4.57961e+06	3.91531e+06	-1.16967	0.242743	GFRA1	TCC	0.476784
g__Kutzneria	GFRA4	9.54766e+06	1.14015e+07	0.837402	0.402804	GFRA4	TCC	0.604277
g__Kutzneria	GGNBP1	-4.78863e+06	7.89258e+06	-0.606725	0.544334	GGNBP1	TCC	0.689699
g__Kutzneria	GGT7	-3.35788e+06	8.01086e+06	-0.419166	0.675292	GGT7	TCC	0.761848
g__Kutzneria	GIGYF2	-1.09984e+07	1.98049e+07	-0.555337	0.578935	GIGYF2	TCC	0.708961
g__Kutzneria	`GIMAP1-GIMAP5`	-1.38227e+07	5.10515e+06	-2.7076	0.00703075	GIMAP1-GIMAP5	TCC	0.0455057
g__Kutzneria	GIMAP4	-1.43314e+07	6.85415e+06	-2.0909	0.0370873	GIMAP4	TCC	0.154705
g__Kutzneria	GIMAP6	-9.90523e+06	6.649e+06	-1.48973	0.136983	GIMAP6	TCC	0.351598
g__Kutzneria	GIMAP7	-1.30354e+07	6.2753e+06	-2.07726	0.0383343	GIMAP7	TCC	0.158205
g__Kutzneria	GINS1	9.22187e+06	5.17394e+06	1.78237	0.0753515	GINS1	TCC	0.245968
g__Kutzneria	GINS2	1.34911e+07	4.50471e+06	2.99489	0.00289417	GINS2	TCC	0.0224219
g__Kutzneria	GINS3	8.84323e+06	5.00188e+06	1.76798	0.0777301	GINS3	TCC	0.250797
g__Kutzneria	GINS4	1.01027e+07	5.52253e+06	1.82936	0.0679956	GINS4	TCC	0.230509
g__Kutzneria	GJA10	8.76234e+06	7.98762e+06	1.09699	0.273223	GJA10	TCC	0.505251
g__Kutzneria	GJA9	-2.89452e+06	4.34102e+06	-0.666783	0.505246	GJA9	TCC	0.66763
g__Kutzneria	GK3P	-1.13769e+07	5.20913e+06	-2.18402	0.0294671	GK3P	TCC	0.132024
g__Kutzneria	GK5	1.16091e+07	1.08122e+07	1.0737	0.283523	GK5	TCC	0.514204
g__Kutzneria	GLB1L3	8.88645e+06	3.57407e+06	2.48637	0.0132608	GLB1L3	TCC	0.0738784
g__Kutzneria	GLIS2	-2.91999e+06	7.53904e+06	-0.387316	0.698702	GLIS2	TCC	0.774834
g__Kutzneria	GLYATL3	9.24838e+06	4.78994e+06	1.93079	0.0541254	GLYATL3	TCC	0.199007
g__Kutzneria	GMIP	-2.29061e+07	9.18943e+06	-2.49266	0.0130314	GMIP	TCC	0.0729295
g__Kutzneria	GMNN	7.95553e+06	8.35841e+06	0.9518	0.3417	GMNN	TCC	0.561329
g__Kutzneria	GNA15	-2.09578e+06	5.46381e+06	-0.383574	0.701472	GNA15	TCC	0.776396
g__Kutzneria	GNAS	-2.24416e+06	1.95996e+07	-0.1145	0.908892	GNAS	TCC	0.913466
g__Kutzneria	GNAZ	-3.83137e+06	4.35788e+06	-0.879183	0.379763	GNAZ	TCC	0.588661
g__Kutzneria	GNG7	-1.07127e+07	6.19357e+06	-1.72964	0.0843683	GNG7	TCC	0.26378
g__Kutzneria	GNPNAT1	2.00805e+07	7.73599e+06	2.59573	0.00974223	GNPNAT1	TCC	0.0585224
g__Kutzneria	GNPTAB	-3.0008e+06	1.62874e+07	-0.184241	0.853906	GNPTAB	TCC	0.87071
g__Kutzneria	GOLGA6C	5.98771e+06	5.54962e+06	1.07894	0.281182	GOLGA6C	TCC	0.512187
g__Kutzneria	GOLGA6L9	-7.21919e+06	8.19037e+06	-0.881424	0.378551	GOLGA6L9	TCC	0.587828
g__Kutzneria	GOLGA8A	-1.28447e+07	5.88288e+06	-2.18341	0.0295127	GOLGA8A	TCC	0.132167
g__Kutzneria	GOLGA8G	2.01678e+07	1.11811e+07	1.80373	0.0719306	GOLGA8G	TCC	0.238914
g__Kutzneria	GOSR1	-4.57411e+06	1.23827e+07	-0.369396	0.712003	GOSR1	TCC	0.782304
g__Kutzneria	GPBAR1	-2.67943e+06	4.65779e+06	-0.575258	0.565399	GPBAR1	TCC	0.701426
g__Kutzneria	GPHB5	5.90673e+06	1.00419e+07	0.588211	0.556681	GPHB5	TCC	0.696544
g__Kutzneria	GPN3	3.33467e+07	1.28496e+07	2.59516	0.00975805	GPN3	TCC	0.0585962
g__Kutzneria	GPR132	-5.82224e+06	6.24269e+06	-0.932649	0.351492	GPR132	TCC	0.568606
g__Kutzneria	GPR173	-8.32675e+06	5.93087e+06	-1.40397	0.161007	GPR173	TCC	0.384758
g__Kutzneria	GPR174	-6.20148e+06	3.65206e+06	-1.69808	0.0901722	GPR174	TCC	0.274862
g__Kutzneria	GPR183	-9.7156e+06	6.8208e+06	-1.42441	0.155009	GPR183	TCC	0.376854
g__Kutzneria	GPR25	-8.12393e+06	4.49582e+06	-1.807	0.0714188	GPR25	TCC	0.237852
g__Kutzneria	GPR32	7.28324e+06	6.70284e+06	1.08659	0.27779	GPR32	TCC	0.509187
g__Kutzneria	GPR52	-9.95136e+06	4.69361e+06	-2.12019	0.0345269	GPR52	TCC	0.147317
g__Kutzneria	GPR65	-3.08863e+06	6.48454e+06	-0.476307	0.634083	GPR65	TCC	0.739308
g__Kutzneria	GPR68	-6.41427e+06	5.68061e+06	-1.12915	0.259425	GPR68	TCC	0.492813
g__Kutzneria	GPS2	-9.57425e+06	1.69375e+07	-0.565268	0.572168	GPS2	TCC	0.705187
g__Kutzneria	GPX5	5.8469e+06	1.49028e+07	0.392337	0.694992	GPX5	TCC	0.772791
g__Kutzneria	GRAMD1A	-4.63968e+06	1.36259e+07	-0.340505	0.733633	GRAMD1A	TCC	0.794721
g__Kutzneria	GRAP2	-8.46723e+06	5.0676e+06	-1.67085	0.0954335	GRAP2	TCC	0.28446
g__Kutzneria	GRB2	-2.71123e+07	1.98512e+07	-1.36578	0.17268	GRB2	TCC	0.399607
g__Kutzneria	GREM2	-4.71303e+06	4.56928e+06	-1.03146	0.302869	GREM2	TCC	0.530604
g__Kutzneria	GRID1	-2.20824e+06	5.25083e+06	-0.420551	0.67428	GRID1	TCC	0.761303
g__Kutzneria	GRIN1	-6.93381e+06	3.89351e+06	-1.78086	0.0755974	GRIN1	TCC	0.246481
g__Kutzneria	GRM3	-3.60143e+06	4.02915e+06	-0.893843	0.371875	GRM3	TCC	0.583166
g__Kutzneria	GRPR	1.05123e+07	4.38409e+06	2.39782	0.0168923	GRPR	TCC	0.0884621
g__Kutzneria	GSN	-6.8643e+06	1.16729e+07	-0.588053	0.556787	GSN	TCC	0.696587
g__Kutzneria	GSS	2.20991e+07	1.74583e+07	1.26582	0.20622	GSS	TCC	0.438687
g__Kutzneria	GTF2I	-2.75462e+06	3.7093e+06	-0.742624	0.45809	GTF2I	TCC	0.639551
g__Kutzneria	GUCY1A2	-2.39867e+06	6.51982e+06	-0.367904	0.713115	GUCY1A2	TCC	0.782922
g__Kutzneria	GXYLT2	-2.24578e+06	5.35097e+06	-0.419696	0.674904	GXYLT2	TCC	0.761628
g__Kutzneria	GYG2	5.9119e+06	4.35047e+06	1.35891	0.174844	GYG2	TCC	0.402227
g__Kutzneria	GZMA	-4.93762e+06	4.11699e+06	-1.19933	0.231021	GZMA	TCC	0.465027
g__Kutzneria	HAUS5	9.5069e+06	9.09959e+06	1.04476	0.296684	HAUS5	TCC	0.525442
g__Kutzneria	HAUS7	8.63002e+06	1.14591e+07	0.753115	0.451768	HAUS7	TCC	0.635593
g__Kutzneria	HAVCR2	-1.0058e+07	6.25776e+06	-1.60728	0.108682	HAVCR2	TCC	0.307234
g__Kutzneria	HCG22	-1.55235e+07	1.09371e+07	-1.41934	0.156479	HCG22	TCC	0.378785
g__Kutzneria	HCG25	-1.11904e+07	4.89288e+06	-2.28707	0.0226469	HCG25	TCC	0.109477
g__Kutzneria	HCN1	-2.99297e+06	3.58557e+06	-0.834726	0.404307	HCN1	TCC	0.605296
g__Kutzneria	HDAC2	1.61035e+07	1.66136e+07	0.969294	0.33291	HDAC2	TCC	0.554711
g__Kutzneria	HDAC8	3.60939e+07	1.99414e+07	1.81	0.0709513	HDAC8	TCC	0.236876
g__Kutzneria	HEATR5A	-3.40017e+07	1.50182e+07	-2.26403	0.0240392	HEATR5A	TCC	0.114293
g__Kutzneria	HEG1	-6.46299e+06	9.21991e+06	-0.700982	0.48367	HEG1	TCC	0.655028
g__Kutzneria	HELT	5.66547e+06	1.07874e+07	0.525192	0.599704	HELT	TCC	0.72036
g__Kutzneria	HERC2P3	-2.75114e+07	9.49576e+06	-2.89723	0.00394518	HERC2P3	TCC	0.0287802
g__Kutzneria	HGC6.3	6.01237e+06	6.29134e+06	0.955658	0.339749	HGC6.3	TCC	0.559886
g__Kutzneria	HHIPL1	-5.2747e+06	6.72407e+06	-0.78445	0.433182	HHIPL1	TCC	0.624049
g__Kutzneria	AP2A1	-2.32715e+07	1.8049e+07	-1.28935	0.197926	AP2A1	TCC	0.429387
g__Kutzneria	AP4S1	5.89977e+06	9.45555e+06	0.623948	0.532972	AP4S1	TCC	0.683368
g__Kutzneria	APBA1	-2.92203e+06	5.34606e+06	-0.546577	0.584936	APBA1	TCC	0.712254
g__Kutzneria	APCDD1L	-2.61419e+06	4.51928e+06	-0.578452	0.563243	APCDD1L	TCC	0.700232
g__Kutzneria	APLP1	-1.8935e+06	3.57246e+06	-0.530028	0.596349	APLP1	TCC	0.718503
g__Kutzneria	APOBEC1	1.22556e+07	3.78108e+06	3.24129	0.00127666	APOBEC1	TCC	0.0114223
g__Kutzneria	APOE	-2.34969e+06	6.43918e+06	-0.364906	0.71535	APOE	TCC	0.784219
g__Kutzneria	HLCS	-7.13501e+06	1.4892e+07	-0.479118	0.632083	HLCS	TCC	0.738187
g__Kutzneria	HMGA1	-1.76643e+06	9.82009e+06	-0.179879	0.857327	HMGA1	TCC	0.873117
g__Kutzneria	HMGN4	2.64892e+07	1.12604e+07	2.35241	0.0190744	HMGN4	TCC	0.0967065
g__Kutzneria	HMX2	6.63286e+06	5.88794e+06	1.12652	0.260537	HMX2	TCC	0.493894
g__Kutzneria	HNF4G	1.44223e+07	3.46116e+06	4.16691	3.69194e-05	HNF4G	TCC	0.000523205
g__Kutzneria	HNRNPA1	1.54791e+07	2.03368e+07	0.76114	0.446965	HNRNPA1	TCC	0.63269
g__Kutzneria	HNRNPH1	-2.50383e+07	2.2837e+07	-1.09639	0.273484	HNRNPH1	TCC	0.50549
g__Kutzneria	HNRNPU	2.48486e+07	2.67937e+07	0.927406	0.354204	HNRNPU	TCC	0.570631
g__Kutzneria	HOXA9	5.71122e+06	3.36809e+06	1.69569	0.0906247	HOXA9	TCC	0.275689
g__Kutzneria	HOXC13	6.03479e+06	3.57235e+06	1.68931	0.0918414	HOXC13	TCC	0.277915
g__Kutzneria	HOXD12	6.63461e+06	4.46291e+06	1.48661	0.137806	HOXD12	TCC	0.352746
g__Kutzneria	HS1BP3	1.05091e+07	1.10544e+07	0.950666	0.342275	HS1BP3	TCC	0.561784
g__Kutzneria	HSD11B2	1.14562e+07	4.08264e+06	2.80607	0.00522859	HSD11B2	TCC	0.0360268
g__Kutzneria	HSD17B10	2.74129e+07	1.23792e+07	2.21444	0.0272903	HSD17B10	TCC	0.125114
g__Kutzneria	HSF2BP	7.63531e+06	5.64844e+06	1.35176	0.17712	HSF2BP	TCC	0.405025
g__Kutzneria	HSF4	-5.78192e+06	6.5555e+06	-0.881995	0.378242	HSF4	TCC	0.58762
g__Kutzneria	HSFY1P1	7.03533e+06	1.32774e+07	0.529871	0.596458	HSFY1P1	TCC	0.718558
g__Kutzneria	HTATIP2	-5.05537e+06	1.07539e+07	-0.470099	0.638508	HTATIP2	TCC	0.741628
g__Kutzneria	HTR1D	7.26176e+06	4.0163e+06	1.80807	0.0712511	HTR1D	TCC	0.237498
g__Kutzneria	HTRA2	-3.61638e+06	1.43163e+07	-0.252605	0.800686	HTRA2	TCC	0.835534
g__Kutzneria	HYAL3	-9.40164e+06	6.47833e+06	-1.45124	0.147396	HYAL3	TCC	0.366387
g__Kutzneria	ICA1L	-5.7582e+06	7.1064e+06	-0.810284	0.418198	ICA1L	TCC	0.614341
g__Kutzneria	ICAM5	-2.18012e+06	4.17325e+06	-0.522403	0.601642	ICAM5	TCC	0.721433
g__Kutzneria	ICOS	-3.23105e+06	3.90558e+06	-0.82729	0.408503	ICOS	TCC	0.608016
g__Kutzneria	`IDI2-AS1`	-2.7538e+06	4.72952e+06	-0.582258	0.560679	IDI2-AS1	TCC	0.698769
g__Kutzneria	IER5L	6.23028e+06	6.32277e+06	0.985372	0.324961	IER5L	TCC	0.54846
g__Kutzneria	IFNA10	7.63472e+06	7.87646e+06	0.969309	0.332902	IFNA10	TCC	0.554706
g__Kutzneria	IGSF8	5.33924e+06	9.22371e+06	0.57886	0.562968	IGSF8	TCC	0.700075
g__Kutzneria	IKZF3	-5.83119e+06	4.59489e+06	-1.26906	0.205064	IKZF3	TCC	0.437371
g__Kutzneria	IL10RA	-1.96505e+07	6.00752e+06	-3.27099	0.00115262	IL10RA	TCC	0.010483
g__Kutzneria	IL17C	-4.62457e+06	5.39645e+06	-0.856966	0.391912	IL17C	TCC	0.597003
g__Kutzneria	IL17F	-2.56321e+06	4.88561e+06	-0.524646	0.600083	IL17F	TCC	0.720575
g__Kutzneria	IL17REL	-4.51796e+06	5.51037e+06	-0.819902	0.412699	IL17REL	TCC	0.610752
g__Kutzneria	IL18BP	-5.1407e+06	7.81425e+06	-0.657862	0.510957	IL18BP	TCC	0.670895
g__Kutzneria	IL1F10	1.07013e+07	9.98958e+06	1.07125	0.284621	IL1F10	TCC	0.515195
g__Kutzneria	IL1RL2	5.52606e+06	4.34471e+06	1.2719	0.204052	IL1RL2	TCC	0.436245
g__Kutzneria	IL21R	-2.61511e+06	4.72417e+06	-0.55356	0.58015	IL21R	TCC	0.709595
g__Kutzneria	IL23A	-2.21194e+06	4.79418e+06	-0.461381	0.644744	IL23A	TCC	0.7451
g__Kutzneria	IL26	-2.97134e+06	3.75605e+06	-0.791079	0.429307	IL26	TCC	0.621494
g__Kutzneria	IL2RA	-7.19655e+06	4.59518e+06	-1.56611	0.118014	IL2RA	TCC	0.322515
g__Kutzneria	IL3	-2.22949e+07	1.10131e+07	-2.02439	0.0435094	IL3	TCC	0.172361
g__Kutzneria	IL34	-1.76829e+07	5.0256e+06	-3.51856	0.000477228	IL34	TCC	0.00496261
g__Kutzneria	IL9R	-7.60552e+06	4.57809e+06	-1.66129	0.09734	IL9R	TCC	0.287849
g__Kutzneria	ILK	-1.01899e+07	1.8598e+07	-0.547903	0.584025	ILK	TCC	0.711748
g__Kutzneria	IMPDH2	-3.41443e+06	1.76342e+07	-0.193625	0.846555	IMPDH2	TCC	0.865913
g__Kutzneria	INE1	-1.09762e+07	4.39744e+06	-2.49605	0.0129091	INE1	TCC	0.0724128
g__Kutzneria	INSC	-4.35876e+06	3.68656e+06	-1.18234	0.237684	INSC	TCC	0.471804
g__Kutzneria	INSIG2	6.65282e+06	9.60073e+06	0.692949	0.488693	INSIG2	TCC	0.657929
g__Kutzneria	INTS3	-3.77919e+07	1.67121e+07	-2.26135	0.0242062	INTS3	TCC	0.114866
g__Kutzneria	IRAK1	-2.37258e+07	1.35493e+07	-1.75107	0.0806035	IRAK1	TCC	0.256474
g__Kutzneria	IRF5	-3.23007e+06	7.20643e+06	-0.44822	0.654206	IRF5	TCC	0.750283
g__Kutzneria	IRX2	5.40609e+06	2.59728e+06	2.08144	0.0379485	IRX2	TCC	0.15711
g__Kutzneria	IRX6	7.5441e+06	3.59416e+06	2.09899	0.036365	IRX6	TCC	0.152642
g__Kutzneria	IST1	1.30167e+07	2.21586e+07	0.587434	0.557202	IST1	TCC	0.696821
g__Kutzneria	ISX	8.6431e+06	3.85064e+06	2.24459	0.0252712	ISX	TCC	0.11847
g__Kutzneria	ISY1	1.8254e+07	1.38793e+07	1.3152	0.189102	ISY1	TCC	0.419215
g__Kutzneria	ITGA2B	-5.99997e+06	5.29727e+06	-1.13265	0.257952	ITGA2B	TCC	0.491382
g__Kutzneria	ITGA8	-6.39366e+06	4.63749e+06	-1.37869	0.168664	ITGA8	TCC	0.394686
g__Kutzneria	ITGB1	-4.32853e+06	1.80338e+07	-0.240023	0.81042	ITGB1	TCC	0.841841
g__Kutzneria	ITGB4	-7.55859e+06	5.52932e+06	-1.367	0.172295	ITGB4	TCC	0.399132
g__Kutzneria	ITGB7	-1.04945e+07	6.26054e+06	-1.67629	0.0943638	ITGB7	TCC	0.282528
g__Kutzneria	ITGB8	-3.37948e+06	4.88837e+06	-0.69133	0.489708	ITGB8	TCC	0.658501
g__Kutzneria	ITLN1	8.8276e+06	2.75202e+06	3.20768	0.00143192	ITLN1	TCC	0.0125602
g__Kutzneria	ITM2A	-4.7099e+06	5.46697e+06	-0.861519	0.389403	ITM2A	TCC	0.59534
g__Kutzneria	ITM2B	6.95406e+06	1.82067e+07	0.381951	0.702675	ITM2B	TCC	0.777052
g__Kutzneria	ITPR1	-1.96708e+07	7.7386e+06	-2.54191	0.0113533	ITPR1	TCC	0.0657255
g__Kutzneria	ITPRIP	-2.71578e+06	7.6916e+06	-0.353084	0.724188	ITPRIP	TCC	0.789257
g__Kutzneria	JAM2	-3.40677e+06	6.35593e+06	-0.535999	0.592219	JAM2	TCC	0.716311
g__Kutzneria	JMJD1C	-8.8471e+06	1.51398e+07	-0.584361	0.559265	JMJD1C	TCC	0.698006
g__Kutzneria	JMY	-7.93058e+06	1.25831e+07	-0.630255	0.528842	JMY	TCC	0.681035
g__Kutzneria	JOSD1	1.48936e+07	1.04919e+07	1.41953	0.156425	JOSD1	TCC	0.378712
g__Kutzneria	JPH2	-3.54337e+06	4.06759e+06	-0.871122	0.384144	JPH2	TCC	0.591703
g__Kutzneria	KANSL1	-2.1859e+07	1.9069e+07	-1.14631	0.252266	KANSL1	TCC	0.485952
g__Kutzneria	KANSL1L	-2.84101e+06	1.25093e+07	-0.227112	0.820438	KANSL1L	TCC	0.848422
g__Kutzneria	KAT2B	-1.93649e+07	9.62562e+06	-2.01181	0.0448247	KAT2B	TCC	0.175801
g__Kutzneria	KATNAL1	-8.52109e+06	9.13675e+06	-0.932617	0.351509	KATNAL1	TCC	0.568618
g__Kutzneria	KBTBD2	-7.54953e+06	1.77973e+07	-0.424196	0.671622	KBTBD2	TCC	0.759898
g__Kutzneria	KCNC4	-9.4269e+06	7.02029e+06	-1.34281	0.179999	KCNC4	TCC	0.408496
g__Kutzneria	KCND2	-3.96182e+06	4.04486e+06	-0.979469	0.327865	KCND2	TCC	0.550798
g__Kutzneria	KCNG2	-4.25291e+06	4.76522e+06	-0.892491	0.372599	KCNG2	TCC	0.583642
g__Kutzneria	KCNMA1	-2.38693e+06	5.82475e+06	-0.409791	0.682151	KCNMA1	TCC	0.76566
g__Kutzneria	KCNMB1	-5.12796e+06	4.20542e+06	-1.21937	0.223332	KCNMB1	TCC	0.457064
g__Kutzneria	ARAP1	-3.33705e+07	1.27761e+07	-2.61196	0.00929826	ARAP1	TCC	0.0564897
g__Kutzneria	AREG	-5.47066e+06	4.96174e+06	-1.10257	0.270794	AREG	TCC	0.503042
g__Kutzneria	ARHGAP26	-4.17085e+06	9.32616e+06	-0.447221	0.654927	ARHGAP26	TCC	0.75072
g__Kutzneria	ARHGAP30	-2.23149e+07	6.0485e+06	-3.68933	0.000251867	ARHGAP30	TCC	0.0028576
g__Kutzneria	ARHGAP31	-8.25103e+06	9.5672e+06	-0.862429	0.388903	ARHGAP31	TCC	0.594994
g__Kutzneria	ARHGAP5	2.28433e+07	2.45295e+06	9.3126	5.23735e-19	ARHGAP5	TCC	2.69947e-17
g__Kutzneria	ARHGAP6	-1.1696e+07	5.43922e+06	-2.15031	0.0320536	ARHGAP6	TCC	0.13995
g__Kutzneria	ARHGEF15	-6.68e+06	7.65978e+06	-0.872088	0.383618	ARHGEF15	TCC	0.591345
g__Kutzneria	KCTD12	-5.55077e+06	6.68912e+06	-0.829821	0.407072	KCTD12	TCC	0.607089
g__Kutzneria	KCTD20	-3.79908e+06	1.95564e+07	-0.194262	0.846057	KCTD20	TCC	0.86558
g__Kutzneria	KIAA0087	-5.4278e+06	5.16362e+06	-1.05116	0.293739	KIAA0087	TCC	0.522966
g__Kutzneria	KIAA0355	-8.61933e+06	1.57317e+07	-0.547895	0.584031	KIAA0355	TCC	0.71175
g__Kutzneria	KIAA0513	-1.0184e+07	7.57432e+06	-1.34454	0.179439	KIAA0513	TCC	0.407856
g__Kutzneria	KIAA0586	-2.12821e+06	1.72132e+07	-0.123638	0.901656	KIAA0586	TCC	0.907312
g__Kutzneria	KIAA1109	-3.06297e+07	1.33555e+07	-2.29341	0.0222766	KIAA1109	TCC	0.108191
g__Kutzneria	KIAA1324L	-4.85422e+06	5.68219e+06	-0.854287	0.393393	KIAA1324L	TCC	0.597972
g__Kutzneria	KIDINS220	-7.26357e+06	2.03305e+07	-0.357275	0.721051	KIDINS220	TCC	0.787503
g__Kutzneria	KIF13B	-1.33291e+07	1.15763e+07	-1.15142	0.250162	KIF13B	TCC	0.48395
g__Kutzneria	KIF27	1.07253e+07	1.04234e+07	1.02896	0.30404	KIF27	TCC	0.531586
g__Kutzneria	KIF4A	6.93981e+06	5.81675e+06	1.19307	0.233458	KIF4A	TCC	0.467505
g__Kutzneria	KIR3DL2	-2.89986e+06	3.52814e+06	-0.821924	0.411548	KIR3DL2	TCC	0.610031
g__Kutzneria	KLF15	-6.31618e+06	4.08358e+06	-1.54673	0.12262	KLF15	TCC	0.32993
g__Kutzneria	KLHL33	-2.65907e+06	4.81643e+06	-0.552082	0.581161	KLHL33	TCC	0.710158
g__Kutzneria	KLK15	7.88648e+06	5.9184e+06	1.33254	0.183346	KLK15	TCC	0.412461
g__Kutzneria	KRT19	-2.55029e+06	4.45831e+06	-0.57203	0.567582	KRT19	TCC	0.70265
g__Kutzneria	KRT38	1.10238e+07	7.78001e+06	1.41694	0.15718	KRT38	TCC	0.379719
g__Kutzneria	`KRTAP19-6`	6.39296e+06	6.86409e+06	0.931363	0.352156	KRTAP19-6	TCC	0.569079
g__Kutzneria	`KRTAP22-2`	6.79463e+06	1.46586e+07	0.463525	0.643208	KRTAP22-2	TCC	0.744193
g__Kutzneria	`KRTAP24-1`	5.69321e+06	1.0814e+07	0.526466	0.598819	KRTAP24-1	TCC	0.719891
g__Kutzneria	`KRTAP25-1`	8.55479e+06	1.1112e+07	0.76987	0.441774	KRTAP25-1	TCC	0.629433
g__Kutzneria	`KRTAP26-1`	5.66492e+06	1.31049e+07	0.432276	0.665744	KRTAP26-1	TCC	0.756649
g__Kutzneria	`KRTAP4-4`	-6.20337e+06	8.67091e+06	-0.715423	0.474712	KRTAP4-4	TCC	0.649694
g__Kutzneria	`KRTAP4-8`	1.04164e+07	1.18915e+07	0.87596	0.381511	KRTAP4-8	TCC	0.589882
g__Kutzneria	`KRTAP4-9`	8.3366e+06	1.05831e+07	0.787729	0.431263	KRTAP4-9	TCC	0.622736
g__Kutzneria	`KRTAP5-5`	5.57207e+06	3.96684e+06	1.40466	0.160799	KRTAP5-5	TCC	0.384483
g__Kutzneria	`KRTAP8-1`	5.62948e+06	7.13053e+06	0.78949	0.430234	KRTAP8-1	TCC	0.622102
g__Kutzneria	`KRTAP9-3`	7.13662e+06	9.87242e+06	0.722885	0.47012	KRTAP9-3	TCC	0.646923
g__Kutzneria	`KRTAP9-4`	1.04306e+07	1.11473e+07	0.9357	0.349921	KRTAP9-4	TCC	0.567382
g__Kutzneria	KRTCAP2	2.14131e+07	1.98565e+07	1.07839	0.281428	KRTCAP2	TCC	0.512402
g__Kutzneria	KTI12	8.33342e+06	8.07897e+06	1.0315	0.302853	KTI12	TCC	0.530599
g__Kutzneria	KTN1	-1.72364e+07	1.82229e+07	-0.945865	0.344716	KTN1	TCC	0.563543
g__Kutzneria	`KTN1-AS1`	1.10955e+07	5.29483e+06	2.09553	0.0366721	KTN1-AS1	TCC	0.153521
g__Kutzneria	L1TD1	-3.8192e+06	4.6165e+06	-0.827293	0.408502	L1TD1	TCC	0.608015
g__Kutzneria	LACRT	-1.12622e+07	6.62259e+06	-1.70058	0.0897009	LACRT	TCC	0.273969
g__Kutzneria	LAGE3	1.14463e+07	6.88352e+06	1.66285	0.0970265	LAGE3	TCC	0.287298
g__Kutzneria	LAMA2	-5.76155e+06	5.33366e+06	-1.08023	0.28061	LAMA2	TCC	0.511692
g__Kutzneria	LAMA3	-8.93304e+06	5.11191e+06	-1.74749	0.0812218	LAMA3	TCC	0.257688
g__Kutzneria	LAPTM5	-1.07393e+07	7.15621e+06	-1.5007	0.134123	LAPTM5	TCC	0.347305
g__Kutzneria	LAT	-1.08771e+07	6.30674e+06	-1.72468	0.0852592	LAT	TCC	0.265479
g__Kutzneria	LATS1	1.90315e+07	1.66932e+07	1.14008	0.25485	LATS1	TCC	0.488505
g__Kutzneria	LCE1C	-2.49999e+06	4.53478e+06	-0.551291	0.581703	LCE1C	TCC	0.710468
g__Kutzneria	LCN15	5.61162e+06	3.34482e+06	1.6777	0.0940872	LCN15	TCC	0.282039
g__Kutzneria	LCN8	6.39591e+06	7.44327e+06	0.859288	0.390631	LCN8	TCC	0.596155
g__Kutzneria	LCN9	5.85421e+06	9.29697e+06	0.62969	0.529211	LCN9	TCC	0.681233
g__Kutzneria	LDHAL6B	-1.08127e+07	5.35299e+06	-2.01993	0.0439725	LDHAL6B	TCC	0.173582
g__Kutzneria	LENG1	-4.86244e+06	1.00107e+07	-0.485723	0.627396	LENG1	TCC	0.735531
g__Kutzneria	LETMD1	-5.18782e+06	1.40793e+07	-0.368471	0.712693	LETMD1	TCC	0.782674
g__Kutzneria	LEUTX	7.58069e+06	1.07803e+07	0.7032	0.482288	LEUTX	TCC	0.654198
g__Kutzneria	LGI3	-3.8414e+06	3.52785e+06	-1.08888	0.276781	LGI3	TCC	0.508275
g__Kutzneria	LILRA2	-7.87584e+06	5.15865e+06	-1.52673	0.127519	LILRA2	TCC	0.337465
g__Kutzneria	LILRA4	-7.35049e+06	4.53087e+06	-1.62231	0.105424	LILRA4	TCC	0.301811
g__Kutzneria	LILRA6	-1.24828e+07	5.21692e+06	-2.39276	0.0171242	LILRA6	TCC	0.0893483
g__Kutzneria	LIMCH1	-1.08153e+07	6.66164e+06	-1.62352	0.105165	LIMCH1	TCC	0.301383
g__Kutzneria	LIMD1	-8.24672e+06	1.05952e+07	-0.778346	0.436767	LIMD1	TCC	0.626292
g__Kutzneria	LIME1	-4.04694e+06	6.57038e+06	-0.615936	0.538242	LIME1	TCC	0.686322
g__Kutzneria	LIMK1	-1.80791e+06	1.25107e+07	-0.144509	0.885162	LIMK1	TCC	0.894041
g__Kutzneria	LINC00051	1.0847e+07	2.40547e+07	0.450931	0.652252	LINC00051	TCC	0.749179
g__Kutzneria	LINC00114	6.93839e+06	1.74848e+07	0.396824	0.691682	LINC00114	TCC	0.770953
g__Kutzneria	LINC00163	7.72502e+06	1.97344e+07	0.39145	0.695647	LINC00163	TCC	0.773153
g__Kutzneria	LINC00173	-8.14224e+06	4.08327e+06	-1.99405	0.0467394	LINC00173	TCC	0.180713
g__Kutzneria	LINC00221	-3.49287e+06	7.60809e+06	-0.459099	0.646381	LINC00221	TCC	0.745972
g__Kutzneria	LINC00222	9.22035e+06	1.13316e+07	0.813688	0.416247	LINC00222	TCC	0.613126
g__Kutzneria	LINC00242	-2.64242e+06	5.68096e+06	-0.465137	0.642054	LINC00242	TCC	0.743589
g__Kutzneria	LINC00251	7.50758e+06	4.62213e+07	0.162427	0.871041	LINC00251	TCC	0.883123
g__Kutzneria	LINC00254	1.34068e+07	3.00403e+07	0.446295	0.655595	LINC00254	TCC	0.751108
g__Kutzneria	LINC00272	1.05381e+07	2.45146e+07	0.429872	0.667491	LINC00272	TCC	0.757632
g__Kutzneria	LINC00293	5.84003e+06	1.82527e+07	0.319954	0.749149	LINC00293	TCC	0.80388
g__Kutzneria	LINC00314	1.13526e+07	1.12129e+07	1.01246	0.311852	LINC00314	TCC	0.538035
g__Kutzneria	LINC00347	1.97539e+07	4.69322e+07	0.420903	0.674024	LINC00347	TCC	0.761166
g__Kutzneria	LINC00410	1.27081e+07	2.91064e+07	0.436607	0.662602	LINC00410	TCC	0.75492
g__Kutzneria	LINC00442	8.45212e+06	1.4737e+07	0.573531	0.566567	LINC00442	TCC	0.702063
g__Kutzneria	LINC00474	1.07684e+07	3.73198e+07	0.288545	0.77306	LINC00474	TCC	0.818329
g__Kutzneria	LINC00487	6.57191e+06	1.83611e+07	0.357925	0.720564	LINC00487	TCC	0.787223
g__Kutzneria	LINC00511	1.37979e+07	8.7481e+06	1.57724	0.115431	LINC00511	TCC	0.318298
g__Kutzneria	LINC00523	1.68087e+07	3.78543e+07	0.444037	0.657226	LINC00523	TCC	0.75197
g__Kutzneria	LINC00536	1.08666e+07	1.42055e+07	0.764957	0.444691	LINC00536	TCC	0.631269
g__Kutzneria	LINC00547	9.02591e+06	1.5319e+07	0.589197	0.55602	LINC00547	TCC	0.696177
g__Kutzneria	LINC00574	-1.94636e+06	6.01008e+06	-0.323849	0.7462	LINC00574	TCC	0.802093
g__Kutzneria	LINC00575	1.6207e+07	4.81167e+07	0.336827	0.736402	LINC00575	TCC	0.796285
g__Kutzneria	LIPN	-3.79561e+06	3.98825e+06	-0.951697	0.341753	LIPN	TCC	0.561369
g__Kutzneria	LITAF	-1.43565e+07	1.12745e+07	-1.27335	0.203538	LITAF	TCC	0.435697
g__Kutzneria	LMAN1	-9.17928e+06	1.68852e+07	-0.543628	0.586962	LMAN1	TCC	0.713356
g__Kutzneria	LNX2	3.9519e+07	8.45147e+06	4.67599	3.85473e-06	LNX2	TCC	6.74923e-05
s__Kutzneria sp. CA-103260	`A1BG-AS1`	-2.05019e+06	3.92575e+06	-0.522243	0.601753	A1BG-AS1	TCC	0.721481
s__Kutzneria sp. CA-103260	A1CF	9.29317e+06	4.38681e+06	2.11844	0.034676	A1CF	TCC	0.147751
s__Kutzneria sp. CA-103260	A2M	-2.08241e+06	5.48883e+06	-0.379391	0.704574	A2M	TCC	0.778127
s__Kutzneria sp. CA-103260	AA06	3.97443e+07	1.63873e+08	0.242532	0.808477	AA06	TCC	0.840557
s__Kutzneria sp. CA-103260	AACS	1.66205e+07	9.51207e+06	1.74731	0.0812543	AACS	TCC	0.257754
s__Kutzneria sp. CA-103260	AAGAB	1.85198e+07	1.76122e+07	1.05153	0.293569	AAGAB	TCC	0.522813
s__Kutzneria sp. CA-103260	AARS2	-1.75994e+06	1.14643e+07	-0.153514	0.878061	AARS2	TCC	0.888544
s__Kutzneria sp. CA-103260	ABCB9	1.25276e+07	6.965e+06	1.79865	0.0727329	ABCB9	TCC	0.240596
s__Kutzneria sp. CA-103260	ABCC9	-2.18247e+06	6.39777e+06	-0.34113	0.733162	ABCC9	TCC	0.794436
s__Kutzneria sp. CA-103260	ABCF2	2.6894e+07	2.04712e+07	1.31375	0.189588	ABCF2	TCC	0.419775
s__Kutzneria sp. CA-103260	ABCG4	-7.88258e+06	5.79607e+06	-1.35999	0.174503	ABCG4	TCC	0.401818
s__Kutzneria sp. CA-103260	ABHD11	1.58504e+07	8.99605e+06	1.76192	0.0787491	ABHD11	TCC	0.252834
s__Kutzneria sp. CA-103260	ABI3	-1.31694e+07	6.75932e+06	-1.94833	0.0519862	ABI3	TCC	0.193868
s__Kutzneria sp. CA-103260	ABL1	-1.53148e+07	1.61796e+07	-0.946551	0.344367	ABL1	TCC	0.563295
s__Kutzneria sp. CA-103260	ABL2	-1.61407e+07	1.44089e+07	-1.12019	0.263222	ABL2	TCC	0.496326
s__Kutzneria sp. CA-103260	ACADM	-4.11833e+06	1.52605e+07	-0.269869	0.787382	ACADM	TCC	0.82723
s__Kutzneria sp. CA-103260	ACAN	-2.79121e+06	3.61662e+06	-0.771773	0.440647	ACAN	TCC	0.628724
s__Kutzneria sp. CA-103260	ACCS	-2.34862e+07	6.48287e+06	-3.62281	0.000324033	ACCS	TCC	0.0035563
s__Kutzneria sp. CA-103260	ACOX3	-1.41844e+07	1.486e+07	-0.954536	0.340316	ACOX3	TCC	0.560316
s__Kutzneria sp. CA-103260	ACSBG2	-5.09817e+06	6.00233e+06	-0.849365	0.396122	ACSBG2	TCC	0.59982
s__Kutzneria sp. CA-103260	ARID3C	1.00898e+07	4.14599e+06	2.43363	0.0153299	ARID3C	TCC	0.082323
s__Kutzneria sp. CA-103260	ARID4A	-2.55197e+07	1.4448e+07	-1.76632	0.0780085	ARID4A	TCC	0.25136
s__Kutzneria sp. CA-103260	ARMC12	-2.10082e+06	4.77403e+06	-0.440052	0.660107	ARMC12	TCC	0.753561
s__Kutzneria sp. CA-103260	ARMC8	3.55265e+07	2.11095e+07	1.68296	0.0930642	ARMC8	TCC	0.280213
s__Kutzneria sp. CA-103260	ARNT	-1.4959e+07	1.62079e+07	-0.922943	0.356523	ARNT	TCC	0.572327
s__Kutzneria sp. CA-103260	ARNTL	-4.49744e+06	1.32191e+07	-0.340222	0.733845	ARNTL	TCC	0.794849
s__Kutzneria sp. CA-103260	ARNTL2	-5.16575e+06	5.73005e+06	-0.90152	0.367786	ARNTL2	TCC	0.580348
s__Kutzneria sp. CA-103260	ARPC3	2.56206e+07	2.6656e+07	0.961155	0.336981	ARPC3	TCC	0.557818
s__Kutzneria sp. CA-103260	ARR3	-4.8828e+06	4.38817e+06	-1.11272	0.266414	ARR3	TCC	0.499113
s__Kutzneria sp. CA-103260	LOC100130264	1.56898e+07	1.25521e+07	1.24998	0.211946	LOC100130264	TCC	0.444937
s__Kutzneria sp. CA-103260	LOC100287944	-2.05e+06	4.25246e+06	-0.482073	0.629984	LOC100287944	TCC	0.736995
s__Kutzneria sp. CA-103260	LOC100289561	-7.9184e+06	1.03923e+07	-0.761946	0.446485	LOC100289561	TCC	0.632393
s__Kutzneria sp. CA-103260	LOC100505716	-2.18353e+06	5.18679e+06	-0.420978	0.673969	LOC100505716	TCC	0.761139
s__Kutzneria sp. CA-103260	LOC100505795	5.81987e+06	1.04386e+07	0.557533	0.577436	LOC100505795	TCC	0.708102
s__Kutzneria sp. CA-103260	LOC100507377	-3.27579e+06	4.4646e+06	-0.733725	0.463492	LOC100507377	TCC	0.642951
s__Kutzneria sp. CA-103260	LOC100507389	1.70193e+07	2.62583e+07	0.648149	0.517214	LOC100507389	TCC	0.674355
s__Kutzneria sp. CA-103260	LOC100507564	-3.2138e+06	9.63108e+06	-0.33369	0.738766	LOC100507564	TCC	0.797687
s__Kutzneria sp. CA-103260	LOC153684	-5.50553e+06	6.19836e+06	-0.888225	0.374886	LOC153684	TCC	0.585279
s__Kutzneria sp. CA-103260	LOC154449	7.57188e+06	2.53095e+07	0.299171	0.764945	LOC154449	TCC	0.813339
s__Kutzneria sp. CA-103260	LOC283683	-2.40044e+06	5.13376e+06	-0.46758	0.640308	LOC283683	TCC	0.742599
s__Kutzneria sp. CA-103260	LOC284798	1.38625e+07	1.95817e+07	0.707928	0.47935	LOC284798	TCC	0.652407
s__Kutzneria sp. CA-103260	LOC389641	-8.88248e+06	5.62273e+06	-1.57975	0.114856	LOC389641	TCC	0.317331
s__Kutzneria sp. CA-103260	ASB15	-2.74977e+06	4.90112e+06	-0.561049	0.575039	ASB15	TCC	0.706772
s__Kutzneria sp. CA-103260	ASB16	-6.7343e+06	5.42507e+06	-1.24133	0.215119	ASB16	TCC	0.448322
s__Kutzneria sp. CA-103260	ASMT	5.50007e+06	3.98415e+06	1.38049	0.168111	ASMT	TCC	0.393983
s__Kutzneria sp. CA-103260	ASMTL	7.5144e+06	1.10097e+07	0.682527	0.495251	ASMTL	TCC	0.66176
s__Kutzneria sp. CA-103260	ASNS	1.57961e+07	1.00622e+07	1.56985	0.117142	ASNS	TCC	0.321081
s__Kutzneria sp. CA-103260	ASXL3	-2.78694e+06	4.09847e+06	-0.679995	0.496851	ASXL3	TCC	0.662728
s__Kutzneria sp. CA-103260	LOC613038	-1.19173e+07	6.0385e+06	-1.97355	0.049034	LOC613038	TCC	0.18652
s__Kutzneria sp. CA-103260	LOC648987	-4.23111e+06	6.03188e+06	-0.701458	0.483373	LOC648987	TCC	0.65485
s__Kutzneria sp. CA-103260	LOC728752	-3.76947e+06	8.92825e+06	-0.422196	0.67308	LOC728752	TCC	0.760699
s__Kutzneria sp. CA-103260	LONRF3	-2.72755e+06	5.90535e+06	-0.461878	0.644388	LONRF3	TCC	0.744906
s__Kutzneria sp. CA-103260	LPAR1	-1.35772e+07	5.41827e+06	-2.50582	0.0125627	LPAR1	TCC	0.0709326
s__Kutzneria sp. CA-103260	LPIN1	-2.09921e+07	1.2259e+07	-1.71239	0.0875019	LPIN1	TCC	0.269779
s__Kutzneria sp. CA-103260	LRAT	-3.40533e+06	4.58497e+06	-0.742716	0.458034	LRAT	TCC	0.639503
s__Kutzneria sp. CA-103260	LRIT1	6.96613e+06	9.54751e+06	0.729627	0.465991	LRIT1	TCC	0.644476
s__Kutzneria sp. CA-103260	LRIT2	1.00986e+07	1.11188e+07	0.90824	0.364229	LRIT2	TCC	0.577857
s__Kutzneria sp. CA-103260	LRMP	-1.36323e+07	5.52858e+06	-2.46579	0.0140365	LRMP	TCC	0.0770947
s__Kutzneria sp. CA-103260	LRP1	-1.41839e+07	1.05986e+07	-1.33828	0.181469	LRP1	TCC	0.410236
s__Kutzneria sp. CA-103260	LRP8	-2.23862e+06	6.98787e+06	-0.320357	0.748843	LRP8	TCC	0.803686
s__Kutzneria sp. CA-103260	LRRC28	1.38729e+07	1.36269e+07	1.01806	0.309188	LRRC28	TCC	0.53585
s__Kutzneria sp. CA-103260	LRRC32	-7.10469e+06	6.5324e+06	-1.08761	0.27734	LRRC32	TCC	0.508789
s__Kutzneria sp. CA-103260	LRRC3C	9.66144e+06	7.21792e+06	1.33853	0.181386	LRRC3C	TCC	0.410127
s__Kutzneria sp. CA-103260	LRRC72	9.26848e+06	1.24752e+07	0.74295	0.457893	LRRC72	TCC	0.63943
s__Kutzneria sp. CA-103260	LRRN4CL	-9.4796e+06	5.13531e+06	-1.84596	0.0655425	LRRN4CL	TCC	0.225187
s__Kutzneria sp. CA-103260	LSG1	2.18659e+07	1.62302e+07	1.34723	0.178572	LSG1	TCC	0.406786
s__Kutzneria sp. CA-103260	LSM5	1.543e+07	8.97815e+06	1.71862	0.0863589	LSM5	TCC	0.267593
s__Kutzneria sp. CA-103260	LSR	6.68551e+06	7.62531e+06	0.876753	0.381081	LSR	TCC	0.589584
s__Kutzneria sp. CA-103260	LTN1	2.41267e+07	1.93452e+07	1.24717	0.212974	LTN1	TCC	0.446063
s__Kutzneria sp. CA-103260	LURAP1	-6.23394e+06	6.17323e+06	-1.00983	0.313108	LURAP1	TCC	0.539024
s__Kutzneria sp. CA-103260	LY6D	-4.5666e+06	2.66318e+06	-1.71472	0.0870737	LY6D	TCC	0.268969
s__Kutzneria sp. CA-103260	LY9	-7.30929e+06	4.29538e+06	-1.70166	0.0894974	LY9	TCC	0.273564
s__Kutzneria sp. CA-103260	LYRM2	1.66139e+07	8.16656e+06	2.03438	0.0424892	LYRM2	TCC	0.169642
s__Kutzneria sp. CA-103260	LYZ	-3.56008e+06	5.14186e+06	-0.692372	0.489055	LYZ	TCC	0.65814
s__Kutzneria sp. CA-103260	LYZL4	1.1394e+07	7.44089e+06	1.53126	0.126395	LYZL4	TCC	0.33579
s__Kutzneria sp. CA-103260	LYZL6	6.82537e+06	1.1902e+07	0.573463	0.566613	LYZL6	TCC	0.702092
s__Kutzneria sp. CA-103260	MAB21L2	-6.33971e+06	6.18538e+06	-1.02495	0.305928	MAB21L2	TCC	0.533124
s__Kutzneria sp. CA-103260	MAEA	5.67619e+06	1.3303e+07	0.426683	0.66981	MAEA	TCC	0.758932
s__Kutzneria sp. CA-103260	MAGEA2	5.59043e+06	4.01321e+06	1.39301	0.164294	MAGEA2	TCC	0.389052
s__Kutzneria sp. CA-103260	MAGEB16	6.7507e+06	7.42079e+06	0.909701	0.363459	MAGEB16	TCC	0.577295
s__Kutzneria sp. CA-103260	MAGEB3	9.36218e+06	1.22885e+07	0.761866	0.446532	MAGEB3	TCC	0.632421
s__Kutzneria sp. CA-103260	MAGEB4	8.55917e+06	1.10971e+07	0.7713	0.440927	MAGEB4	TCC	0.628909
s__Kutzneria sp. CA-103260	MAGEC3	-2.0908e+06	4.1186e+06	-0.507649	0.611944	MAGEC3	TCC	0.727082
s__Kutzneria sp. CA-103260	MAGI2	-3.71295e+06	5.46978e+06	-0.678812	0.4976	MAGI2	TCC	0.663156
s__Kutzneria sp. CA-103260	`MAGI2-AS3`	-1.86874e+06	5.37578e+06	-0.347623	0.728283	MAGI2-AS3	TCC	0.791618
s__Kutzneria sp. CA-103260	MAML3	7.40238e+06	7.87846e+06	0.939572	0.347932	MAML3	TCC	0.565883
s__Kutzneria sp. CA-103260	MAMLD1	-6.94044e+06	6.33049e+06	-1.09635	0.273501	MAMLD1	TCC	0.505506
s__Kutzneria sp. CA-103260	MANBA	-1.51939e+07	1.4613e+07	-1.03975	0.299003	MANBA	TCC	0.527335
s__Kutzneria sp. CA-103260	MAP3K6	-1.3147e+07	9.38816e+06	-1.40038	0.162076	MAP3K6	TCC	0.386159
s__Kutzneria sp. CA-103260	MAP9	-2.99037e+06	5.90011e+06	-0.506833	0.612516	MAP9	TCC	0.727382
s__Kutzneria sp. CA-103260	MAPK12	-2.65316e+06	6.34473e+06	-0.418168	0.676021	MAPK12	TCC	0.762257
s__Kutzneria sp. CA-103260	MAPK6	1.52015e+07	1.26766e+07	1.19918	0.231077	MAPK6	TCC	0.465074
s__Kutzneria sp. CA-103260	`MAPT-IT1`	6.47818e+06	1.36655e+07	0.474053	0.635688	MAPT-IT1	TCC	0.740127
s__Kutzneria sp. CA-103260	MARVELD3	7.79119e+06	5.24492e+06	1.48547	0.138106	MARVELD3	TCC	0.353178
s__Kutzneria sp. CA-103260	MAS1	-6.59565e+06	4.47107e+06	-1.47519	0.14085	MAS1	TCC	0.357092
s__Kutzneria sp. CA-103260	MAT1A	5.73495e+06	2.97415e+06	1.92826	0.0544401	MAT1A	TCC	0.19976
s__Kutzneria sp. CA-103260	MBLAC2	1.07254e+07	8.16558e+06	1.31349	0.189677	MBLAC2	TCC	0.419865
s__Kutzneria sp. CA-103260	MBP	-1.12677e+07	5.19472e+06	-2.16908	0.0305907	MBP	TCC	0.135453
s__Kutzneria sp. CA-103260	MBTPS2	1.54479e+07	1.45938e+07	1.05852	0.290376	MBTPS2	TCC	0.520149
s__Kutzneria sp. CA-103260	MC4R	-3.67314e+06	3.66621e+06	-1.00189	0.316926	MC4R	TCC	0.542132
s__Kutzneria sp. CA-103260	MCAM	-7.71078e+06	7.7146e+06	-0.999504	0.318078	MCAM	TCC	0.543041
s__Kutzneria sp. CA-103260	MCL1	-2.17121e+07	1.54396e+07	-1.40626	0.160325	MCL1	TCC	0.383834
s__Kutzneria sp. CA-103260	MCM7	1.86848e+07	1.3081e+07	1.42839	0.153861	MCM7	TCC	0.375261
s__Kutzneria sp. CA-103260	MCM8	7.4102e+06	1.08931e+07	0.680264	0.496681	MCM8	TCC	0.662621
s__Kutzneria sp. CA-103260	MCM9	-1.5899e+07	1.41393e+07	-1.12445	0.261412	MCM9	TCC	0.494647
s__Kutzneria sp. CA-103260	MDM1	1.04389e+07	1.19064e+07	0.876746	0.381084	MDM1	TCC	0.589585
s__Kutzneria sp. CA-103260	MEF2A	-1.7498e+07	1.61191e+07	-1.08554	0.278252	MEF2A	TCC	0.509609
s__Kutzneria sp. CA-103260	MEOX2	-2.58216e+06	3.2941e+06	-0.783874	0.433519	MEOX2	TCC	0.624246
s__Kutzneria sp. CA-103260	METRN	-6.80726e+06	5.90289e+06	-1.15321	0.249427	METRN	TCC	0.483248
s__Kutzneria sp. CA-103260	METTL4	1.66069e+07	1.01178e+07	1.64136	0.10141	METTL4	TCC	0.29495
s__Kutzneria sp. CA-103260	METTL7A	-7.23983e+06	6.44774e+06	-1.12285	0.262091	METTL7A	TCC	0.495281
s__Kutzneria sp. CA-103260	MEX3A	8.08681e+06	4.90755e+06	1.64783	0.100073	MEX3A	TCC	0.292621
s__Kutzneria sp. CA-103260	MFNG	-1.19486e+07	6.30389e+06	-1.89544	0.058664	MFNG	TCC	0.209753
s__Kutzneria sp. CA-103260	ATG2B	-2.25869e+07	1.63643e+07	-1.38026	0.168181	ATG2B	TCC	0.394067
s__Kutzneria sp. CA-103260	ATOH1	5.32669e+06	4.52508e+06	1.17715	0.239748	ATOH1	TCC	0.473844
s__Kutzneria sp. CA-103260	ATP1A3	-6.86218e+06	3.27483e+06	-2.09543	0.0366812	ATP1A3	TCC	0.153543
s__Kutzneria sp. CA-103260	ATP1B4	-2.79021e+06	5.4086e+06	-0.515884	0.606185	ATP1B4	TCC	0.723904
s__Kutzneria sp. CA-103260	ATP2B2	-3.67382e+06	3.40123e+06	-1.08014	0.280646	ATP2B2	TCC	0.511716
s__Kutzneria sp. CA-103260	ATP2B4	-1.60046e+07	1.15322e+07	-1.38782	0.165867	ATP2B4	TCC	0.391081
s__Kutzneria sp. CA-103260	ATP4A	5.8669e+06	5.50147e+06	1.06642	0.286794	ATP4A	TCC	0.517057
s__Kutzneria sp. CA-103260	MIA	-2.06515e+06	2.59101e+06	-0.797046	0.425837	MIA	TCC	0.619294
s__Kutzneria sp. CA-103260	MICAL1	-2.01364e+07	9.18896e+06	-2.19137	0.0289276	MICAL1	TCC	0.130349
s__Kutzneria sp. CA-103260	MIMT1	9.31901e+06	2.66043e+07	0.350282	0.726288	MIMT1	TCC	0.790444
s__Kutzneria sp. CA-103260	MIP	8.29992e+06	6.28958e+06	1.31963	0.187618	MIP	TCC	0.417467
s__Kutzneria sp. CA-103260	MIPEP	2.94604e+07	1.15941e+07	2.54098	0.0113832	MIPEP	TCC	0.065854
s__Kutzneria sp. CA-103260	MIR10B	5.55359e+06	2.2898e+07	0.242536	0.808473	MIR10B	TCC	0.840557
s__Kutzneria sp. CA-103260	MIR137HG	7.05968e+06	8.40401e+06	0.840038	0.401326	MIR137HG	TCC	0.603305
s__Kutzneria sp. CA-103260	MIR183	-2.86494e+07	5.23181e+06	-5.47601	7.18429e-08	MIR183	TCC	1.6805e-06
s__Kutzneria sp. CA-103260	`MIR218-2`	5.80663e+06	2.39413e+07	0.242537	0.808473	MIR218-2	TCC	0.840557
s__Kutzneria sp. CA-103260	MIR3651	6.7176e+06	4.73159e+07	0.141974	0.887163	MIR3651	TCC	0.89563
s__Kutzneria sp. CA-103260	MIR3689B	7.23216e+06	1.89045e+07	0.382562	0.702222	MIR3689B	TCC	0.776822
s__Kutzneria sp. CA-103260	MIR499A	-2.40537e+06	1.85768e+06	-1.29483	0.196032	MIR499A	TCC	0.427248
s__Kutzneria sp. CA-103260	`ATP6V1G2-DDX39B`	-4.48228e+06	3.46498e+06	-1.29359	0.196458	ATP6V1G2-DDX39B	TCC	0.427729
s__Kutzneria sp. CA-103260	ATP9B	-2.2262e+07	1.37369e+07	-1.62059	0.105793	ATP9B	TCC	0.302424
s__Kutzneria sp. CA-103260	AVL9	3.40997e+07	1.59535e+07	2.13744	0.0330909	AVL9	TCC	0.143072
s__Kutzneria sp. CA-103260	B3GALT2	-2.43269e+06	5.72516e+06	-0.424912	0.6711	B3GALT2	TCC	0.759618
s__Kutzneria sp. CA-103260	MIR558	-1.89448e+06	1.32077e+06	-1.43437	0.152149	MIR558	TCC	0.372957
s__Kutzneria sp. CA-103260	MIR581	-2.36306e+06	2.59104e+06	-0.912012	0.362242	MIR581	TCC	0.576423
s__Kutzneria sp. CA-103260	MIR656	5.77124e+06	1.27749e+07	0.451763	0.651654	MIR656	TCC	0.748866
s__Kutzneria sp. CA-103260	MIR802	5.91467e+06	1.15999e+07	0.50989	0.610374	MIR802	TCC	0.726229
s__Kutzneria sp. CA-103260	MLEC	2.71523e+07	1.34425e+07	2.01988	0.0439778	MLEC	TCC	0.173596
s__Kutzneria sp. CA-103260	MLH1	-2.39293e+07	2.25883e+07	-1.05937	0.289991	MLH1	TCC	0.519811
s__Kutzneria sp. CA-103260	MLN	5.34672e+06	6.36164e+06	0.840463	0.401087	MLN	TCC	0.603145
s__Kutzneria sp. CA-103260	MMP1	-2.93245e+06	2.96889e+06	-0.987726	0.323808	MMP1	TCC	0.547579
s__Kutzneria sp. CA-103260	MMP2	-5.593e+06	5.5614e+06	-1.00568	0.3151	MMP2	TCC	0.540629
s__Kutzneria sp. CA-103260	MMP26	6.79777e+06	6.03123e+06	1.1271	0.260292	MMP26	TCC	0.493665
s__Kutzneria sp. CA-103260	MMP3	-2.44266e+06	2.84344e+06	-0.85905	0.390762	MMP3	TCC	0.596244
s__Kutzneria sp. CA-103260	MMS22L	8.21702e+06	9.45005e+06	0.869521	0.385018	MMS22L	TCC	0.59229
s__Kutzneria sp. CA-103260	MNDA	-5.12572e+06	5.72319e+06	-0.895605	0.370934	MNDA	TCC	0.582519
s__Kutzneria sp. CA-103260	MNX1	5.7185e+06	3.41373e+06	1.67515	0.0945883	MNX1	TCC	0.282931
s__Kutzneria sp. CA-103260	MOB2	-1.46069e+07	1.35609e+07	-1.07714	0.281987	MOB2	TCC	0.512863
s__Kutzneria sp. CA-103260	MOBP	-2.0365e+06	3.74774e+06	-0.543395	0.587122	MOBP	TCC	0.713452
s__Kutzneria sp. CA-103260	MOGAT3	7.3095e+06	5.22714e+06	1.39837	0.162678	MOGAT3	TCC	0.386967
s__Kutzneria sp. CA-103260	MPEG1	-1.28063e+07	6.35436e+06	-2.01536	0.0444504	MPEG1	TCC	0.174821
s__Kutzneria sp. CA-103260	MPP6	-2.11395e+06	6.9459e+06	-0.304345	0.761003	MPP6	TCC	0.810945
s__Kutzneria sp. CA-103260	MPPED1	-2.6754e+06	3.62036e+06	-0.738987	0.460294	MPPED1	TCC	0.640935
s__Kutzneria sp. CA-103260	MPZ	-7.83487e+06	4.46123e+06	-1.75621	0.0797203	MPZ	TCC	0.254759
s__Kutzneria sp. CA-103260	MPZL1	1.48696e+07	1.10251e+07	1.34871	0.178098	MPZL1	TCC	0.406215
s__Kutzneria sp. CA-103260	MREG	5.8225e+06	7.91577e+06	0.735557	0.462377	MREG	TCC	0.642257
s__Kutzneria sp. CA-103260	MRGPRG	1.09203e+07	1.24933e+07	0.874095	0.382525	MRGPRG	TCC	0.590567
s__Kutzneria sp. CA-103260	MRGPRX2	1.49348e+07	8.94562e+06	1.6695	0.0957007	MRGPRX2	TCC	0.28495
s__Kutzneria sp. CA-103260	MRGPRX4	-6.69056e+06	4.97498e+06	-1.34484	0.179342	MRGPRX4	TCC	0.407742
s__Kutzneria sp. CA-103260	MRPL12	1.11125e+07	7.48485e+06	1.48467	0.138319	MRPL12	TCC	0.353496
s__Kutzneria sp. CA-103260	MRPL40	3.11526e+07	1.59452e+07	1.95372	0.0513421	MRPL40	TCC	0.192285
s__Kutzneria sp. CA-103260	MRPL41	1.03674e+07	9.0383e+06	1.14705	0.251958	MRPL41	TCC	0.485627
s__Kutzneria sp. CA-103260	MRPL9	1.28803e+07	1.35808e+07	0.94842	0.343416	MRPL9	TCC	0.562617
s__Kutzneria sp. CA-103260	MRPS10	3.10985e+07	1.17229e+07	2.65281	0.00825978	MRPS10	TCC	0.051574
s__Kutzneria sp. CA-103260	MRPS26	6.51728e+06	7.12374e+06	0.914869	0.360742	MRPS26	TCC	0.575387
s__Kutzneria sp. CA-103260	MRPS7	2.87063e+07	1.53709e+07	1.86757	0.0624598	MRPS7	TCC	0.218406
s__Kutzneria sp. CA-103260	MRTO4	1.56084e+07	1.0639e+07	1.46708	0.143039	MRTO4	TCC	0.360212
s__Kutzneria sp. CA-103260	MS4A2	-3.61377e+06	3.92935e+06	-0.919685	0.358221	MS4A2	TCC	0.573541
s__Kutzneria sp. CA-103260	MS4A7	-1.36698e+07	6.56823e+06	-2.0812	0.0379704	MS4A7	TCC	0.157179
s__Kutzneria sp. CA-103260	MSRB3	-2.38444e+06	6.28134e+06	-0.379607	0.704413	MSRB3	TCC	0.778041
s__Kutzneria sp. CA-103260	MST1R	-5.50582e+06	4.95171e+06	-1.1119	0.266763	MST1R	TCC	0.499436
s__Kutzneria sp. CA-103260	MTFP1	7.80644e+06	6.08828e+06	1.28221	0.200419	MTFP1	TCC	0.432191
s__Kutzneria sp. CA-103260	MTMR4	-2.7968e+07	1.56493e+07	-1.78717	0.074571	MTMR4	TCC	0.244343
s__Kutzneria sp. CA-103260	MTMR9	-6.61763e+06	1.28944e+07	-0.513219	0.608046	MTMR9	TCC	0.724939
s__Kutzneria sp. CA-103260	MTRNR2L2	-6.12481e+06	9.71691e+06	-0.630325	0.528796	MTRNR2L2	TCC	0.681007
s__Kutzneria sp. CA-103260	MTRNR2L3	-4.42693e+06	6.48015e+06	-0.683153	0.494856	MTRNR2L3	TCC	0.661519
s__Kutzneria sp. CA-103260	MTRR	-5.848e+06	1.75002e+07	-0.334168	0.738405	MTRR	TCC	0.797446
s__Kutzneria sp. CA-103260	MTX1	1.15119e+07	1.56445e+07	0.735844	0.462202	MTX1	TCC	0.642148
s__Kutzneria sp. CA-103260	MYBL1	-1.90172e+06	6.94299e+06	-0.273905	0.784281	MYBL1	TCC	0.82528
s__Kutzneria sp. CA-103260	MYL6B	6.45177e+06	8.62586e+06	0.747957	0.45487	MYL6B	TCC	0.637532
s__Kutzneria sp. CA-103260	MYL7	-6.85359e+06	5.06795e+06	-1.35234	0.176934	MYL7	TCC	0.404811
s__Kutzneria sp. CA-103260	MYL9	-6.97779e+06	7.56135e+06	-0.922823	0.356585	MYL9	TCC	0.572372
s__Kutzneria sp. CA-103260	MYLIP	1.23162e+07	9.23026e+06	1.33433	0.182759	MYLIP	TCC	0.411772
s__Kutzneria sp. CA-103260	MYLK	-6.44723e+06	6.64378e+06	-0.970416	0.332351	MYLK	TCC	0.554266
s__Kutzneria sp. CA-103260	MYLK2	9.65247e+06	4.85135e+06	1.98965	0.047224	MYLK2	TCC	0.181964
s__Kutzneria sp. CA-103260	MYO19	-2.07283e+06	1.20418e+07	-0.172136	0.863406	MYO19	TCC	0.877551
s__Kutzneria sp. CA-103260	MYO1C	-5.71462e+06	1.67723e+07	-0.340718	0.733472	MYO1C	TCC	0.794613
s__Kutzneria sp. CA-103260	MYO9A	-1.40755e+07	1.58167e+07	-0.889912	0.37398	MYO9A	TCC	0.584628
s__Kutzneria sp. CA-103260	MYO9B	-1.78601e+07	1.05457e+07	-1.69358	0.0910248	MYO9B	TCC	0.276402
s__Kutzneria sp. CA-103260	MYOF	-6.50837e+06	9.12139e+06	-0.713528	0.475882	MYOF	TCC	0.650375
s__Kutzneria sp. CA-103260	MYOZ3	-6.6974e+06	5.53251e+06	-1.21055	0.226691	MYOZ3	TCC	0.460601
s__Kutzneria sp. CA-103260	MZB1	-4.27768e+06	2.98985e+06	-1.43073	0.153188	MZB1	TCC	0.374333
s__Kutzneria sp. CA-103260	NAA20	5.92861e+07	1.26594e+07	4.68316	3.72818e-06	NAA20	TCC	6.54637e-05
s__Kutzneria sp. CA-103260	NAE1	2.12869e+07	1.26547e+07	1.68213	0.0932244	NAE1	TCC	0.28051
s__Kutzneria sp. CA-103260	NARF	8.53198e+06	1.4922e+07	0.571773	0.567756	NARF	TCC	0.702742
s__Kutzneria sp. CA-103260	NBAS	-3.16692e+07	2.2084e+07	-1.43403	0.152246	NBAS	TCC	0.373083
s__Kutzneria sp. CA-103260	NBEA	-5.75897e+06	5.56321e+06	-1.03519	0.301127	NBEA	TCC	0.529121
s__Kutzneria sp. CA-103260	NCOA7	1.8134e+07	2.13461e+06	8.49521	2.79193e-16	NCOA7	TCC	1.29126e-14
s__Kutzneria sp. CA-103260	NCR3	-3.23747e+06	3.80924e+06	-0.849898	0.395826	NCR3	TCC	0.599614
s__Kutzneria sp. CA-103260	BCAT2	-6.45697e+06	1.1195e+07	-0.576771	0.564378	BCAT2	TCC	0.700872
s__Kutzneria sp. CA-103260	`BCL2L2-PABPN1`	1.22708e+07	1.49489e+07	0.820849	0.412159	BCL2L2-PABPN1	TCC	0.610387
s__Kutzneria sp. CA-103260	BCL7A	1.467e+07	6.67492e+06	2.19778	0.0284645	BCL7A	TCC	0.128901
s__Kutzneria sp. CA-103260	NDUFA5	2.616e+07	1.27741e+07	2.0479	0.0411396	NDUFA5	TCC	0.16599
s__Kutzneria sp. CA-103260	NDUFB1	4.94113e+07	1.31868e+07	3.74703	0.000201797	NDUFB1	TCC	0.00235536
s__Kutzneria sp. CA-103260	NDUFB9	3.23019e+07	1.76922e+07	1.82577	0.0685364	NDUFB9	TCC	0.23167
s__Kutzneria sp. CA-103260	NECAB1	-6.40288e+06	4.23241e+06	-1.51282	0.131015	NECAB1	TCC	0.342749
s__Kutzneria sp. CA-103260	NEK9	-2.01224e+07	2.12695e+07	-0.946067	0.344614	NEK9	TCC	0.563484
s__Kutzneria sp. CA-103260	NETO2	6.06217e+06	6.1616e+06	0.983863	0.325702	NETO2	TCC	0.549071
s__Kutzneria sp. CA-103260	NEUROD4	7.21782e+06	6.45569e+06	1.11805	0.26413	NEUROD4	TCC	0.497091
s__Kutzneria sp. CA-103260	NFASC	-1.09816e+07	4.49492e+06	-2.44311	0.014938	NFASC	TCC	0.0807642
s__Kutzneria sp. CA-103260	NFATC2IP	-2.6218e+06	1.41105e+07	-0.185804	0.85268	NFATC2IP	TCC	0.869857
s__Kutzneria sp. CA-103260	NFU1	1.57745e+07	1.28834e+07	1.22441	0.221428	NFU1	TCC	0.455081
s__Kutzneria sp. CA-103260	NID2	-1.18699e+07	7.09283e+06	-1.6735	0.0949109	NID2	TCC	0.283511
s__Kutzneria sp. CA-103260	NIT1	-9.37363e+06	1.77029e+07	-0.529498	0.596717	NIT1	TCC	0.718698
s__Kutzneria sp. CA-103260	NKAIN1	6.10804e+06	4.74167e+06	1.28816	0.19834	NKAIN1	TCC	0.429855
s__Kutzneria sp. CA-103260	NKAP	2.17656e+07	1.57137e+07	1.38514	0.166685	NKAP	TCC	0.392153
s__Kutzneria sp. CA-103260	`NKX3-1`	7.09971e+06	5.4263e+06	1.30839	0.191397	NKX3-1	TCC	0.421879
s__Kutzneria sp. CA-103260	`NKX6-2`	-4.55171e+06	2.66444e+06	-1.70832	0.088255	NKX6-2	TCC	0.271194
s__Kutzneria sp. CA-103260	NLGN1	-5.0112e+06	3.92423e+06	-1.27699	0.202253	NLGN1	TCC	0.434268
s__Kutzneria sp. CA-103260	NLGN2	-1.06324e+07	7.60947e+06	-1.39726	0.163013	NLGN2	TCC	0.387414
s__Kutzneria sp. CA-103260	NME1	8.8421e+06	7.13871e+06	1.23861	0.216123	NME1	TCC	0.44944
s__Kutzneria sp. CA-103260	NMS	5.49627e+06	3.46173e+07	0.158772	0.873918	NMS	TCC	0.885311
s__Kutzneria sp. CA-103260	NNMT	-3.09165e+06	5.09682e+06	-0.606583	0.544428	NNMT	TCC	0.689736
s__Kutzneria sp. CA-103260	NOB1	2.21431e+07	1.51062e+07	1.46583	0.143381	NOB1	TCC	0.360702
s__Kutzneria sp. CA-103260	NOD1	-1.04623e+07	9.34661e+06	-1.11937	0.26357	NOD1	TCC	0.49662
s__Kutzneria sp. CA-103260	NODAL	-2.85139e+06	5.32857e+06	-0.535114	0.592831	NODAL	TCC	0.71662
s__Kutzneria sp. CA-103260	NOL11	2.74359e+07	1.79471e+07	1.52871	0.127026	NOL11	TCC	0.336708
s__Kutzneria sp. CA-103260	NOL3	-4.09781e+06	7.12279e+06	-0.57531	0.565364	NOL3	TCC	0.701401
s__Kutzneria sp. CA-103260	NOTUM	5.97082e+06	3.26886e+06	1.82657	0.068415	NOTUM	TCC	0.231415
s__Kutzneria sp. CA-103260	NOX4	-3.09231e+06	5.6799e+06	-0.544431	0.58641	NOX4	TCC	0.713039
s__Kutzneria sp. CA-103260	NPAS1	9.47399e+06	4.73612e+06	2.00037	0.0460503	NPAS1	TCC	0.178951
s__Kutzneria sp. CA-103260	NPAS3	-4.83771e+06	4.23187e+06	-1.14316	0.253569	NPAS3	TCC	0.48727
s__Kutzneria sp. CA-103260	NPFFR1	-2.33319e+06	4.32553e+06	-0.5394	0.589873	NPFFR1	TCC	0.714983
s__Kutzneria sp. CA-103260	NPPA	-1.8163e+06	3.42043e+06	-0.531016	0.595665	NPPA	TCC	0.718149
s__Kutzneria sp. CA-103260	NPR2	-1.72113e+07	8.01456e+06	-2.1475	0.0322773	NPR2	TCC	0.140624
s__Kutzneria sp. CA-103260	NPTN	2.27282e+07	1.23532e+07	1.83986	0.0664358	NPTN	TCC	0.227148
s__Kutzneria sp. CA-103260	NPTXR	-3.13156e+06	5.03431e+06	-0.622043	0.534223	NPTXR	TCC	0.684022
s__Kutzneria sp. CA-103260	NPY6R	-6.16447e+06	4.01621e+06	-1.5349	0.1255	NPY6R	TCC	0.334401
s__Kutzneria sp. CA-103260	NR4A2	-3.69227e+06	6.40991e+06	-0.576025	0.564881	NR4A2	TCC	0.701163
s__Kutzneria sp. CA-103260	NRG3	-2.74066e+06	4.26023e+06	-0.643312	0.520344	NRG3	TCC	0.676197
s__Kutzneria sp. CA-103260	NRIP1	1.9901e+07	8.78184e+06	2.26616	0.0239076	NRIP1	TCC	0.113838
s__Kutzneria sp. CA-103260	NSFL1C	9.41971e+06	1.76586e+07	0.533433	0.593992	NSFL1C	TCC	0.717263
s__Kutzneria sp. CA-103260	NSL1	2.79361e+07	9.13616e+06	3.05775	0.00236062	NSL1	TCC	0.0189989
s__Kutzneria sp. CA-103260	NSRP1	-2.24032e+06	1.42885e+07	-0.156792	0.875478	NSRP1	TCC	0.886551
s__Kutzneria sp. CA-103260	NSUN4	8.21885e+06	1.25969e+07	0.652449	0.514439	NSUN4	TCC	0.672868
s__Kutzneria sp. CA-103260	NSUN5P1	-1.6018e+07	1.16629e+07	-1.37341	0.170296	NSUN5P1	TCC	0.396721
s__Kutzneria sp. CA-103260	`NT5C1B-RDH14`	2.29106e+07	5.73956e+06	3.9917	7.63852e-05	NT5C1B-RDH14	TCC	0.00100058
s__Kutzneria sp. CA-103260	NTM	-4.6099e+06	4.65932e+06	-0.989394	0.322993	NTM	TCC	0.546937
s__Kutzneria sp. CA-103260	NTNG2	-9.14663e+06	4.48956e+06	-2.03731	0.0421931	NTNG2	TCC	0.168845
s__Kutzneria sp. CA-103260	NTRK3	-1.36888e+07	3.18926e+06	-4.29217	2.16065e-05	NTRK3	TCC	0.000323263
s__Kutzneria sp. CA-103260	NUDT21	2.30956e+07	1.74243e+07	1.32548	0.185672	NUDT21	TCC	0.415188
s__Kutzneria sp. CA-103260	NUP155	2.67519e+07	1.60771e+07	1.66398	0.0968008	NUP155	TCC	0.286916
s__Kutzneria sp. CA-103260	NUP210L	-2.52349e+06	5.56416e+06	-0.453526	0.650385	NUP210L	TCC	0.748176
s__Kutzneria sp. CA-103260	NUP43	2.12174e+07	1.68197e+07	1.26146	0.207784	NUP43	TCC	0.440388
s__Kutzneria sp. CA-103260	NUP93	2.02553e+07	1.58557e+07	1.27748	0.202081	NUP93	TCC	0.434073
s__Kutzneria sp. CA-103260	NXF2	5.94204e+06	3.17867e+06	1.86934	0.0622129	NXF2	TCC	0.217866
s__Kutzneria sp. CA-103260	NXF2B	5.92068e+06	3.14268e+06	1.88396	0.060204	NXF2B	TCC	0.213296
s__Kutzneria sp. CA-103260	NXF3	6.03693e+06	3.77708e+06	1.59831	0.110665	NXF3	TCC	0.310563
s__Kutzneria sp. CA-103260	NXF4	9.02497e+06	9.5117e+06	0.948828	0.343208	NXF4	TCC	0.56247
s__Kutzneria sp. CA-103260	NXF5	6.44323e+06	3.16198e+06	2.03772	0.0421521	NXF5	TCC	0.168739
s__Kutzneria sp. CA-103260	NXT2	1.23374e+07	6.01782e+06	2.05014	0.0409192	NXT2	TCC	0.165372
s__Kutzneria sp. CA-103260	OGG1	-1.17104e+07	1.51979e+07	-0.770528	0.441384	OGG1	TCC	0.629185
s__Kutzneria sp. CA-103260	OLIG3	5.53834e+06	7.04299e+06	0.786361	0.432063	OLIG3	TCC	0.623287
s__Kutzneria sp. CA-103260	OMD	-2.99886e+06	4.3821e+06	-0.684345	0.494104	OMD	TCC	0.661072
s__Kutzneria sp. CA-103260	OPRK1	8.49304e+06	4.85221e+06	1.75034	0.0807286	OPRK1	TCC	0.256724
s__Kutzneria sp. CA-103260	OR10A4	-2.64994e+06	3.82712e+06	-0.69241	0.489031	OR10A4	TCC	0.658121
s__Kutzneria sp. CA-103260	OR10AG1	7.97981e+06	1.13154e+07	0.705217	0.481034	OR10AG1	TCC	0.653428
s__Kutzneria sp. CA-103260	OR10H1	-6.33933e+06	4.06658e+06	-1.55888	0.119714	OR10H1	TCC	0.325263
s__Kutzneria sp. CA-103260	OR10H3	-3.22748e+06	5.16641e+06	-0.624705	0.532476	OR10H3	TCC	0.683082
s__Kutzneria sp. CA-103260	OR10J1	-9.77815e+06	4.75278e+06	-2.05735	0.0402179	OR10J1	TCC	0.163499
s__Kutzneria sp. CA-103260	OR10R2	8.51787e+06	9.49206e+06	0.897368	0.369994	OR10R2	TCC	0.581885
s__Kutzneria sp. CA-103260	OR11G2	6.29945e+06	9.02945e+06	0.697656	0.485747	OR11G2	TCC	0.656202
s__Kutzneria sp. CA-103260	OR11H1	7.03797e+06	4.72984e+06	1.48799	0.137441	OR11H1	TCC	0.35223
s__Kutzneria sp. CA-103260	OR12D3	1.05035e+07	8.41644e+06	1.24797	0.212679	OR12D3	TCC	0.44575
s__Kutzneria sp. CA-103260	OR13D1	-5.01562e+06	3.4078e+06	-1.47181	0.14176	OR13D1	TCC	0.358402
s__Kutzneria sp. CA-103260	OR1J1	-6.98427e+06	3.05452e+06	-2.28654	0.0226785	OR1J1	TCC	0.10959
s__Kutzneria sp. CA-103260	OR1J2	-6.37416e+06	3.6917e+06	-1.72662	0.0849104	OR1J2	TCC	0.264812
s__Kutzneria sp. CA-103260	OR2A7	6.17146e+06	4.06812e+06	1.51703	0.129949	OR2A7	TCC	0.341125
s__Kutzneria sp. CA-103260	OR2AE1	-8.98606e+06	3.83997e+06	-2.34014	0.0197052	OR2AE1	TCC	0.0990067
s__Kutzneria sp. CA-103260	OR2B2	-2.28937e+06	4.04234e+06	-0.566348	0.571434	OR2B2	TCC	0.704791
s__Kutzneria sp. CA-103260	OR2D2	-3.48201e+06	3.55867e+06	-0.978456	0.328365	OR2D2	TCC	0.551202
s__Kutzneria sp. CA-103260	OR2M2	-3.06057e+06	3.79832e+06	-0.805769	0.420794	OR2M2	TCC	0.616055
s__Kutzneria sp. CA-103260	OR2M4	-9.24614e+06	4.9548e+06	-1.8661	0.0626665	OR2M4	TCC	0.218864
s__Kutzneria sp. CA-103260	OR2V2	8.01988e+06	7.48027e+06	1.07214	0.284223	OR2V2	TCC	0.514822
s__Kutzneria sp. CA-103260	OR2W3	-8.1836e+06	3.3202e+06	-2.46479	0.0140754	OR2W3	TCC	0.0772491
s__Kutzneria sp. CA-103260	OR4C15	8.89796e+06	8.98807e+06	0.989974	0.32271	OR4C15	TCC	0.5467
s__Kutzneria sp. CA-103260	OR4E2	6.45076e+06	7.36469e+06	0.875905	0.381541	OR4E2	TCC	0.589897
s__Kutzneria sp. CA-103260	OR4K15	5.41655e+06	6.03422e+06	0.897638	0.36985	OR4K15	TCC	0.581804
s__Kutzneria sp. CA-103260	OR4K2	6.23264e+06	7.35143e+06	0.847814	0.396984	OR4K2	TCC	0.600389
s__Kutzneria sp. CA-103260	OR4S2	-2.88922e+06	9.95554e+06	-0.290213	0.771785	OR4S2	TCC	0.81753
s__Kutzneria sp. CA-103260	OR4X2	6.8785e+06	9.55697e+06	0.719736	0.472055	OR4X2	TCC	0.648045
s__Kutzneria sp. CA-103260	OR51A7	6.34043e+06	6.34739e+06	0.998904	0.318369	OR51A7	TCC	0.543271
s__Kutzneria sp. CA-103260	OR51G2	6.50592e+06	5.99797e+06	1.08469	0.278631	OR51G2	TCC	0.509942
s__Kutzneria sp. CA-103260	OR52B6	-2.10531e+06	3.76674e+06	-0.558921	0.576489	OR52B6	TCC	0.707597
s__Kutzneria sp. CA-103260	OR52N4	-5.41402e+06	3.28709e+06	-1.64706	0.100232	OR52N4	TCC	0.29291
s__Kutzneria sp. CA-103260	OR5H1	-7.67439e+06	4.05519e+06	-1.89248	0.0590568	OR5H1	TCC	0.210644
s__Kutzneria sp. CA-103260	OR5K4	-3.59544e+06	5.47434e+06	-0.656781	0.511652	OR5K4	TCC	0.671295
s__Kutzneria sp. CA-103260	OR5L2	7.37599e+06	7.46464e+06	0.988124	0.323614	OR5L2	TCC	0.547421
s__Kutzneria sp. CA-103260	OR5M1	5.86634e+06	7.26725e+06	0.807229	0.419953	OR5M1	TCC	0.615466
s__Kutzneria sp. CA-103260	OR5M10	8.38828e+06	6.91543e+06	1.21298	0.225763	OR5M10	TCC	0.459611
s__Kutzneria sp. CA-103260	OR5T1	8.00939e+06	8.56694e+06	0.934919	0.350323	OR5T1	TCC	0.567714
s__Kutzneria sp. CA-103260	OR6C1	8.17125e+06	9.89091e+06	0.826138	0.409156	OR6C1	TCC	0.60847
s__Kutzneria sp. CA-103260	OR6C6	9.82896e+06	1.4755e+07	0.666143	0.505655	OR6C6	TCC	0.667874
s__Kutzneria sp. CA-103260	OR6C70	5.86171e+06	5.37994e+06	1.08955	0.276484	OR6C70	TCC	0.508041
s__Kutzneria sp. CA-103260	BCLAF1	5.92829e+06	1.98459e+07	0.298716	0.765292	BCLAF1	TCC	0.813559
s__Kutzneria sp. CA-103260	BCORP1	-6.49509e+06	4.00807e+06	-1.6205	0.105812	BCORP1	TCC	0.302461
s__Kutzneria sp. CA-103260	BCS1L	-6.05391e+06	1.65147e+07	-0.366577	0.714104	BCS1L	TCC	0.783508
s__Kutzneria sp. CA-103260	BDKRB2	5.99981e+06	5.96024e+06	1.00664	0.31464	BDKRB2	TCC	0.540279
s__Kutzneria sp. CA-103260	BEST3	5.42559e+06	3.64606e+06	1.48807	0.137421	BEST3	TCC	0.352203
s__Kutzneria sp. CA-103260	BEX2	-6.41196e+06	4.2807e+06	-1.49788	0.134854	BEX2	TCC	0.348403
s__Kutzneria sp. CA-103260	BEX4	-1.53359e+07	6.31206e+06	-2.42962	0.0154982	BEX4	TCC	0.0829856
s__Kutzneria sp. CA-103260	BFSP2	-4.00196e+06	4.57438e+06	-0.874862	0.382107	BFSP2	TCC	0.590295
s__Kutzneria sp. CA-103260	BGLAP	5.90509e+06	4.46726e+06	1.32186	0.186875	BGLAP	TCC	0.416597
s__Kutzneria sp. CA-103260	BICD2	-5.37859e+06	1.27991e+07	-0.420233	0.674512	BICD2	TCC	0.761409
s__Kutzneria sp. CA-103260	OR6N2	7.4095e+06	8.2687e+06	0.89609	0.370675	OR6N2	TCC	0.582341
s__Kutzneria sp. CA-103260	OR7E2P	-5.17814e+06	3.67136e+06	-1.41042	0.159096	OR7E2P	TCC	0.382223
s__Kutzneria sp. CA-103260	OR8G1	-2.61172e+06	3.47055e+06	-0.752537	0.452115	OR8G1	TCC	0.635807
s__Kutzneria sp. CA-103260	OR8J1	-6.22057e+06	9.82535e+06	-0.633115	0.526975	OR8J1	TCC	0.679965
s__Kutzneria sp. CA-103260	OR8K5	7.79434e+06	1.15468e+07	0.675019	0.500004	OR8K5	TCC	0.664547
s__Kutzneria sp. CA-103260	OR8U1	5.68067e+06	2.06544e+07	0.275034	0.783414	OR8U1	TCC	0.824716
s__Kutzneria sp. CA-103260	OR9Q1	9.62963e+06	1.21747e+07	0.790957	0.429379	OR9Q1	TCC	0.621543
s__Kutzneria sp. CA-103260	OSGEP	-1.13868e+07	1.83167e+07	-0.621663	0.534473	OSGEP	TCC	0.684154
s__Kutzneria sp. CA-103260	OTUD4	-1.37514e+07	1.73094e+07	-0.794448	0.427346	OTUD4	TCC	0.620248
s__Kutzneria sp. CA-103260	OTUD7B	-5.80306e+06	1.48955e+07	-0.389583	0.697026	OTUD7B	TCC	0.773894
s__Kutzneria sp. CA-103260	OVGP1	-3.5817e+06	6.5663e+06	-0.545467	0.585698	OVGP1	TCC	0.712679
s__Kutzneria sp. CA-103260	OXCT1	-5.67238e+06	7.77794e+06	-0.729291	0.466197	OXCT1	TCC	0.644578
s__Kutzneria sp. CA-103260	P2RY10	-2.6104e+06	3.88547e+06	-0.671836	0.502027	P2RY10	TCC	0.665737
s__Kutzneria sp. CA-103260	P2RY14	-5.78574e+06	5.48014e+06	-1.05577	0.291632	P2RY14	TCC	0.521205
s__Kutzneria sp. CA-103260	P2RY2	-1.93794e+06	4.75592e+06	-0.407479	0.683847	P2RY2	TCC	0.766566
s__Kutzneria sp. CA-103260	P2RY4	-2.59152e+06	4.91064e+06	-0.527736	0.597938	P2RY4	TCC	0.719383
[truncated: 818,578+ more rows]
