# Supplementary material for: Exogenous Sequences in Tumors and Immune Cells (Exotic): A Tool for Estimating the Microbe Abundances in Tumor RNA-seq Data
Source: Cancer Res Commun. 2023 Nov 21;3(11):2375–85. doi: 10.1158/2767-9764.CRC-22-0435 (PMC10662017; doi:10.1158/2767-9764.CRC-22-0435)
Supplement: Supplementary Table S4 — Ranked list of microbes by closeness centrality in a gene-microbe network controlling for cancer type (on GitHub as spakowiczlab/exotic-manuscript/analyses/tables/S4_network_microbe_closeness-centrality.csv) [file crc-22-0435-s07.xlsx]

## Sheet: TableS4_network_degree-centrali
Supplemental Table S4. Ranked list of microbes by closeness centrality in a gene-microbe network controlling for cancer type (on GitHub as spakowiczlab/exotic-manuscript/analyses/tables/S4_network_microbe_closeness-centrality.csv)
gene	n	rank	microbe
OR10R2	520	1	NA
OR10Z1	495	2	NA
KRTAP2-4	492	3	NA
DEFB112	489	4	NA
RBMY2FP	481	5	NA
KRTAP13-1	474	6	NA
OR5D18	473	7	NA
OR5F1	473	8	NA
OR5M1	472	9	NA
OR4A15	471	10	NA
IQCF2	467	11	NA
OR5L1	466	12	NA
MYF5	462	13	NA
OR1S1	461	14	NA
TMEM202	460	15	NA
KRTAP9-9	455	16	NA
OR5D16	454	17	NA
TEX13A	454	18	NA
OR9G4	453	19	NA
C10orf120	447	20	NA
OR5B3	441	21	NA
ZNRF4	441	22	NA
DEFB104B	439	23	NA
OR5M3	438	24	NA
OR52B4	437	25	NA
OR51L1	436	26	NA
OR4A5	434	27	NA
OR4C15	434	28	NA
OR4S1	432	29	NA
OR6K6	432	30	NA
KRTAP4-5	430	31	NA
SPANXN5	430	32	NA
LINC00305	429	33	NA
NPS	429	34	NA
LGALS16	428	35	NA
OR4K17	428	36	NA
OR4N4	427	37	NA
NEUROG1	425	38	NA
OR4N5	425	39	NA
OR6N2	424	40	NA
OPN1MW	423	41	NA
GALP	422	42	NA
OR5I1	422	43	NA
OR6C75	422	44	NA
OR10T2	421	45	NA
OR6S1	420	46	NA
ANKRD63	419	47	NA
OR4X2	418	48	NA
LACRT	417	49	NA
OR6C74	417	50	NA
OTOR	416	51	NA
DRD3	415	52	NA
USP29	415	53	NA
CRYGA	414	54	NA
DUSP21	414	55	NA
KRTAP4-2	413	56	NA
MOS	412	57	NA
CLRN2	411	58	NA
OR4P4	410	59	NA
OR8H1	410	60	NA
BSPH1	409	61	NA
OR6C65	408	62	NA
BANF2	407	63	NA
OR11G2	407	64	NA
OR4D11	407	65	NA
OR10G8	406	66	NA
OR1A2	406	67	NA
OR51G1	406	68	NA
OR5AR1	406	69	NA
PAGE3	406	70	NA
SPANXN2	406	71	NA
LINC00477	405	72	NA
OR52A5	405	73	NA
LCN9	404	74	NA
FTMT	403	75	NA
GPR119	403	76	NA
KRTAP19-4	403	77	NA
OR6Y1	403	78	NA
OR5M8	402	79	NA
OR5T1	402	80	NA
TPD52L3	401	81	NA
DEFB115	400	82	NA
KRTAP6-3	400	83	NA
OR6N1	400	84	NA
OR7G1	399	85	NA
PRG3	397	86	NA
SPEM1	397	87	NA
OR2Z1	396	88	NA
PSKH2	396	89	NA
UCMA	396	90	NA
IFNA7	394	91	NA
KRTAP2-2	394	92	NA
NOX3	394	93	NA
OR4B1	394	94	NA
OR5L2	394	95	NA
AMELY	393	96	NA
OR11A1	393	97	NA
OR2W1	393	98	NA
OR6K2	393	99	NA
OR8I2	392	100	NA
TARM1	392	101	NA
IFNA10	391	102	NA
OR5B17	391	103	NA
RESP18	391	104	NA
OR4M1	390	105	NA
ADAM3A	389	106	NA
OR12D3	389	107	NA
OR2Y1	389	108	NA
KRTAP8-1	388	109	NA
OR5A1	388	110	NA
OR5H15	388	111	NA
OR6K3	388	112	NA
PRM2	388	113	NA
ZP4	388	114	NA
OR4K5	387	115	NA
MAGEB16	386	116	NA
PRM1	386	117	NA
KRTAP19-6	385	118	NA
LOC149373	385	119	NA
CRYGC	384	120	NA
HTR3D	384	121	NA
OR10G7	384	122	NA
LINC00221	383	123	NA
OR8H2	382	124	NA
TTTY10	382	125	NA
OR51A7	381	126	NA
OR52M1	381	127	NA
OR4C3	380	128	NA
LCE3C	379	129	NA
OR4C45	379	130	NA
OR9K2	378	131	NA
OR6Q1	377	132	NA
VN1R4	377	133	NA
LYZL2	376	134	NA
OR52J3	376	135	NA
ADIG	375	136	NA
DYTN	375	137	NA
SLC7A13	375	138	NA
TGM7	375	139	NA
KIF2B	374	140	NA
LCE4A	374	141	NA
OR5T3	374	142	NA
DEFB128	373	143	NA
GRXCR1	372	144	NA
HBZ	372	145	NA
KRTAP4-12	372	146	NA
OR6C4	372	147	NA
SPATA19	372	148	NA
OR4C12	371	149	NA
PIN1P1	371	150	NA
IL9	370	151	NA
LRRC3C	370	152	NA
CST11	369	153	NA
FTHL17	369	154	NA
LOC284395	369	155	NA
OR5K3	369	156	NA
KRTAP9-8	368	157	NA
OR4K2	368	158	NA
DEFB129	367	159	NA
OR7G3	367	160	NA
OR8D4	367	161	NA
IQCF6	366	162	NA
OR10J3	366	163	NA
OR14A16	366	164	NA
OR1M1	366	165	NA
OR6P1	366	166	NA
WFDC9	366	167	NA
CRYGD	365	168	NA
OR5M10	365	169	NA
PRAMEF20	365	170	NA
MIR1185-1	364	171	NA
OR14C36	364	172	NA
OR6C76	364	173	NA
CABS1	363	174	NA
KRTAP20-4	362	175	NA
ELSPBP1	361	176	NA
OR7A17	361	177	NA
SSX4B	361	178	NA
IFNA16	360	179	NA
IFNA4	360	180	NA
MRGPRX1	360	181	NA
OR10G9	360	182	NA
DEFB135	359	183	NA
OR51V1	359	184	NA
RTP1	359	185	NA
VPREB1	359	186	NA
C20orf173	358	187	NA
OR10G4	358	188	NA
TRIM60	358	189	NA
KRTAP20-1	357	190	NA
DPPA5	356	191	NA
GPR32	356	192	NA
HTR1E	356	193	NA
IRGC	356	194	NA
OR2G2	356	195	NA
OR4D10	356	196	NA
KRTAP2-1	355	197	NA
DEFB116	354	198	NA
KCNG4	354	199	NA
OR2B3	354	200	NA
OR5H14	354	201	NA
DPRX	353	202	NA
OR10W1	353	203	NA
OR2G3	353	204	NA
DSCR10	352	205	NA
LRIT1	352	206	NA
OR4A16	352	207	NA
OR52A1	352	208	NA
OR5H1	351	209	NA
SPANXN1	351	210	NA
DEFB107A	350	211	NA
DEFB125	350	212	NA
OR6C3	349	213	NA
KRTAP9-2	348	214	NA
MRGPRX2	348	215	NA
OR10A7	348	216	NA
SNORA35	348	217	NA
CSN3	347	218	NA
LGALS13	347	219	NA
PPP3R2	347	220	NA
SAMD7	347	221	NA
VSX2	347	222	NA
ASB10	346	223	NA
DEFB132	346	224	NA
OR4D9	346	225	NA
OR5AP2	346	226	NA
AP1B1P1	345	227	NA
TTTY20	345	228	NA
CYP11B1	344	229	NA
KRTAP11-1	344	230	NA
KRTAP19-5	344	231	NA
OR4K1	344	232	NA
OR4K13	344	233	NA
PATE3	344	234	NA
WFDC11	344	235	NA
DUPD1	343	236	NA
HTN3	343	237	NA
LOC100505841	343	238	NA
OR7C2	343	239	NA
OTOS	343	240	NA
SPPL2C	343	241	NA
TAAR8	343	242	NA
TMEM225	343	243	NA
TMEM235	343	244	NA
IFNW1	342	245	NA
KRTAP17-1	342	246	NA
TMEM239	342	247	NA
CSH1	341	248	NA
HHLA1	341	249	NA
LALBA	341	250	NA
NLRP13	341	251	NA
OR7G2	341	252	NA
UTF1	341	253	NA
ACTRT1	340	254	NA
OR1I1	340	255	NA
OR51F1	340	256	NA
OR8H3	340	257	NA
POU4F2	340	258	NA
TMED11P	340	259	NA
C9orf57	339	260	NA
FAM47B	339	261	NA
HTN1	339	262	NA
IFNA14	339	263	NA
OR10K1	339	264	NA
OR2V2	339	265	NA
OR51A2	339	266	NA
TGIF2LY	339	267	NA
BPIFB6	338	268	NA
ESX1	338	269	NA
KRTAP7-1	338	270	NA
OR51T1	338	271	NA
TECRL	338	272	NA
GOT1L1	337	273	NA
MIR572	337	274	NA
OR13C4	337	275	NA
TMCO5A	337	276	NA
FERD3L	336	277	NA
IFNA6	336	278	NA
OR4Q3	336	279	NA
PRKACG	336	280	NA
RBPJL	336	281	NA
CACNG3	335	282	NA
CYLC2	335	283	NA
OLIG3	335	284	NA
CYLC1	334	285	NA
NOTO	334	286	NA
OR13C8	334	287	NA
KRT38	333	288	NA
NEU2	333	289	NA
OR2M4	333	290	NA
OR4E2	333	291	NA
OR51F2	333	292	NA
OR5A2	333	293	NA
PRM3	333	294	NA
CSN2	332	295	NA
GALNTL5	332	296	NA
LOC284933	332	297	NA
PRDM14	332	298	NA
ZPBP2	332	299	NA
LYZL4	331	300	NA
MIR551B	331	301	NA
MYOD1	331	302	NA
RNASE9	331	303	NA
FLJ30679	330	304	NA
GUCA1C	330	305	NA
LRRC30	330	306	NA
MBD3L4	330	307	NA
OR5AN1	330	308	NA
OR5H2	330	309	NA
OR9Q2	330	310	NA
PFN3	330	311	NA
C7orf33	329	312	NA
LOC100129620	329	313	NA
OR4A47	329	314	NA
ANKRD34C	328	315	NA
OPN5	328	316	NA
TAAR2	328	317	NA
DEFB134	327	318	NA
GTSF1L	327	319	NA
OR10H4	327	320	NA
CIB3	326	321	NA
IL25	326	322	NA
OR2T1	326	323	NA
ARL5C	325	324	NA
DMRTC2	325	325	NA
LCE1A	325	326	NA
BSX	324	327	NA
C7orf66	324	328	NA
DNAJB8	324	329	NA
LYZL1	324	330	NA
NCR2	324	331	NA
PRR20A	324	332	NA
UNCX	324	333	NA
CDY2B	323	334	NA
PHOX2A	323	335	NA
TPRX1	323	336	NA
MMP26	322	337	NA
NOBOX	322	338	NA
OR10C1	322	339	NA
OR5K4	322	340	NA
EIF4E1B	321	341	NA
LINC00319	321	342	NA
SAA3P	321	343	NA
EBLN1	320	344	NA
KRTAP27-1	320	345	NA
MMD2	320	346	NA
CXXC1P1	319	347	NA
OR12D2	319	348	NA
SERPINA12	319	349	NA
SMR3A	319	350	NA
IFNA17	318	351	NA
OR10H5	318	352	NA
CCDC166	317	353	NA
OR2W5	317	354	NA
OR5B2	317	355	NA
CLDN17	316	356	NA
CRH	316	357	NA
FOXR2	316	358	NA
OR10J1	316	359	NA
ASZ1	315	360	NA
CSN1S1	315	361	NA
MIR137HG	315	362	NA
OR14J1	315	363	NA
OR2K2	315	364	NA
IFNA2	314	365	NA
SCGB1D4	314	366	NA
SLC18A3	314	367	NA
CAPZA3	313	368	NA
CTXN3	313	369	NA
PADI6	313	370	NA
SPANXN3	313	371	NA
SYCN	313	372	NA
ADAD1	312	373	NA
OR10H3	312	374	NA
OR2AK2	312	375	NA
PATE1	312	376	NA
SSTR4	312	377	NA
FAM187B	311	378	NA
GML	311	379	NA
NPBWR2	311	380	NA
SCGB1D1	311	381	NA
ZBTB20-AS1	311	382	NA
C3orf79	310	383	NA
DNTT	310	384	NA
KRTAP4-7	310	385	NA
MIR651	310	386	NA
SULT6B1	310	387	NA
SYCP1	310	388	NA
TMEM114	310	389	NA
HTR1A	309	390	NA
KRTAP19-7	309	391	NA
TECTB	309	392	NA
GTF2A1L	308	393	NA
KRTAP20-2	308	394	NA
ACTL7B	307	395	NA
C2orf83	307	396	NA
GRXCR2	307	397	NA
LCN8	307	398	NA
MBD3L5	307	399	NA
MRGPRE	307	400	NA
VCY	307	401	NA
GPR139	306	402	NA
HGC6.3	306	403	NA
KRTAP19-3	306	404	NA
PNPLA5	306	405	NA
GPR148	305	406	NA
HDGFL1	305	407	NA
NEUROD6	305	408	NA
OTOL1	305	409	NA
IFNA8	304	410	NA
LCE2D	304	411	NA
MSGN1	304	412	NA
OR2C3	304	413	NA
OR4C13	304	414	NA
ZIM3	304	415	NA
ASB18	303	416	NA
BMP10	303	417	NA
FAM138A	303	418	NA
FSCB	303	419	NA
GJA10	303	420	NA
PRAMEF12	303	421	NA
SCGB1C1	303	422	NA
AADACL4	302	423	NA
CCDC63	302	424	NA
KLK9	302	425	NA
KRTAP21-2	302	426	NA
NEUROD4	302	427	NA
OR1G1	302	428	NA
OR5AU1	302	429	NA
ADAM6	301	430	NA
OR10K2	301	431	NA
ATXN3L	300	432	NA
CPLX4	300	433	NA
DEFA4	300	434	NA
KCNK4	300	435	NA
LCE5A	300	436	NA
LOC283299	300	437	NA
MIR1272	300	438	NA
NKX2-6	300	439	NA
PHOX2B	300	440	NA
PRAMEF13	300	441	NA
RLN3	300	442	NA
TNP2	300	443	NA
FOXR1	299	444	NA
MBD3L3	299	445	NA
ODF1	299	446	NA
PRDM12	299	447	NA
PROP1	299	448	NA
TSGA13	299	449	NA
VHLL	299	450	NA
IQCJ	298	451	NA
KRTAP6-1	298	452	NA
OR2F2	298	453	NA
OR4K15	298	454	NA
OR8B4	298	455	NA
GSX2	297	456	NA
NLRP5	297	457	NA
TAS2R1	297	458	NA
OR10A3	296	459	NA
OR10J5	296	460	NA
C7orf65	295	461	NA
KRT25	295	462	NA
SLC25A31	295	463	NA
C18orf63	294	464	NA
HIGD2B	294	465	NA
IFNB1	294	466	NA
MCHR2	294	467	NA
OR51S1	294	468	NA
OR8D2	294	469	NA
ADAM7	293	470	NA
CATSPER4	293	471	NA
FGF6	293	472	NA
KRTAP1-1	293	473	NA
LCE1D	293	474	NA
LCE2B	293	475	NA
MLN	293	476	NA
OR1A1	293	477	NA
OR4D5	293	478	NA
SLC32A1	293	479	NA
SPAM1	293	480	NA
TEX28	293	481	NA
C4orf17	292	482	NA
DNMT3L	292	483	NA
ERAS	292	484	NA
FABP9	292	485	NA
LOC644669	292	486	NA
OR6C2	292	487	NA
AWAT2	291	488	NA
LCE2C	291	489	NA
LMAN1L	291	490	NA
OR51G2	291	491	NA
PATE2	291	492	NA
SLC17A6	291	493	NA
SMCP	291	494	NA
MAGEA10-MAGEA5	290	495	NA
OR10A6	290	496	NA
OR56A1	290	497	NA
OR6X1	290	498	NA
PRR23C	290	499	NA
RAX	290	500	NA
CST9	289	501	NA
GH2	289	502	NA
KRTAP13-2	289	503	NA
LINC00303	289	504	NA
MIR329-1	289	505	NA
NXPH2	289	506	NA
AVP	288	507	NA
FLJ33534	288	508	NA
HMGB4	288	509	NA
LHX3	288	510	NA
OR4F5	288	511	NA
PRR23A	288	512	NA
SOX3	288	513	NA
KRT28	287	514	NA
MS4A3	287	515	NA
OR56A4	287	516	NA
OR5C1	287	517	NA
OR5V1	287	518	NA
PRR20E	287	519	NA
SPATA8	287	520	NA
TPPP2	287	521	NA
ZSWIM2	287	522	NA
KRT82	286	523	NA
OR4N2	286	524	NA
PDILT	286	525	NA
PRAMEF19	286	526	NA
VGLL2	286	527	NA
WNT8A	286	528	NA
OR51A4	285	529	NA
OR8B8	285	530	NA
RGS21	285	531	NA
COX8C	284	532	NA
FAM170B	284	533	NA
GABRR3	284	534	NA
KRTAP4-6	284	535	NA
LELP1	284	536	NA
LOC100507334	284	537	NA
MC3R	284	538	NA
OR1S2	284	539	NA
OR6B2	284	540	NA
PRSS38	284	541	NA
BPIFC	283	542	NA
FAM170A	282	543	NA
KRT26	282	544	NA
NXNL1	282	545	NA
OR4C46	282	546	NA
OR4D1	282	547	NA
SPINT3	282	548	NA
BTBD17	281	549	NA
FAM138E	281	550	NA
GGNBP1	281	551	NA
KRTAP19-8	281	552	NA
MIR216A	281	553	NA
OR2H1	281	554	NA
OR2M5	281	555	NA
DHRS7C	280	556	NA
HMX2	280	557	NA
KRTAP1-5	280	558	NA
OR9I1	280	559	NA
PDYN	280	560	NA
TMPRSS11BNL	280	561	NA
GFRAL	279	562	NA
VRTN	279	563	NA
DSCR4	278	564	NA
NPY2R	278	565	NA
PRR18	278	566	NA
TFDP3	278	567	NA
BRS3	277	568	NA
FGF3	277	569	NA
AMBN	276	570	NA
CCDC27	276	571	NA
DEFB105A	276	572	NA
FAM138D	276	573	NA
INSM2	276	574	NA
OR10G2	276	575	NA
OR10P1	276	576	NA
OR2M7	276	577	NA
RAG2	276	578	NA
SNORA70D	276	579	NA
ZAR1L	276	580	NA
FRMD8P1	275	581	NA
TAAR6	275	582	NA
TTTY14	275	583	NA
ZSCAN10	275	584	NA
KRT37	274	585	NA
LOC100131635	274	586	NA
MIR1231	274	587	NA
PABPN1L	274	588	NA
TGM6	274	589	NA
MIR1305	273	590	NA
MT1B	273	591	NA
MYL10	273	592	NA
MYL7	273	593	NA
OR4F6	273	594	NA
OR4M2	273	595	NA
OR4N3P	273	596	NA
OR9G1	273	597	NA
POTEA	273	598	NA
THEG	273	599	NA
C17orf98	272	600	NA
OR11H6	272	601	NA
FAM47C	271	602	NA
IL22	271	603	NA
PTH	271	604	NA
CHRNB3	270	605	NA
FAM138C	270	606	NA
IL31	270	607	NA
KBTBD13	270	608	NA
KRT84	270	609	NA
MIR196A2	270	610	NA
RGSL1	270	611	NA
RXFP3	270	612	NA
SMR3B	270	613	NA
TAS2R7	270	614	NA
CD300LD	269	615	NA
CEACAM18	269	616	NA
CLPS	269	617	NA
LOC100507387	269	618	NA
MIR15B	269	619	NA
MIR4281	269	620	NA
OR7A10	269	621	NA
SBF1P1	269	622	NA
IL4	268	623	NA
MAGEB6	268	624	NA
OPALIN	268	625	NA
OR11H1	268	626	NA
OR13C9	268	627	NA
OR2J2	268	628	NA
OR4F15	268	629	NA
OR6C70	268	630	NA
XAGE5	268	631	NA
FAM138B	267	632	NA
GABRA6	267	633	NA
OR11L1	267	634	NA
OR2T27	267	635	NA
OR6B3	267	636	NA
OR6F1	267	637	NA
RAB9BP1	267	638	NA
CCDC140	266	639	NA
DCD	266	640	NA
LINC00330	266	641	NA
LINC00336	266	642	NA
MIR4648	266	643	NA
OR13F1	266	644	NA
PRPS1L1	266	645	NA
DSCAM-AS1	265	646	NA
EVX2	265	647	NA
GPR6	265	648	NA
LOC100289361	265	649	NA
LOC286059	265	650	NA
MIR218-1	265	651	NA
MIR412	265	652	NA
OC90	265	653	NA
OR51D1	265	654	NA
TDGF1P3	265	655	NA
GJA8	264	656	NA
MBL1P	264	657	NA
OR11H4	264	658	NA
OR6B1	264	659	NA
PRSS55	264	660	NA
SMAD5-AS1	264	661	NA
TMPRSS12	264	662	NA
UBE2NL	264	663	NA
KLHL1	263	664	NA
LCE3A	263	665	NA
LINC00189	263	666	NA
MGC12916	263	667	NA
MIR132	263	668	NA
OR56A5	263	669	NA
OR7D4	263	670	NA
PRAMEF7	263	671	NA
C12orf77	262	672	NA
2023-12-01	262	673	NA
DPPA2	262	674	NA
FEZF2	262	675	NA
KRTAP12-3	262	676	NA
TAS1R2	262	677	NA
TRIM64	262	678	NA
TRIM64C	262	679	NA
C1orf185	261	680	NA
IQCF1	261	681	NA
NPHS2	261	682	NA
OR4C6	261	683	NA
TRIM42	261	684	NA
ARHGAP36	260	685	NA
FABP12	260	686	NA
LOC100144595	260	687	NA
NTSR2	260	688	NA
PNLIPRP1	260	689	NA
UBE2U	260	690	NA
C14orf180	259	691	NA
CELA1	259	692	NA
CT62	259	693	NA
OR5J2	259	694	NA
OR8G1	259	695	NA
ATP6V1G3	258	696	NA
EIF3IP1	258	697	NA
FAM197Y5	258	698	NA
LOC158434	258	699	NA
MIR181C	258	700	NA
MIR411	258	701	NA
MIR450A2	258	702	NA
OR1D2	258	703	NA
PMCHL1	258	704	NA
SLC5A7	258	705	NA
C2orf80	257	706	NA
CSH2	257	707	NA
CYP26C1	257	708	NA
CYP4F35P	257	709	NA
LGALS14	257	710	NA
MRGPRX4	257	711	NA
NHLH2	257	712	NA
RNF151	257	713	NA
SBK2	257	714	NA
TCF24	257	715	NA
TEPP	257	716	NA
FLJ40194	256	717	NA
MBL2	256	718	NA
MIR193A	256	719	NA
OR8D1	256	720	NA
STARD6	256	721	NA
EGOT	255	722	NA
LOC643201	255	723	NA
MIR1225	255	724	NA
MIR766	255	725	NA
NANOGNB	255	726	NA
OPN1LW	255	727	NA
OR1E2	255	728	NA
RNASE13	255	729	NA
TCAM1P	255	730	NA
TCHHL1	255	731	NA
FAM215A	254	732	NA
INSL5	254	733	NA
OR14I1	254	734	NA
OR4F17	254	735	NA
PRAMEF8	254	736	NA
TMEM196	254	737	NA
WFDC6	254	738	NA
DKFZP434H168	253	739	NA
MYADML	253	740	NA
OR1B1	253	741	NA
OR5AK2	253	742	NA
PGK2	253	743	NA
POU3F4	253	744	NA
DBX2	252	745	NA
KLRF2	252	746	NA
MIR1238	252	747	NA
OR2F1	252	748	NA
CRISP2	251	749	NA
GIP	251	750	NA
LOC349160	251	751	NA
LOC730668	251	752	NA
MBD3L2	251	753	NA
NKX1-2	251	754	NA
OR4D2	251	755	NA
PANX3	251	756	NA
C8orf87	250	757	NA
HOXB1	250	758	NA
KRT74	250	759	NA
LIM2	250	760	NA
LINC00102	250	761	NA
MYF6	250	762	NA
OTX2	250	763	NA
CPLX3	249	764	NA
FAM181A	249	765	NA
MIR599	249	766	NA
OR1C1	249	767	NA
TRIM64B	249	768	NA
GPR101	248	769	NA
MIR101-2	248	770	NA
MIR199B	248	771	NA
OR10S1	248	772	NA
RBMY1A1	248	773	NA
RPL13AP17	248	774	NA
SNORA11C	248	775	NA
STH	248	776	NA
ANKRD18DP	247	777	NA
GUCY2F	247	778	NA
HMX1	247	779	NA
HRK	247	780	NA
MAGEB10	247	781	NA
MIR340	247	782	NA
OR13C5	247	783	NA
OR1F1	247	784	NA
PABPC1L2A	247	785	NA
PASD1	247	786	NA
SNORD115-3	247	787	NA
SSX5	247	788	NA
C20orf141	246	789	NA
C3orf22	246	790	NA
HCRTR2	246	791	NA
ITPK1-AS1	246	792	NA
LINC00520	246	793	NA
LOC442028	246	794	NA
OR52L1	246	795	NA
PTF1A	246	796	NA
RHAG	246	797	NA
SNORD115-30	246	798	NA
CACNG2	245	799	NA
CGB1	245	800	NA
FAM9A	245	801	NA
FAM9B	245	802	NA
GNAT3	245	803	NA
LOC100505715	245	804	NA
LOC100507377	245	805	NA
MIR455	245	806	NA
NKX6-3	245	807	NA
PRAMEF18	245	808	NA
PRDM13	245	809	NA
RHO	245	810	NA
RPL29P2	245	811	NA
AQP2	244	812	NA
DEFB126	244	813	NA
KCNK16	244	814	NA
LOC200772	244	815	NA
LRRC38	244	816	NA
OR52E4	244	817	NA
PABPC1L2B	244	818	NA
SNORA70B	244	819	NA
C3P1	243	820	NA
C8orf74	243	821	NA
GSTA5	243	822	NA
NYX	243	823	NA
SLC36A3	243	824	NA
STATH	243	825	NA
ADAM2	242	826	NA
AQP10	242	827	NA
CCKBR	242	828	NA
DCAF8L1	242	829	NA
EDDM3A	242	830	NA
EFCAB9	242	831	NA
KCNK18	242	832	NA
LECT2	242	833	NA
MIRLET7I	242	834	NA
OR5B12	242	835	NA
ZAR1	242	836	NA
BSND	241	837	NA
KRT33A	241	838	NA
LCE1B	241	839	NA
OR1L1	241	840	NA
OR2M3	241	841	NA
PYDC1	241	842	NA
SAG	241	843	NA
TBC1D28	241	844	NA
CARD18	240	845	NA
MIR1275	240	846	NA
MRGPRD	240	847	NA
OR52B2	240	848	NA
OR6M1	240	849	NA
PRAMEF2	240	850	NA
RIT2	240	851	NA
CCL1	239	852	NA
CNPY1	239	853	NA
GPR149	239	854	NA
LCE1F	239	855	NA
MIR148B	239	856	NA
PRAMEF9	239	857	NA
C11orf94	238	858	NA
GK2	238	859	NA
HTR3B	238	860	NA
MIR1185-2	238	861	NA
MIR1284	238	862	NA
MIR550A3	238	863	NA
MIR592	238	864	NA
MT4	238	865	NA
OR10H2	238	866	NA
OR2G6	238	867	NA
TREML4	238	868	NA
CALHM3	237	869	NA
CLEC19A	237	870	NA
DEFB108B	237	871	NA
EDDM3B	237	872	NA
LINC00311	237	873	NA
LOC100506804	237	874	NA
MS4A5	237	875	NA
OR10V1	237	876	NA
OR13C2	237	877	NA
OTUD6A	237	878	NA
PAQR9	237	879	NA
PLA2G2C	237	880	NA
SPATA3	237	881	NA
SPINK14	237	882	NA
TAS2R9	237	883	NA
ADAM30	236	884	NA
BCORP1	236	885	NA
LENEP	236	886	NA
NPPB	236	887	NA
NUP210P1	236	888	NA
OPRM1	236	889	NA
OR10H1	236	890	NA
SEL1L2	236	891	NA
TMEM215	236	892	NA
TMPRSS11B	236	893	NA
CCDC70	235	894	NA
GAL3ST3	235	895	NA
LINC00466	235	896	NA
LRTM2	235	897	NA
RSPH6A	235	898	NA
CHAT	234	899	NA
CRCT1	234	900	NA
KRT35	234	901	NA
LHX5	234	902	NA
PAGE4	234	903	NA
PRAMEF1	234	904	NA
GNAT1	233	905	NA
HAPLN4	233	906	NA
KRTAP12-2	233	907	NA
KRTAP12-4	233	908	NA
KRTAP21-1	233	909	NA
LCE1E	233	910	NA
LCE3E	233	911	NA
LINC00426	233	912	NA
LOC284865	233	913	NA
MIR545	233	914	NA
ONECUT3	233	915	NA
OR2T10	233	916	NA
OR52E6	233	917	NA
PDHA2	233	918	NA
SCN10A	233	919	NA
SNORD115-34	233	920	NA
TSPAN16	233	921	NA
FFAR1	232	922	NA
LOC100506178	232	923	NA
METTL11B	232	924	NA
OR52E8	232	925	NA
POU1F1	232	926	NA
PSMA8	232	927	NA
PTX4	232	928	NA
RXFP2	232	929	NA
TAS2R8	232	930	NA
TEX19	232	931	NA
ZDHHC19	232	932	NA
ACTL7A	231	933	NA
FGF14-IT1	231	934	NA
KRT71	231	935	NA
KRTAP16-1	231	936	NA
OR4F4	231	937	NA
OR56A3	231	938	NA
OR5M11	231	939	NA
SHISA8	231	940	NA
TMEM88B	231	941	NA
ECEL1P2	230	942	NA
EPO	230	943	NA
GJD2	230	944	NA
GPR33	230	945	NA
KLK15	230	946	NA
LINC00515	230	947	NA
LOC100288123	230	948	NA
MC5R	230	949	NA
MIR613	230	950	NA
OR10Q1	230	951	NA
OR2J3	230	952	NA
OR2M2	230	953	NA
OR2T4	230	954	NA
OTP	230	955	NA
PRR9	230	956	NA
RAD21-AS1	230	957	NA
TSSK1B	230	958	NA
UGT2A2	230	959	NA
ARGFX	229	960	NA
FAM41C	229	961	NA
FGF21	229	962	NA
GHRHR	229	963	NA
LINC00511	229	964	NA
MMP27	229	965	NA
NLRP4	229	966	NA
SEMG2	229	967	NA
SLC22A8	229	968	NA
SLC34A1	229	969	NA
TKTL2	229	970	NA
ART1	228	971	NA
BARHL1	228	972	NA
C1orf158	228	973	NA
DBX1	228	974	NA
FAM66E	228	975	NA
FUT9	228	976	NA
GALR3	228	977	NA
LINC00327	228	978	NA
PDE6H	228	979	NA
SNORD115-16	228	980	NA
WNT9B	228	981	NA
GPR31	227	982	NA
LOC153684	227	983	NA
OR2AT4	227	984	NA
PTPRVP	227	985	NA
RBP3	227	986	NA
RDH8	227	987	NA
RFPL3	227	988	NA
ABCC12	226	989	NA
ADARB2-AS1	226	990	NA
C1orf68	226	991	NA
CAHM	226	992	NA
IL36A	226	993	NA
LOC574538	226	994	NA
MIR100	226	995	NA
MIR575	226	996	NA
NEUROG2	226	997	NA
PAGE1	226	998	NA
PNMA5	226	999	NA
RBM26-AS1	226	1000	NA
RFPL4B	226	1001	NA
BTG4	225	1002	NA
BTNL2	225	1003	NA
C17orf77	225	1004	NA
DNAJC5G	225	1005	NA
FBXO47	225	1006	NA
GJD4	225	1007	NA
KRT76	225	1008	NA
KRTAP3-2	225	1009	NA
LCNL1	225	1010	NA
LOR	225	1011	NA
MIR493	225	1012	NA
MTNR1B	225	1013	NA
RBMY2EP	225	1014	NA
SNORD127	225	1015	NA
SSX4	225	1016	NA
TLX3	225	1017	NA
USP26	225	1018	NA
APOC4	224	1019	NA
F9	224	1020	NA
HTR3C	224	1021	NA
IL13	224	1022	NA
LOC100287944	224	1023	NA
LOC441204	224	1024	NA
LUZP4	224	1025	NA
MIR598	224	1026	NA
NAA11	224	1027	NA
OR2A25	224	1028	NA
RMST	224	1029	NA
SLC2A7	224	1030	NA
SOHLH1	224	1031	NA
TBR1	224	1032	NA
ALOX12P2	223	1033	NA
C15orf56	223	1034	NA
C2orf78	223	1035	NA
C4orf51	223	1036	NA
CRYAA	223	1037	NA
CYP2G1P	223	1038	NA
FOXB2	223	1039	NA
FRG2	223	1040	NA
G6PC2	223	1041	NA
GPR12	223	1042	NA
KRT77	223	1043	NA
LCE1C	223	1044	NA
LIN28A	223	1045	NA
OR1E1	223	1046	NA
OR1J2	223	1047	NA
OR8A1	223	1048	NA
OTOP2	223	1049	NA
PIRT	223	1050	NA
SMYD1	223	1051	NA
SPAG11B	223	1052	NA
CTXN2	222	1053	NA
CXorf49B	222	1054	NA
FGF23	222	1055	NA
FLJ12825	222	1056	NA
GDF2	222	1057	NA
HSFY1	222	1058	NA
IL2	222	1059	NA
MAGEB1	222	1060	NA
OLIG2	222	1061	NA
OR52N5	222	1062	NA
OR8B12	222	1063	NA
PATE4	222	1064	NA
PMCHL2	222	1065	NA
PRORSD1P	222	1066	NA
RAD21L1	222	1067	NA
RS1	222	1068	NA
SALL3	222	1069	NA
SLC22A24	222	1070	NA
SNORD115-31	222	1071	NA
TSHB	222	1072	NA
AIPL1	221	1073	NA
C20orf203	221	1074	NA
CCL27	221	1075	NA
CHEK2P2	221	1076	NA
IAPP	221	1077	NA
IL17REL	221	1078	NA
MRPL23-AS1	221	1079	NA
NAT16	221	1080	NA
OR1F2P	221	1081	NA
PRAMEF17	221	1082	NA
WNT1	221	1083	NA
CES5A	220	1084	NA
FEV	220	1085	NA
IL36B	220	1086	NA
KLHL34	220	1087	NA
KRT19P2	220	1088	NA
LRRC3B	220	1089	NA
SSX7	220	1090	NA
TAS2R41	220	1091	NA
AACSP1	219	1092	NA
ADAM18	219	1093	NA
ARMS2	219	1094	NA
C12orf40	219	1095	NA
C4orf45	219	1096	NA
CGB8	219	1097	NA
DAZ3	219	1098	NA
DMRT1	219	1099	NA
MCCD1	219	1100	NA
MIR1289-2	219	1101	NA
MIR569	219	1102	NA
MIR654	219	1103	NA
NR5A1	219	1104	NA
ODF3L2	219	1105	NA
SGCZ	219	1106	NA
TRIML2	219	1107	NA
TRPC7	219	1108	NA
ADRB3	218	1109	NA
COX7B2	218	1110	NA
DCAF12L1	218	1111	NA
GKN1	218	1112	NA
GRK1	218	1113	NA
IFNA21	218	1114	NA
IL17F	218	1115	NA
MAS1	218	1116	NA
MIR563	218	1117	NA
PYDC2	218	1118	NA
ZNF503-AS1	218	1119	NA
ARHGEF26-AS1	217	1120	NA
ATOH7	217	1121	NA
BARHL2	217	1122	NA
C22orf42	217	1123	NA
DCAF4L2	217	1124	NA
GLP1R	217	1125	NA
OR51B2	217	1126	NA
S100A7A	217	1127	NA
SEC14L3	217	1128	NA
TAL2	217	1129	NA
ASB15	216	1130	NA
GYG2P1	216	1131	NA
HOTAIR	216	1132	NA
IGFL3	216	1133	NA
KRT27	216	1134	NA
KRT33B	216	1135	NA
KRTAP10-4	216	1136	NA
KRTAP3-3	216	1137	NA
LOC441601	216	1138	NA
LOC442497	216	1139	NA
MIR210HG	216	1140	NA
ODF3	216	1141	NA
OR2L13	216	1142	NA
OR6T1	216	1143	NA
PAX4	216	1144	NA
PRAMEF15	216	1145	NA
SPATA16	216	1146	NA
ST7-AS2	216	1147	NA
TMCO2	216	1148	NA
ADAMTS9-AS2	215	1149	NA
C20orf202	215	1150	NA
CCDC83	215	1151	NA
DDX4	215	1152	NA
DDX53	215	1153	NA
LY6G6F	215	1154	NA
OLIG1	215	1155	NA
OR2T11	215	1156	NA
SERPINB12	215	1157	NA
SHCBP1L	215	1158	NA
AQP12A	214	1159	NA
DCAF8L2	214	1160	NA
DEFB124	214	1161	NA
FMO9P	214	1162	NA
GAST	214	1163	NA
GPR26	214	1164	NA
NGB	214	1165	NA
OR2H2	214	1166	NA
OR5B21	214	1167	NA
PPY	214	1168	NA
SIAH3	214	1169	NA
C1QL2	213	1170	NA
DAZ1	213	1171	NA
FOXI1	213	1172	NA
KRT32	213	1173	NA
MIR506	213	1174	NA
MIR548J	213	1175	NA
PDCL2	213	1176	NA
SERPINA9	213	1177	NA
SERPINB10	213	1178	NA
ZIC3	213	1179	NA
C1orf94	212	1180	NA
CALHM1	212	1181	NA
CDCP2	212	1182	NA
CER1	212	1183	NA
FAM47A	212	1184	NA
GABRA5	212	1185	NA
HCRT	212	1186	NA
IL20	212	1187	NA
KIR3DL3	212	1188	NA
LHX1	212	1189	NA
LOC100129175	212	1190	NA
ZPBP	212	1191	NA
CASC2	211	1192	NA
CNBD1	211	1193	NA
DGAT2L6	211	1194	NA
FMR1NB	211	1195	NA
HOXD12	211	1196	NA
IL22RA2	211	1197	NA
KLK2	211	1198	NA
KRTAP12-1	211	1199	NA
LOC284344	211	1200	NA
MAGEC3	211	1201	NA
OR2D3	211	1202	NA
OR5P3	211	1203	NA
PRAMEF10	211	1204	NA
RPL3L	211	1205	NA
SNORD11B	211	1206	NA
BPIFB4	210	1207	NA
DICER1-AS1	210	1208	NA
HTR3E	210	1209	NA
KCNJ4	210	1210	NA
KRTAP5-11	210	1211	NA
LIN28B	210	1212	NA
NMUR2	210	1213	NA
OR1J1	210	1214	NA
RNASE8	210	1215	NA
TNP1	210	1216	NA
WDFY3-AS2	210	1217	NA
AMTN	209	1218	NA
BEND2	209	1219	NA
C17orf64	209	1220	NA
DEFB103B	209	1221	NA
GMNC	209	1222	NA
KCTD8	209	1223	NA
KRTAP10-5	209	1224	NA
MGC16275	209	1225	NA
MIR561	209	1226	NA
SEBOX	209	1227	NA
SPDYE4	209	1228	NA
TCP10L2	209	1229	NA
ZNF525	209	1230	NA
ZP2	209	1231	NA
BCAR4	208	1232	NA
CCT8L2	208	1233	NA
GLYATL3	208	1234	NA
KCNA10	208	1235	NA
MIR31HG	208	1236	NA
OR13C3	208	1237	NA
PLCZ1	208	1238	NA
PYY	208	1239	NA
PYY2	208	1240	NA
SLC6A18	208	1241	NA
SLC6A5	208	1242	NA
SPRR4	208	1243	NA
TMEM82	208	1244	NA
CLPSL2	207	1245	NA
FAM66B	207	1246	NA
KRTAP9-1	207	1247	NA
LCE2A	207	1248	NA
NLRP10	207	1249	NA
NMBR	207	1250	NA
OR51B5	207	1251	NA
OSTCP1	207	1252	NA
PRKAG3	207	1253	NA
SLCO6A1	207	1254	NA
SNORD115-27	207	1255	NA
TP53TG3	207	1256	NA
AWAT1	206	1257	NA
CACNG5	206	1258	NA
HORMAD2	206	1259	NA
MIR217	206	1260	NA
OR2T12	206	1261	NA
OR5P2	206	1262	NA
OR8G5	206	1263	NA
SLC15A5	206	1264	NA
SLC22A9	206	1265	NA
SRD5A2	206	1266	NA
TLR8-AS1	206	1267	NA
UMOD	206	1268	NA
ZEB1-AS1	206	1269	NA
C10orf82	205	1270	NA
CACNG6	205	1271	NA
CCK	205	1272	NA
IL17A	205	1273	NA
LOC283177	205	1274	NA
MIR770	205	1275	NA
NXPH1	205	1276	NA
OR52K1	205	1277	NA
SHISA7	205	1278	NA
SIX6	205	1279	NA
SLC22A2	205	1280	NA
SLC22A25	205	1281	NA
SSR4P1	205	1282	NA
TBPL2	205	1283	NA
XAGE3	205	1284	NA
ACER1	204	1285	NA
ASB17	204	1286	NA
CEACAM20	204	1287	NA
FAM71C	204	1288	NA
GPR151	204	1289	NA
HBM	204	1290	NA
IFITM4P	204	1291	NA
MAS1L	204	1292	NA
MYADML2	204	1293	NA
MYOG	204	1294	NA
RBM46	204	1295	NA
SDR9C7	204	1296	NA
SNORD114-23	204	1297	NA
SNORD115-41	204	1298	NA
SPACA3	204	1299	NA
ZNF648	204	1300	NA
CGB2	203	1301	NA
CLCA3P	203	1302	NA
CT47A6	203	1303	NA
GBX1	203	1304	NA
GPR142	203	1305	NA
GYPB	203	1306	NA
HRH3	203	1307	NA
LINC00310	203	1308	NA
OPN4	203	1309	NA
WFIKKN2	203	1310	NA
XKR3	203	1311	NA
C10orf62	202	1312	NA
FAM71A	202	1313	NA
FNDC7	202	1314	NA
KRTAP10-7	202	1315	NA
LIPK	202	1316	NA
MAGEA9B	202	1317	NA
MIP	202	1318	NA
OOEP	202	1319	NA
OR1D5	202	1320	NA
OR6V1	202	1321	NA
PRAMEF11	202	1322	NA
SNORA70E	202	1323	NA
ST8SIA3	202	1324	NA
VSTM2B	202	1325	NA
AKAP4	201	1326	NA
C5orf52	201	1327	NA
CALN1	201	1328	NA
EVX1	201	1329	NA
FOXN4	201	1330	NA
HOTAIRM1	201	1331	NA
LINC00461	201	1332	NA
LOC401463	201	1333	NA
OR1D4	201	1334	NA
PTCHD3	201	1335	NA
REG3G	201	1336	NA
SLC10A2	201	1337	NA
TAS2R60	201	1338	NA
C1orf146	200	1339	NA
CRYBA4	200	1340	NA
IL19	200	1341	NA
IZUMO2	200	1342	NA
LOC644656	200	1343	NA
LRRC52	200	1344	NA
MIR605	200	1345	NA
PRAMEF14	200	1346	NA
SLC22A10	200	1347	NA
SNORD115-15	200	1348	NA
UBL4B	200	1349	NA
ACTL6B	199	1350	NA
GHRH	199	1351	NA
LINC00271	199	1352	NA
LOC100128164	199	1353	NA
MIR634	199	1354	NA
OR2AG2	199	1355	NA
OR2T3	199	1356	NA
RBMY1E	199	1357	NA
RPL31P11	199	1358	NA
S100G	199	1359	NA
SH2D7	199	1360	NA
TGIF2LX	199	1361	NA
ARID3C	198	1362	NA
C8orf86	198	1363	NA
FIGLA	198	1364	NA
GABRA1	198	1365	NA
MIR550A2	198	1366	NA
OR2B11	198	1367	NA
SLC22A6	198	1368	NA
SNORD115-32	198	1369	NA
SP9	198	1370	NA
TBX22	198	1371	NA
TPH2	198	1372	NA
TRH	198	1373	NA
C17orf78	197	1374	NA
C5orf49	197	1375	NA
CLRN1	197	1376	NA
DMRTC1B	197	1377	NA
FRG2B	197	1378	NA
GAS2L2	197	1379	NA
HAO1	197	1380	NA
IFITM5	197	1381	NA
MIR1296	197	1382	NA
NEUROG3	197	1383	NA
PPP1R3A	197	1384	NA
SOST	197	1385	NA
SPINT4	197	1386	NA
ZBTB47	197	1387	NA
ADAM29	196	1388	NA
BPIFA2	196	1389	NA
CAV3	196	1390	NA
CSTL1	196	1391	NA
IL21	196	1392	NA
LBX1	196	1393	NA
LOC284379	196	1394	NA
MC2R	196	1395	NA
MIR548K	196	1396	NA
MIR624	196	1397	NA
SNORD113-7	196	1398	NA
SPINK8	196	1399	NA
SSX3	196	1400	NA
TFAP2D	196	1401	NA
ZNF813	196	1402	NA
ASB5	195	1403	NA
ATP4A	195	1404	NA
C10orf67	195	1405	NA
EHBP1L1	195	1406	NA
GALR2	195	1407	NA
KCNU1	195	1408	NA
KLF14	195	1409	NA
LOC100507557	195	1410	NA
NKX2-8	195	1411	NA
OR1Q1	195	1412	NA
OR52D1	195	1413	NA
PSORS1C2	195	1414	NA
SNORD114-21	195	1415	NA
ADAD2	194	1416	NA
APOA4	194	1417	NA
CACNG1	194	1418	NA
CCDC54	194	1419	NA
FAM74A4	194	1420	NA
KRTAP10-1	194	1421	NA
LOC339874	194	1422	NA
METTL21C	194	1423	NA
MIR567	194	1424	NA
OR52N2	194	1425	NA
WNT8B	194	1426	NA
ZC2HC1B	194	1427	NA
ATP1B4	193	1428	NA
C17orf50	193	1429	NA
C19orf81	193	1430	NA
CELA3B	193	1431	NA
CRNDE	193	1432	NA
FLJ16779	193	1433	NA
FOXB1	193	1434	NA
KRTAP5-6	193	1435	NA
LOC100134368	193	1436	NA
LRFN2	193	1437	NA
LRTM1	193	1438	NA
NHLH1	193	1439	NA
OR13J1	193	1440	NA
OR1L3	193	1441	NA
OR5K1	193	1442	NA
OTOP1	193	1443	NA
SPATA4	193	1444	NA
STRA8	193	1445	NA
TEX13B	193	1446	NA
UTS2R	193	1447	NA
ZNF804B	193	1448	NA
BCL6	192	1449	NA
BVES-AS1	192	1450	NA
CARTPT	192	1451	NA
CBX3P2	192	1452	NA
DPPA4	192	1453	NA
GABRG1	192	1454	NA
GSG1L	192	1455	NA
LIPJ	192	1456	NA
MIR593	192	1457	NA
MPPED1	192	1458	NA
OR13A1	192	1459	NA
RTP3	192	1460	NA
SLC1A6	192	1461	NA
SNORD124	192	1462	NA
TACR3	192	1463	NA
TMEM229A	192	1464	NA
TSGA10IP	192	1465	NA
XKR7	192	1466	NA
ADIPOQ	191	1467	NA
CTCFL	191	1468	NA
FAM181B	191	1469	NA
GPR62	191	1470	NA
GPRC6A	191	1471	NA
IRGM	191	1472	NA
MIR659	191	1473	NA
MIXL1	191	1474	NA
NRSN1	191	1475	NA
OR52K2	191	1476	NA
P2RX2	191	1477	NA
PRDM9	191	1478	NA
PRSS56	191	1479	NA
RGS8	191	1480	NA
RIPPLY1	191	1481	NA
SNORD113-5	191	1482	NA
SNORD115-35	191	1483	NA
SPANXD	191	1484	NA
TAAR1	191	1485	NA
TMEM244	191	1486	NA
ZNF14	191	1487	NA
ZNF547	191	1488	NA
ANTXRL	190	1489	NA
C9orf135	190	1490	NA
CACNG7	190	1491	NA
CLDN19	190	1492	NA
FAM216B	190	1493	NA
GDF3	190	1494	NA
MIR4742	190	1495	NA
NPPC	190	1496	NA
OR2S2	190	1497	NA
PAPOLB	190	1498	NA
SLC17A2	190	1499	NA
SNORD116-10	190	1500	NA
SSX1	190	1501	NA
TMC2	190	1502	NA
TMPRSS15	190	1503	NA
ALLC	189	1504	NA
CYP1A1	189	1505	NA
FGF22	189	1506	NA
LIPM	189	1507	NA
OR2A12	189	1508	NA
OR2T33	189	1509	NA
PLK5	189	1510	NA
SNORD114-13	189	1511	NA
SNORD114-2	189	1512	NA
SP7	189	1513	NA
SPZ1	189	1514	NA
DAZ4	188	1515	NA
FAM13A-AS1	188	1516	NA
FSCN3	188	1517	NA
GATA5	188	1518	NA
KRTAP10-2	188	1519	NA
LINC00479	188	1520	NA
LOC440910	188	1521	NA
OR2AG1	188	1522	NA
OR52W1	188	1523	NA
OXT	188	1524	NA
P2RX3	188	1525	NA
RHOXF2B	188	1526	NA
SPP2	188	1527	NA
TMEM174	188	1528	NA
UBE2Q2P1	188	1529	NA
VCY1B	188	1530	NA
C1orf105	187	1531	NA
GNGT1	187	1532	NA
NKX2-4	187	1533	NA
OBP2B	187	1534	NA
OR2T34	187	1535	NA
PNLIPRP3	187	1536	NA
PROKR1	187	1537	NA
SCRT1	187	1538	NA
C2orf73	186	1539	NA
C9orf163	186	1540	NA
CYP4F8	186	1541	NA
GOLGA8B	186	1542	NA
HTR2C	186	1543	NA
IL17C	186	1544	NA
LOC100507053	186	1545	NA
LOC283856	186	1546	NA
MAPKBP1	186	1547	NA
MIR617	186	1548	NA
MIR657	186	1549	NA
MOGAT1	186	1550	NA
NLRP9	186	1551	NA
OR13G1	186	1552	NA
RHOXF1	186	1553	NA
SERPINB11	186	1554	NA
TRPV5	186	1555	NA
ZNF347	186	1556	NA
ZNF675	186	1557	NA
APBB3	185	1558	NA
ATP4B	185	1559	NA
CLEC3A	185	1560	NA
FAM43B	185	1561	NA
FCRL4	185	1562	NA
HCG9	185	1563	NA
INSL6	185	1564	NA
MIR1262	185	1565	NA
MIR643	185	1566	NA
MLNR	185	1567	NA
OSTN	185	1568	NA
PCA3	185	1569	NA
PRTN3	185	1570	NA
SSX2	185	1571	NA
TAS2R38	185	1572	NA
TMEM155	185	1573	NA
ZNF701	185	1574	NA
BOLL	184	1575	NA
CFC1B	184	1576	NA
CFL1P1	184	1577	NA
CGB5	184	1578	NA
FSHR	184	1579	NA
MIR1233-2	184	1580	NA
MIR23B	184	1581	NA
NEUROD2	184	1582	NA
OPRK1	184	1583	NA
SPINK9	184	1584	NA
SUN3	184	1585	NA
VSTM2A	184	1586	NA
XAGE2	184	1587	NA
ABRA	183	1588	NA
C5orf60	183	1589	NA
DGKK	183	1590	NA
GABRA4	183	1591	NA
IFNA1	183	1592	NA
IL27	183	1593	NA
LMX1A	183	1594	NA
MIR221	183	1595	NA
MIR27B	183	1596	NA
OR1N2	183	1597	NA
PIEZO1	183	1598	NA
PROK1	183	1599	NA
RBMXL2	183	1600	NA
SCGB1D2	183	1601	NA
SFTA1P	183	1602	NA
SNORD115-23	183	1603	NA
WFDC8	183	1604	NA
ZNF530	183	1605	NA
C6orf15	182	1606	NA
CIB4	182	1607	NA
GPR25	182	1608	NA
IFNA13	182	1609	NA
INGX	182	1610	NA
KRTAP10-8	182	1611	NA
LENG8	182	1612	NA
LOC100506688	182	1613	NA
MIR1250	182	1614	NA
MIR320B1	182	1615	NA
MIR329-2	182	1616	NA
OR1J4	182	1617	NA
OR9A2	182	1618	NA
OTOP3	182	1619	NA
PROKR2	182	1620	NA
QRICH2	182	1621	NA
RIIAD1	182	1622	NA
SCGB2A2	182	1623	NA
USH1G	182	1624	NA
CSNK1A1L	181	1625	NA
DRD5	181	1626	NA
FAM71E2	181	1627	NA
GEN1	181	1628	NA
HNRNPKP3	181	1629	NA
LINC00460	181	1630	NA
LOC100506100	181	1631	NA
MIR26A2	181	1632	NA
MIR4728	181	1633	NA
MS4A10	181	1634	NA
POM121L2	181	1635	NA
PRSS37	181	1636	NA
SH2D5	181	1637	NA
SLC22A7	181	1638	NA
TBC1D3B	181	1639	NA
C10orf53	180	1640	NA
DUSP13	180	1641	NA
FAM180B	180	1642	NA
FOXI2	180	1643	NA
HMHB1	180	1644	NA
HS3ST6	180	1645	NA
LATS2	180	1646	NA
LOC375196	180	1647	NA
MIR3609	180	1648	NA
NR2E1	180	1649	NA
OR10A4	180	1650	NA
OR2T2	180	1651	NA
OVCH2	180	1652	NA
POU4F1	180	1653	NA
SLED1	180	1654	NA
TBC1D26	180	1655	NA
TMEM190	180	1656	NA
ACCSL	179	1657	NA
APCS	179	1658	NA
C9orf170	179	1659	NA
CCDC60	179	1660	NA
CLLU1OS	179	1661	NA
DIRC1	179	1662	NA
LOC283731	179	1663	NA
MGC15885	179	1664	NA
MIR128-1	179	1665	NA
MIR222	179	1666	NA
MOGAT2	179	1667	NA
OR51M1	179	1668	NA
SAGE1	179	1669	NA
SERTM1	179	1670	NA
STARD9	179	1671	NA
TMPRSS7	179	1672	NA
WFDC10A	179	1673	NA
ZNF415	179	1674	NA
AHSP	178	1675	NA
ANKRD33	178	1676	NA
ASB11	178	1677	NA
AVPR1B	178	1678	NA
C1orf141	178	1679	NA
CYCSP52	178	1680	NA
EGR4	178	1681	NA
F13B	178	1682	NA
GJB7	178	1683	NA
GOLGA6L10	178	1684	NA
HBE1	178	1685	NA
HCRTR1	178	1686	NA
HMX3	178	1687	NA
INHBC	178	1688	NA
KRT85	178	1689	NA
LOC100129534	178	1690	NA
MIR181A2HG	178	1691	NA
MIR557	178	1692	NA
NPBWR1	178	1693	NA
OR2C1	178	1694	NA
PPP1R17	178	1695	NA
TMEM151A	178	1696	NA
TSPAN19	178	1697	NA
UPK1A	178	1698	NA
VAX1	178	1699	NA
CEACAM22P	177	1700	NA
DGCR11	177	1701	NA
EIF4E3	177	1702	NA
ELL2	177	1703	NA
GPR152	177	1704	NA
HLA-DMA	177	1705	NA
KRTAP10-6	177	1706	NA
LOC440173	177	1707	NA
OR10A5	177	1708	NA
OR2B6	177	1709	NA
PGLYRP3	177	1710	NA
PHKA1	177	1711	NA
RAB41	177	1712	NA
RIN3	177	1713	NA
SPACA5	177	1714	NA
ST7-AS1	177	1715	NA
ZNF836	177	1716	NA
AQP12B	176	1717	NA
C11orf87	176	1718	NA
C6orf201	176	1719	NA
CCKAR	176	1720	NA
FLJ36000	176	1721	NA
GAD2	176	1722	NA
HES7	176	1723	NA
HYAL4	176	1724	NA
KRT24	176	1725	NA
LRRC14B	176	1726	NA
APOL5	175	1727	NA
CA7	175	1728	NA
CEND1	175	1729	NA
GPR88	175	1730	NA
GYPA	175	1731	NA
HTR6	175	1732	NA
MICALL2	175	1733	NA
MIR4257	175	1734	NA
MMP20	175	1735	NA
OR52I1	175	1736	NA
PLA2G2F	175	1737	NA
PRAMEF5	175	1738	NA
RTEL1-TNFRSF6B	175	1739	NA
SNORD115-21	175	1740	NA
SNORD121B	175	1741	NA
SPATA21	175	1742	NA
UGT2A1	175	1743	NA
WFDC13	175	1744	NA
ZNF626	175	1745	NA
ZNF736	175	1746	NA
ADAT2	174	1747	NA
APOF	174	1748	NA
AZGP1P1	174	1749	NA
C12orf50	174	1750	NA
CLEC2L	174	1751	NA
CPSF4L	174	1752	NA
GOLGA8A	174	1753	NA
HCG25	174	1754	NA
LINC00324	174	1755	NA
MIR608	174	1756	NA
MS4A15	174	1757	NA
OR2AE1	174	1758	NA
OR2B2	174	1759	NA
OR52I2	174	1760	NA
PP2D1	174	1761	NA
PRAMEF4	174	1762	NA
RCVRN	174	1763	NA
RRAS	174	1764	NA
SLC38A8	174	1765	NA
SMCR5	174	1766	NA
SNORD115-2	174	1767	NA
SNORD115-38	174	1768	NA
SNORD115-4	174	1769	NA
UBTFL1	174	1770	NA
WDR90	174	1771	NA
ZNF256	174	1772	NA
CYS1	173	1773	NA
GALR1	173	1774	NA
INS	173	1775	NA
KCNC2	173	1776	NA
KRT8P41	173	1777	NA
LINC00467	173	1778	NA
MKRN7P	173	1779	NA
OR1N1	173	1780	NA
OR2L2	173	1781	NA
SYNC	173	1782	NA
TMEM179	173	1783	NA
TMEM89	173	1784	NA
TRIM40	173	1785	NA
VSTM1	173	1786	NA
ZNF70	173	1787	NA
ZNF708	173	1788	NA
ZNF814	173	1789	NA
C1orf100	172	1790	NA
CDKN2B-AS1	172	1791	NA
CLEC2A	172	1792	NA
CSAD	172	1793	NA
CT47B1	172	1794	NA
FAM66C	172	1795	NA
FKBP5	172	1796	NA
GUCA1A	172	1797	NA
KRTAP10-3	172	1798	NA
LOC257396	172	1799	NA
MIR626	172	1800	NA
NDST4	172	1801	NA
OR51I2	172	1802	NA
OR9A4	172	1803	NA
PKD1	172	1804	NA
PRSS41	172	1805	NA
RNF126P1	172	1806	NA
SEC31B	172	1807	NA
SNORD121A	172	1808	NA
SNORD32B	172	1809	NA
TSPY4	172	1810	NA
ZNF625	172	1811	NA
C20orf194	171	1812	NA
C2orf66	171	1813	NA
C2orf91	171	1814	NA
CAMK1	171	1815	NA
DMRTA2	171	1816	NA
FBXO40	171	1817	NA
FLJ42102	171	1818	NA
GNG13	171	1819	NA
HAPLN2	171	1820	NA
IFIT1B	171	1821	NA
IGSF23	171	1822	NA
KTN1-AS1	171	1823	NA
MIR4737	171	1824	NA
MRVI1-AS1	171	1825	NA
OLFM3	171	1826	NA
PDE6C	171	1827	NA
PRDM7	171	1828	NA
SNORD114-25	171	1829	NA
SNORD115-14	171	1830	NA
SNORD115-20	171	1831	NA
SNORD115-6	171	1832	NA
ZNF160	171	1833	NA
ZNF211	171	1834	NA
ZNF611	171	1835	NA
C2orf50	170	1836	NA
C9orf153	170	1837	NA
CA5A	170	1838	NA
CALCB	170	1839	NA
FABP5P3	170	1840	NA
GCK	170	1841	NA
KHDC1L	170	1842	NA
KPRP	170	1843	NA
KRT72	170	1844	NA
LOC100129931	170	1845	NA
MAGEE2	170	1846	NA
MAML3	170	1847	NA
MIR1207	170	1848	NA
MYH6	170	1849	NA
PAX7	170	1850	NA
PLEKHO1	170	1851	NA
PMP22	170	1852	NA
PSAPL1	170	1853	NA
SLC25A41	170	1854	NA
SLC25A47	170	1855	NA
SLC25A48	170	1856	NA
SRY	170	1857	NA
ST20	170	1858	NA
SYNDIG1L	170	1859	NA
TBC1D3	170	1860	NA
TBC1D3H	170	1861	NA
TRIM43B	170	1862	NA
TTC34	170	1863	NA
ZNF550	170	1864	NA
ACSM4	169	1865	NA
CHRNA9	169	1866	NA
FAM9C	169	1867	NA
FGF16	169	1868	NA
FMN1	169	1869	NA
HAND1	169	1870	NA
RGR	169	1871	NA
SLC2A9	169	1872	NA
SNORD114-22	169	1873	NA
SYT6	169	1874	NA
TMEM211	169	1875	NA
TSPY3	169	1876	NA
TSPY8	169	1877	NA
ANTXR2	168	1878	NA
CATSPERD	168	1879	NA
DBNDD2	168	1880	NA
HBQ1	168	1881	NA
HES5	168	1882	NA
IFNA5	168	1883	NA
KRTAP10-12	168	1884	NA
KRTAP3-1	168	1885	NA
LYPD2	168	1886	NA
MCM3AP-AS1	168	1887	NA
MMP21	168	1888	NA
MS4A12	168	1889	NA
OR2A5	168	1890	NA
SLC17A1	168	1891	NA
SPANXA1	168	1892	NA
STX2	168	1893	NA
TRHR	168	1894	NA
TULP2	168	1895	NA
UCP1	168	1896	NA
ZIC4	168	1897	NA
ZNF735	168	1898	NA
ACTL8	167	1899	NA
ANKRD34B	167	1900	NA
BOLA3-AS1	167	1901	NA
CALML6	167	1902	NA
CBLN4	167	1903	NA
CD74	167	1904	NA
CHIA	167	1905	NA
CLPSL1	167	1906	NA
CMA1	167	1907	NA
CYP1A2	167	1908	NA
DYDC1	167	1909	NA
FGF8	167	1910	NA
GPR150	167	1911	NA
HPCAL4	167	1912	NA
INSL4	167	1913	NA
KRTAP10-11	167	1914	NA
LCN1	167	1915	NA
LINC00574	167	1916	NA
LPP-AS2	167	1917	NA
MEPE	167	1918	NA
MORN5	167	1919	NA
NPB	167	1920	NA
NT5C1B	167	1921	NA
OMP	167	1922	NA
PIK3R3	167	1923	NA
PXT1	167	1924	NA
SLFN11	167	1925	NA
TNNI3K	167	1926	NA
VN1R2	167	1927	NA
WBP11P1	167	1928	NA
ZNF253	167	1929	NA
ZNF681	167	1930	NA
AADACL2	166	1931	NA
ABCG4	166	1932	NA
APOA5	166	1933	NA
C14orf178	166	1934	NA
CELA2A	166	1935	NA
CELA3A	166	1936	NA
COX6A2	166	1937	NA
DLEU7	166	1938	NA
FADS6	166	1939	NA
FAM95B1	166	1940	NA
FRMD4A	166	1941	NA
GBP2	166	1942	NA
GLRA4	166	1943	NA
GUSBP5	166	1944	NA
LINC00472	166	1945	NA
LOC100286922	166	1946	NA
MIR215	166	1947	NA
NKPD1	166	1948	NA
RHD	166	1949	NA
SFRP5	166	1950	NA
SHROOM4	166	1951	NA
SPDYC	166	1952	NA
TCF23	166	1953	NA
TIMP2	166	1954	NA
TLX1	166	1955	NA
AIRE	165	1956	NA
ARHGEF10	165	1957	NA
ART5	165	1958	NA
C20orf85	165	1959	NA
CEACAM16	165	1960	NA
CFHR5	165	1961	NA
DRGX	165	1962	NA
FBXW12	165	1963	NA
HCLS1	165	1964	NA
LOC100379224	165	1965	NA
LOC389641	165	1966	NA
MIR661	165	1967	NA
MTRNR2L7	165	1968	NA
NKAIN3	165	1969	NA
OR13D1	165	1970	NA
SNORA70F	165	1971	NA
SPINK7	165	1972	NA
TLCD2	165	1973	NA
TP53AIP1	165	1974	NA
TRIM66	165	1975	NA
WNT3A	165	1976	NA
ZNF329	165	1977	NA
ZNF595	165	1978	NA
ABCC5	164	1979	NA
ACOT6	164	1980	NA
ARSH	164	1981	NA
ASPDH	164	1982	NA
CBY3	164	1983	NA
CHST8	164	1984	NA
CSNK1G2-AS1	164	1985	NA
CTRB1	164	1986	NA
CTRB2	164	1987	NA
DNAJC27-AS1	164	1988	NA
EN2	164	1989	NA
FABP2	164	1990	NA
FAM209A	164	1991	NA
GATA1	164	1992	NA
GOLGA6L9	164	1993	NA
HNF1A-AS1	164	1994	NA
LAMA5	164	1995	NA
LOC100240735	164	1996	NA
MIR199A1	164	1997	NA
MIR4685	164	1998	NA
[truncated: 11,131 more rows]
