# Supplementary material for: Exogenous Sequences in Tumors and Immune Cells (Exotic): A Tool for Estimating the Microbe Abundances in Tumor RNA-seq Data
Source: Cancer Res Commun. 2023 Nov 21;3(11):2375–85. doi: 10.1158/2767-9764.CRC-22-0435 (PMC10662017; doi:10.1158/2767-9764.CRC-22-0435)
Supplement: Supplementary Table S5 — Ranked list of microbes by betweenness centrality in a gene-microbe network controlling for cancer type (on GitHub as spakowiczlab/exotic-manuscript/analyses/tables/S4_network_microbe_betweeenness-centrality.csv) [file crc-22-0435-s08.xlsx]

## Sheet: TableS5_network_closeness-centr
Supplemental Table S5. Ranked list of microbes by betweenness centrality in a gene-microbe network controlling for cancer type (on GitHub as spakowiczlab/exotic-manuscript/analyses/tables/S4_network_microbe_betweeenness-centrality.csv)
node	closeness
s__Burkholderia sp. MS455	1.76306e+07
s__Pseudomonas sp. PONIH3	1.75145e+07
s__Pseudomonas sp. 14181154	1.72002e+07
OPN1MW	1.70232e+07
s__Burkholderia stabilis	1.6962e+07
ZIM3	1.68635e+07
s__Bacillus sp. M4U3P1	1.68218e+07
s__Stenotrophomonas sp. ASS1	1.66293e+07
s__Sphingomonas taxi	1.65964e+07
LINC00466	1.65173e+07
LINC00330	1.64134e+07
ADAT2	1.63285e+07
s__Acinetobacter wanghuae	1.61661e+07
PATE2	1.61359e+07
BOLA3-AS1	1.61313e+07
s__Pseudomonas sp. COW39	1.61286e+07
HNRNPKP3	1.61108e+07
s__Pseudomonas mosselii	1.60874e+07
TIMP2	1.60781e+07
s__Enterobacter hormaechei	1.60572e+07
CAMK1	1.60529e+07
s__Micromonospora krabiensis	1.60497e+07
s__Candidatus Saccharimonas aalborgensis	1.60452e+07
MAGEA9B	1.60445e+07
s__Microbacterium sp. WY121	1.60335e+07
s__Candidatus Planktophila sulfonica	1.60262e+07
s__Microbacterium sediminis	1.60106e+07
s__Rhodoferax sediminis	1.59862e+07
g__Neochlamydia	1.59801e+07
s__Neochlamydia sp. S13	1.59801e+07
ZNF575	1.59686e+07
LOC100506178	1.59167e+07
PRAMEF20	1.59003e+07
MAGEA10-MAGEA5	1.58936e+07
LOC100129620	1.58909e+07
RAD21-AS1	1.58695e+07
s__Hydrogenophaga sp. PBL-H3	1.58671e+07
C7orf65	1.58544e+07
ITPK1-AS1	1.58533e+07
PLD1	1.58046e+07
SSX4B	1.57966e+07
s__Clostridium bornimense	1.57961e+07
o__Acidaminococcales	1.57918e+07
f__Acidaminococcaceae	1.57918e+07
g__Acidaminococcus	1.57918e+07
s__Acidaminococcus intestini	1.57918e+07
HRH4	1.57911e+07
GEN1	1.57893e+07
PCA3	1.57884e+07
s__Acinetobacter lanii	1.57792e+07
s__Streptococcus oralis	1.57729e+07
s__Stenotrophomonas rhizophila	1.57656e+07
C2orf83	1.5756e+07
LINC00477	1.57539e+07
LINC00319	1.57523e+07
SNORA37	1.57492e+07
SSR4P1	1.57478e+07
LINC00472	1.57419e+07
FLJ30679	1.57411e+07
g__Aminobacterium	1.573e+07
s__Aminobacterium colombiense	1.573e+07
GUCY2F	1.57268e+07
LINC00327	1.57265e+07
g__Limnohabitans	1.56803e+07
s__Limnohabitans sp. 103DPR2	1.56803e+07
s__Enterobacter kobei	1.56802e+07
s__Burkholderia pseudomallei	1.56747e+07
CLEC19A	1.56484e+07
LOC100144595	1.56389e+07
SMAD5-AS1	1.56355e+07
SEC14L5	1.56287e+07
ARGFX	1.56134e+07
SLC25A31	1.56081e+07
PADI6	1.56006e+07
s__Synechococcus sp. CBW1004	1.55982e+07
s__Stenotrophomonas sp. ESTM1D_MKCIP4_1	1.55976e+07
g__Debaryomyces	1.55845e+07
s__Debaryomyces hansenii	1.55845e+07
TSC2	1.55722e+07
ABCC5	1.5568e+07
PAWR	1.55579e+07
FAM98C	1.55523e+07
MTBP	1.55462e+07
CYP26C1	1.55459e+07
ACAD11	1.55456e+07
s__Hydrogenophaga sp. YM1	1.5535e+07
LATS2	1.55301e+07
g__Iamia	1.55222e+07
s__Iamia sp. SCSIO 61187	1.55222e+07
LOC349160	1.55029e+07
FLJ13224	1.55e+07
CXXC1P1	1.54894e+07
ZNF782	1.54891e+07
PPP1R18	1.54888e+07
LINC00511	1.54857e+07
TMEM202	1.54844e+07
DBN1	1.54822e+07
PRDM14	1.54793e+07
s__Corynebacterium sp. FDAARGOS 1242	1.54741e+07
s__Streptococcus sp. HKU75	1.54738e+07
VCY	1.54728e+07
IFNW1	1.54715e+07
LOC100507557	1.54692e+07
s__Pseudomonas sp. TKP	1.54686e+07
ZBTB20-AS1	1.54682e+07
TCAM1P	1.54663e+07
ANKRD34C	1.54649e+07
s__Streptomyces paludis	1.54625e+07
UCMA	1.54566e+07
APLF	1.54476e+07
DYTN	1.54458e+07
CFL1P1	1.54404e+07
LOC100507334	1.54392e+07
CDC14C	1.54388e+07
HOTAIR	1.54246e+07
g__Terricaulis	1.54184e+07
s__Terricaulis silvestris	1.54184e+07
DDAH2	1.54178e+07
CSRNP1	1.54174e+07
VSX2	1.54155e+07
MBD1	1.54139e+07
LRRIQ3	1.54113e+07
RNF215	1.54037e+07
SH2D4B	1.53992e+07
DPPA4	1.53917e+07
OXTR	1.53794e+07
s__Streptomyces hawaiiensis	1.53767e+07
LOC100507053	1.53749e+07
INF2	1.53688e+07
PPP3R2	1.53665e+07
WRAP53	1.53645e+07
FGF14-IT1	1.53604e+07
g__Longicatena	1.53594e+07
s__Longicatena caecimuris	1.53594e+07
ADAMTS9-AS2	1.53592e+07
s__Pseudomonas agarici	1.53561e+07
OPN5	1.53516e+07
CDC7	1.53407e+07
s__Pseudomonas sp. 7SR1	1.53372e+07
LOC100134368	1.5329e+07
ZSWIM2	1.53281e+07
LINC00221	1.53257e+07
KCNJ14	1.53236e+07
RBPJL	1.53226e+07
s__Candidatus Endolissoclinum faulkneri	1.53215e+07
PHOX2A	1.53204e+07
s__Hyphomicrobium denitrificans	1.53196e+07
s__Leifsonia shinshuensis	1.53171e+07
CENPO	1.53168e+07
CYB5D2	1.53141e+07
FUT9	1.53112e+07
WNT9B	1.53102e+07
PRR23C	1.53098e+07
CPLX4	1.53055e+07
FLJ12825	1.53053e+07
TCEA2	1.53017e+07
LOC441204	1.53006e+07
DTNB	1.52942e+07
LOC574538	1.52909e+07
ATAD5	1.52864e+07
DNAJC25-GNG10	1.52813e+07
SLC12A4	1.52768e+07
HHLA1	1.52747e+07
ZNF792	1.52739e+07
s__Staphylococcus epidermidis	1.52712e+07
COL4A2	1.52687e+07
ZPBP2	1.52666e+07
LRIT1	1.5265e+07
SHCBP1L	1.5264e+07
OR4X2	1.52632e+07
TRIM60	1.52597e+07
PRDM12	1.5257e+07
OR52B4	1.5255e+07
RBM26-AS1	1.52534e+07
NCOR2	1.52509e+07
NEUROG1	1.52506e+07
CD93	1.52506e+07
RXFP3	1.52502e+07
WDR88	1.52456e+07
GNPDA2	1.52442e+07
TPRN	1.52421e+07
CLINT1	1.52414e+07
KCNS1	1.52397e+07
GCOM1	1.52366e+07
CATSPERD	1.52365e+07
FRMD8P1	1.52345e+07
DRD3	1.52331e+07
s__Bacillus sp. S3	1.52327e+07
HTR1E	1.52323e+07
KCNMB3	1.52241e+07
SSH3	1.52203e+07
PKN3	1.52195e+07
GPR26	1.52185e+07
MAPKBP1	1.52183e+07
LOC644669	1.52157e+07
LHX3	1.52122e+07
IL17REL	1.52098e+07
TRIM5	1.52059e+07
TDGF1P3	1.52044e+07
MRGPRX2	1.52033e+07
SDC3	1.51999e+07
LINC00324	1.51957e+07
ANKRD63	1.51879e+07
DKFZP434H168	1.51839e+07
LOC257396	1.51837e+07
UBE2NL	1.51819e+07
g__Oleiharenicola	1.51798e+07
s__Oleiharenicola sp. KSB-15	1.51798e+07
CHEK2	1.51786e+07
FAM66E	1.51781e+07
TCIRG1	1.51779e+07
SPEM1	1.51709e+07
RBMY1A1	1.51698e+07
f__Haliscomenobacteraceae	1.51675e+07
g__Haliscomenobacter	1.51675e+07
s__Haliscomenobacter hydrossis	1.51675e+07
WDFY3-AS2	1.51674e+07
TMEM187	1.51658e+07
HAPLN4	1.51634e+07
SLC26A6	1.5156e+07
KBTBD11	1.51544e+07
GPR119	1.51508e+07
SNORD67	1.51494e+07
CT62	1.51488e+07
HIPK4	1.51447e+07
s__Pseudomonas sp. RW9S1A	1.51434e+07
WNT8B	1.51431e+07
s__Porphyromonas sp. oral taxon 275	1.51388e+07
HRK	1.51379e+07
DNMT3L	1.51345e+07
MAGIX	1.5133e+07
SCGB1C1	1.51323e+07
PPAN	1.51317e+07
ECT2	1.51284e+07
SPATA8	1.51269e+07
TRIP6	1.5125e+07
LOC441601	1.51227e+07
C20orf194	1.51197e+07
s__Candidatus Planktophila versatilis	1.51162e+07
c__Fimbriimonadia	1.5115e+07
o__Fimbriimonadales	1.5115e+07
f__Fimbriimonadaceae	1.5115e+07
g__Fimbriimonas	1.5115e+07
s__Fimbriimonas ginsengisoli	1.5115e+07
GOLGA8A	1.51141e+07
SNX15	1.51137e+07
FOXR1	1.51131e+07
s__Stenotrophomonas sp. WZN-1	1.51112e+07
BRCA1	1.5109e+07
LOC442028	1.51078e+07
PATE3	1.51074e+07
HSD11B1L	1.51062e+07
CALHM1	1.51047e+07
PGAP1	1.5104e+07
SAMD7	1.50997e+07
NUDT16P1	1.50985e+07
OPRK1	1.50966e+07
TCF24	1.50955e+07
DCAF8L1	1.50927e+07
KRT25	1.50923e+07
JOSD2	1.50916e+07
LTBP3	1.5091e+07
DCBLD1	1.50884e+07
C10orf95	1.50859e+07
MGC12916	1.5085e+07
s__Nonomuraea nitratireducens	1.5083e+07
RAB41	1.50808e+07
ATP1B4	1.50793e+07
FAM138C	1.50761e+07
CLDN19	1.50759e+07
CCR9	1.50739e+07
C15orf56	1.50738e+07
FBXL6	1.50721e+07
GAS2L1	1.50683e+07
RAB40C	1.50651e+07
KRT71	1.50645e+07
OPN4	1.50628e+07
TRPC7	1.50606e+07
NEK1	1.50598e+07
CSNK1A1L	1.50573e+07
LOC643201	1.50533e+07
DST	1.50515e+07
LOC100505715	1.50515e+07
g__Neospora	1.50511e+07
s__Neospora caninum	1.50511e+07
SLC37A4	1.5047e+07
ZNF512B	1.50448e+07
ABCG4	1.50442e+07
TMED1	1.50426e+07
SAG	1.50382e+07
ZDHHC1	1.5038e+07
LOC100288748	1.50371e+07
g__Rufibacter	1.50286e+07
s__Rufibacter tibetensis	1.50286e+07
NOX3	1.50254e+07
s__Pseudomonas sp. BJP69	1.50235e+07
TMEM215	1.50219e+07
PRAMEF13	1.50207e+07
ST20	1.5019e+07
CDCP2	1.50138e+07
FSCN3	1.50136e+07
KTN1-AS1	1.50063e+07
TADA3	1.50055e+07
RAET1K	1.50043e+07
IDUA	1.50037e+07
TECRL	1.50037e+07
s__Bacteroides coprosuis	1.50033e+07
LINC00271	1.50005e+07
C8orf58	1.50004e+07
ZNF675	1.49984e+07
ANKRD18DP	1.49982e+07
s__Clostridium estertheticum	1.49947e+07
RDH8	1.49911e+07
ZSCAN16	1.49909e+07
AHCYL2	1.49873e+07
MIP	1.49866e+07
CCDC168	1.49861e+07
LOC100130691	1.49837e+07
AIPL1	1.4982e+07
ZBTB46	1.49795e+07
LPP-AS2	1.49775e+07
SLC22A5	1.49742e+07
PART1	1.49722e+07
WNT8A	1.49719e+07
C1orf122	1.49707e+07
CDY2B	1.49652e+07
SYNDIG1L	1.49643e+07
C7orf33	1.49633e+07
DBX2	1.49617e+07
NANP	1.4961e+07
LINC00520	1.49599e+07
TRPM4	1.49578e+07
SERTAD3	1.49577e+07
GNAT1	1.49569e+07
PTPRVP	1.49559e+07
s__Lachnoclostridium phocaeense	1.49535e+07
ZSCAN10	1.49482e+07
ZP4	1.49424e+07
c__Dothideomycetes	1.49415e+07
o__Mycosphaerellales	1.49415e+07
f__Mycosphaerellaceae	1.49415e+07
g__Cercospora	1.49415e+07
s__Cercospora beticola	1.49415e+07
S100A7A	1.49409e+07
FBXO47	1.49404e+07
RTP1	1.49368e+07
PLCL2	1.49358e+07
s__Methylorubrum extorquens	1.4935e+07
NKAPP1	1.49337e+07
RS1	1.4931e+07
OR2C3	1.49303e+07
SCN10A	1.49276e+07
TUBB2B	1.49272e+07
ZNF414	1.4927e+07
BEND2	1.4927e+07
FES	1.49235e+07
s__Bacteroides ovatus	1.49229e+07
SLC12A3	1.49208e+07
LOC100128164	1.49203e+07
ZDHHC23	1.49179e+07
FEZF2	1.49153e+07
s__Treponema denticola	1.49151e+07
RBM43	1.49123e+07
PRDM13	1.49075e+07
SDF2	1.49047e+07
MIR137HG	1.49028e+07
AWAT2	1.49024e+07
CCDC166	1.49007e+07
CENPP	1.48993e+07
2023-12-01	1.4896e+07
DHODH	1.48931e+07
ZNF283	1.4893e+07
GLP1R	1.48916e+07
GABRR3	1.48893e+07
s__Pseudomonas sp. RtIB026	1.48885e+07
SCRN2	1.4887e+07
PML	1.48868e+07
USP29	1.48867e+07
C3orf80	1.48812e+07
COX19	1.48807e+07
DUSP18	1.48776e+07
PRKACG	1.48776e+07
EVL	1.48774e+07
s__Dechloromonas sp. TW-R-39-2	1.48766e+07
LOC286059	1.48762e+07
g__Dolosigranulum	1.48753e+07
s__Dolosigranulum pigrum	1.48753e+07
RGS9BP	1.48744e+07
SCARB1	1.48724e+07
OR2W5	1.48701e+07
BPIFC	1.48691e+07
MGC16275	1.48681e+07
PLEKHJ1	1.4866e+07
f__Paludibacteraceae	1.48627e+07
g__Paludibacter	1.48627e+07
s__Paludibacter propionicigenes	1.48627e+07
SNORA5C	1.48591e+07
LOC730668	1.48564e+07
CLTCL1	1.4854e+07
TREML4	1.48523e+07
s__Pyricularia oryzae	1.48516e+07
C5orf64	1.48506e+07
RHBDF1	1.4844e+07
C10orf25	1.4844e+07
MORC1	1.48438e+07
REEP4	1.48393e+07
OSBPL7	1.48387e+07
ZBTB9	1.48378e+07
PTPRB	1.48367e+07
LOC153684	1.4835e+07
CCDC106	1.48336e+07
ADAM3A	1.48319e+07
PAPOLB	1.48279e+07
ZEB1-AS1	1.48276e+07
LOC283299	1.48257e+07
ENTPD3-AS1	1.48247e+07
DGKK	1.48246e+07
DNTT	1.4822e+07
PDYN	1.4822e+07
NUDT16L1	1.48217e+07
PATE4	1.4821e+07
s__Mus musculus mobilized endogenous polytropic provirus	1.48197e+07
TMED7-TICAM2	1.48193e+07
KLLN	1.48193e+07
TMEM164	1.48192e+07
SMARCD3	1.48169e+07
IRGC	1.4816e+07
TMEM196	1.48157e+07
GSX2	1.48154e+07
SSTR4	1.48136e+07
BTN1A1	1.48131e+07
s__Campylobacter gracilis	1.48129e+07
SYCP1	1.48121e+07
CREG2	1.48073e+07
FBXL2	1.48039e+07
ZNF563	1.48039e+07
OR6K6	1.48028e+07
g__Collimonas	1.48023e+07
s__Collimonas arenae	1.48023e+07
LOC284395	1.48016e+07
NRL	1.48012e+07
TBC1D28	1.47996e+07
ZNF696	1.47988e+07
PTGDR2	1.47985e+07
s__Streptomyces liangshanensis	1.47977e+07
MYF5	1.47972e+07
C21orf91	1.47968e+07
RNASE13	1.47951e+07
KRTAP2-2	1.47948e+07
f__unclassified-g__Sphaerotilus	1.47934e+07
g__Sphaerotilus	1.47934e+07
s__Sphaerotilus natans	1.47934e+07
MRGPRE	1.47933e+07
s__Corynebacterium macginleyi	1.47927e+07
ZNF488	1.47914e+07
NHLH1	1.4789e+07
GALR1	1.47873e+07
NPY2R	1.47872e+07
FLJ33534	1.47851e+07
ZNF736	1.47841e+07
f__Steroidobacteraceae	1.47829e+07
g__Steroidobacter	1.47829e+07
s__Steroidobacter denitrificans	1.47829e+07
SLC32A1	1.47816e+07
CLCN2	1.47802e+07
KLHL34	1.47799e+07
s__Paenarthrobacter sp. YJN-D	1.47765e+07
PTX4	1.47756e+07
NCKAP5L	1.4767e+07
TARM1	1.47668e+07
TEX13A	1.47664e+07
ARHGEF26-AS1	1.47644e+07
HTR6	1.47637e+07
PHKG2	1.4763e+07
C18orf63	1.47627e+07
SH3BP5	1.47625e+07
TBR1	1.47625e+07
TGM7	1.47587e+07
CCDC24	1.47578e+07
PRKAB2	1.47562e+07
s__Sphingomonas sp. MK52	1.47558e+07
s__Campylobacter rectus	1.47556e+07
f__unclassified-g__Leptothrix	1.47533e+07
g__Leptothrix	1.47533e+07
s__Leptothrix cholodnii	1.47533e+07
LINC00426	1.47515e+07
METAP1D	1.4747e+07
TMEM143	1.47464e+07
OR2H1	1.47442e+07
ATOH7	1.47439e+07
AADACL4	1.47433e+07
s__Burkholderia cenocepacia	1.47427e+07
CPNE9	1.47411e+07
CASC2	1.47381e+07
MED30	1.47367e+07
g__Cyanobium	1.47359e+07
s__Cyanobium sp. NIES-981	1.47359e+07
TEX19	1.47353e+07
CBX3P2	1.47305e+07
ZNF784	1.47301e+07
CNPY1	1.47299e+07
RNF217	1.47282e+07
CHN1	1.47274e+07
HCRTR2	1.4727e+07
RBMS1	1.47269e+07
TMEM221	1.47254e+07
RHAG	1.47247e+07
SGPP1	1.4719e+07
C10orf67	1.47187e+07
DUXA	1.47187e+07
NMBR	1.47184e+07
SLC25A4	1.47183e+07
TRIM42	1.47157e+07
GRM6	1.47133e+07
NR6A1	1.47129e+07
CFC1B	1.47118e+07
s__Streptococcus gordonii	1.47117e+07
s__Porphyromonas cangingivalis	1.47067e+07
FMR1-AS1	1.47061e+07
SIRT6	1.47026e+07
NAT8L	1.47025e+07
SPPL2C	1.47002e+07
IQCJ	1.46987e+07
PHKA1	1.46987e+07
s__Streptococcus australis	1.46972e+07
NOBOX	1.46952e+07
MAGEB10	1.46939e+07
C9orf163	1.46901e+07
SLC30A4	1.46883e+07
LOC93622	1.46849e+07
PKD1	1.46842e+07
ZNF843	1.46832e+07
KCNG4	1.46827e+07
MBOAT1	1.46798e+07
TRPC5	1.46792e+07
FCGRT	1.4679e+07
STARD13	1.46778e+07
s__Elizabethkingia sp. JS20170427COW	1.46776e+07
s__Comamonas sp. Y33R10-2	1.46755e+07
s__Bifidobacterium longum	1.46753e+07
GUSBP5	1.46744e+07
PPP1R3D	1.46735e+07
ZPLD1	1.46719e+07
SLC25A5-AS1	1.46699e+07
WNT1	1.4668e+07
TCF7L1	1.46673e+07
SBF1P1	1.46656e+07
s__Lactococcus raffinolactis	1.46646e+07
COL6A4P1	1.46624e+07
s__Diaphorobacter sp. HDW4A	1.46615e+07
ADAM7	1.46613e+07
PRR18	1.46601e+07
RBMY2FP	1.46597e+07
NFKBIL1	1.46594e+07
PATE1	1.46591e+07
g__Caldibacillus	1.46562e+07
s__Caldibacillus thermoamylovorans	1.46562e+07
WBP11P1	1.46559e+07
CYP4F35P	1.46557e+07
POU4F2	1.46552e+07
GJD4	1.46544e+07
s__Corynebacterium striatum	1.46535e+07
TMCO5A	1.46514e+07
NXPH2	1.46501e+07
INSM2	1.46495e+07
s__Mannheimia sp. USDA-ARS-USMARC-1261	1.46484e+07
OTUD6A	1.4647e+07
RCCD1	1.46469e+07
RSPH6A	1.46449e+07
HIGD2B	1.46432e+07
s__Staphylococcus virus Andhra	1.4643e+07
OTOR	1.46419e+07
ZCCHC24	1.46414e+07
TRIM47	1.46379e+07
GSG1L	1.46359e+07
TRIM66	1.46358e+07
g__Dermacoccus	1.46353e+07
s__Dermacoccus nishinomiyaensis	1.46353e+07
SLC22A8	1.46338e+07
PRR20E	1.46329e+07
NUMBL	1.46319e+07
C10orf105	1.46277e+07
OR52J3	1.46263e+07
RFXAP	1.46258e+07
DSCR10	1.46255e+07
PIRT	1.46248e+07
LINC00305	1.46239e+07
OR2AK2	1.46236e+07
s__Arachidicoccus sp. B3-10	1.46198e+07
g__Petrimonas	1.46192e+07
s__Petrimonas mucosa	1.46192e+07
NLRP5	1.46179e+07
TSSK1B	1.46168e+07
RHOJ	1.46149e+07
ASB10	1.46129e+07
LRRC29	1.46127e+07
CCDC86	1.4612e+07
FAM187B	1.46097e+07
SLC15A5	1.46068e+07
AGPAT5	1.46066e+07
RBM44	1.4606e+07
ATP6V1E2	1.46056e+07
FSCB	1.46054e+07
GPR101	1.4605e+07
AHDC1	1.46045e+07
OR51E1	1.46041e+07
PRR23A	1.46036e+07
LIN28A	1.45983e+07
CALCR	1.45982e+07
g__Brevefilum	1.4598e+07
s__Brevefilum fermentans	1.4598e+07
CBX8	1.45958e+07
CRB2	1.45924e+07
GGT7	1.45899e+07
RHO	1.45884e+07
HBZ	1.45883e+07
s__Anaerocolumna sedimenticola	1.45878e+07
PNPLA5	1.45863e+07
APBB3	1.45861e+07
MAPK11	1.45858e+07
ARID3B	1.45849e+07
NANOS1	1.45849e+07
ZP1	1.45844e+07
AQP2	1.45841e+07
KCND1	1.45839e+07
ESAM	1.45836e+07
RRS1	1.45836e+07
TBKBP1	1.45828e+07
TREML2	1.45824e+07
s__Leptotrichia trevisanii	1.45811e+07
TAS2R1	1.45794e+07
TAS1R2	1.45791e+07
PLEKHG2	1.45783e+07
PARPBP	1.45779e+07
ST7-AS2	1.45771e+07
QRICH2	1.45737e+07
FAM71A	1.45724e+07
BVES-AS1	1.45704e+07
OR10G4	1.45689e+07
CCDC63	1.45679e+07
CCDC27	1.45657e+07
EXD1	1.45653e+07
ANKRD33B	1.45636e+07
ATXN7L2	1.45632e+07
HTR3D	1.45595e+07
FLJ42102	1.45593e+07
FAM215A	1.45589e+07
KRT38	1.45582e+07
BTBD17	1.45579e+07
CYLC2	1.45576e+07
SCARF2	1.45538e+07
MCHR2	1.45507e+07
s__Candidatus Methylopumilus turicensis	1.45505e+07
CALHM3	1.45491e+07
C8orf31	1.45477e+07
SLC39A12	1.45465e+07
s__Streptomyces sp. Tu6071	1.45432e+07
ADAD1	1.45432e+07
SIAH3	1.45421e+07
MS4A3	1.4541e+07
s__Methylibium sp. Pch-M	1.45402e+07
CCDC146	1.45378e+07
C4orf45	1.45344e+07
LIN7B	1.45329e+07
SH2D5	1.45297e+07
EIF4E1B	1.45294e+07
s__Fusobacterium necrophorum	1.45292e+07
ST6GAL1	1.45289e+07
FGD5-AS1	1.45288e+07
OR10W1	1.45273e+07
KCNJ9	1.45261e+07
SEL1L2	1.45255e+07
s__Synechococcus sp. JA-2-3B'a(2-13)	1.45212e+07
CATSPER2	1.45198e+07
KRT28	1.45192e+07
ENO4	1.45172e+07
ACCSL	1.45165e+07
ABCC12	1.45152e+07
HPCAL4	1.45147e+07
IL25	1.45145e+07
TMPRSS11BNL	1.45125e+07
PIN1P1	1.45088e+07
KIF7	1.45082e+07
RAD18	1.45079e+07
ISYNA1	1.45078e+07
s__Phreatobacter stygius	1.45056e+07
PRR20A	1.45047e+07
PROP1	1.45037e+07
BOLL	1.45014e+07
KIAA1210	1.45011e+07
ADCK1	1.45009e+07
SDR9C7	1.45007e+07
C20orf203	1.45e+07
IL17D	1.44999e+07
DECR2	1.44981e+07
UTF1	1.44979e+07
OR1A2	1.44979e+07
s__Gemella morbillorum	1.44963e+07
C20orf202	1.44963e+07
KRTAP13-1	1.44952e+07
NUDT2	1.44952e+07
EVC2	1.44952e+07
TEX101	1.44932e+07
PHOX2B	1.44908e+07
ILDR2	1.44851e+07
CYLC1	1.44848e+07
CSH1	1.44838e+07
MAF	1.44834e+07
ANGPT4	1.44831e+07
RGS14	1.4481e+07
FAM170B	1.44792e+07
s__Burkholderia sp. DHOD12	1.44783e+07
FAM170A	1.44754e+07
ARL5C	1.44745e+07
ARHGAP36	1.44734e+07
NHLRC1	1.44732e+07
KRT84	1.44727e+07
FAM66B	1.44723e+07
LINC00310	1.44722e+07
KRT8P41	1.44719e+07
ZDHHC12	1.44718e+07
s__Bacteroides eggerthii	1.44708e+07
MS4A10	1.447e+07
ACER1	1.44691e+07
SIX5	1.44689e+07
PXT1	1.44686e+07
g__Parvimonas	1.44676e+07
s__Parvimonas micra	1.44676e+07
C15orf54	1.44655e+07
CIB3	1.44648e+07
RGSL1	1.44638e+07
CEBPG	1.44634e+07
LOC100129175	1.44626e+07
CEND1	1.44618e+07
s__Pseudomonas entomophila	1.44616e+07
s__Streptococcus mitis	1.44614e+07
EBLN1	1.44605e+07
C22orf24	1.44603e+07
OR52M1	1.44595e+07
ELL3	1.4459e+07
DNAJB8	1.44586e+07
ACTL7B	1.44586e+07
KCTD6	1.44583e+07
CXorf58	1.44546e+07
C9orf57	1.44543e+07
GGNBP1	1.44543e+07
SLC25A35	1.44542e+07
KRTAP2-4	1.44532e+07
MIR31HG	1.44529e+07
MEGF8	1.44523e+07
GOLGA8B	1.4452e+07
LOXL3	1.44499e+07
LENG8	1.44498e+07
LOC200772	1.44496e+07
INSIG1	1.44496e+07
GPR32	1.44471e+07
GHDC	1.44462e+07
TMCC3	1.44461e+07
GADL1	1.44456e+07
KLHL1	1.4444e+07
FRG2C	1.44436e+07
TTTY10	1.44435e+07
GK2	1.44425e+07
HLA-J	1.44416e+07
POU1F1	1.444e+07
SLC36A3	1.44392e+07
CALML4	1.4439e+07
g__Cereibacter	1.44366e+07
s__Cereibacter sphaeroides	1.44366e+07
OR2K2	1.44364e+07
CCDC57	1.44362e+07
AKAP7	1.4436e+07
OR11G2	1.44324e+07
OR4A16	1.44323e+07
MYH10	1.4432e+07
OR2G2	1.44313e+07
LOC100289656	1.44312e+07
DUPD1	1.4428e+07
LOC442497	1.4428e+07
LINC00485	1.44278e+07
GOLGA8IP	1.44274e+07
OTOP2	1.44271e+07
BCL2L12	1.44261e+07
OR6S1	1.44255e+07
SPAM1	1.44239e+07
MBD3L4	1.44237e+07
DOCK5	1.44226e+07
TRPM5	1.44221e+07
ST6GALNAC4	1.44216e+07
C8orf86	1.44198e+07
ADPRH	1.44182e+07
FAM163A	1.44177e+07
RELB	1.44167e+07
ZNF653	1.44159e+07
LOC374443	1.44147e+07
RGS21	1.44135e+07
SPATA19	1.44133e+07
LOC440173	1.44132e+07
PKDREJ	1.44129e+07
PSAPL1	1.44128e+07
GRXCR1	1.44127e+07
SLC5A3	1.44122e+07
s__Burkholderia vietnamiensis	1.44122e+07
s__Enterocloster clostridioformis	1.44119e+07
GFRAL	1.44114e+07
C9orf16	1.44086e+07
LOC100506083	1.44064e+07
s__Pseudomonas sp. COR54	1.44037e+07
LOC401463	1.44026e+07
LINC00189	1.44026e+07
CCT8L2	1.44006e+07
UBL4B	1.43995e+07
CMPK2	1.43993e+07
OR2M4	1.43991e+07
CYP11B1	1.43977e+07
CSF1R	1.43949e+07
SLC10A2	1.43947e+07
SLC43A2	1.4394e+07
AFG3L1P	1.43937e+07
SLC34A1	1.43926e+07
COL18A1	1.43917e+07
ZNF708	1.43903e+07
DSE	1.43899e+07
AUTS2	1.43895e+07
RPL31P11	1.43893e+07
ST3GAL2	1.43874e+07
LOC100506804	1.43864e+07
MBNL3	1.43857e+07
PDILT	1.43853e+07
s__Pyrobaculum neutrophilum	1.43844e+07
CNGB3	1.43841e+07
C2orf91	1.43811e+07
LILRP2	1.43801e+07
BARHL1	1.43799e+07
FAM161B	1.43788e+07
OR1M1	1.43778e+07
C3orf20	1.43761e+07
TPH2	1.43752e+07
GPR34	1.43748e+07
TFDP3	1.43743e+07
SWSAP1	1.43729e+07
FOXI2	1.43718e+07
PGK2	1.43709e+07
PP2D1	1.43708e+07
GTSF1L	1.4368e+07
UBE2QL1	1.4368e+07
ZNF599	1.43677e+07
ITGA6	1.43668e+07
HAUS5	1.43661e+07
HLA-F	1.43658e+07
OSTCP1	1.43655e+07
MBD3L5	1.43618e+07
TMEM235	1.43614e+07
OR10T2	1.43601e+07
CACNG3	1.43569e+07
OR9K2	1.43563e+07
CHRM1	1.43562e+07
POLN	1.43558e+07
RASL10B	1.43556e+07
GPR88	1.43552e+07
MYOD1	1.43547e+07
s__Aspergillus fumigatus	1.43541e+07
CABLES2	1.43532e+07
s__Sutterella wadsworthensis	1.43525e+07
EMX2OS	1.43525e+07
CCDC83	1.43517e+07
FNDC8	1.43512e+07
GUCA1B	1.4351e+07
ACTRT1	1.43508e+07
SGCB	1.43506e+07
TSGA13	1.43502e+07
LINC00574	1.43502e+07
CCDC61	1.43481e+07
NT5C1B	1.43472e+07
CTCFL	1.43464e+07
PDE5A	1.43463e+07
SPACA5	1.4346e+07
RHBDF2	1.4346e+07
BTG4	1.43458e+07
PLEKHH3	1.43457e+07
LINC00476	1.43443e+07
COL6A1	1.43442e+07
DMRTC2	1.43431e+07
SOX3	1.43421e+07
C16orf91	1.43404e+07
LRFN4	1.43399e+07
MOS	1.4339e+07
BEST4	1.43389e+07
TSPAN16	1.43388e+07
GOT1L1	1.43373e+07
LYZL1	1.43367e+07
SLC7A7	1.43353e+07
RPS6KA2	1.43348e+07
AMOTL2	1.4332e+07
FAM156B	1.43314e+07
KSR1	1.43296e+07
KCNV2	1.43293e+07
ANKRD13B	1.43288e+07
SLC12A1	1.43287e+07
ESX1	1.43278e+07
GPR12	1.43275e+07
s__Sphingorhabdus lacus	1.43261e+07
CYP2G1P	1.43252e+07
OR6N1	1.43239e+07
MBL1P	1.43226e+07
TGM6	1.43213e+07
CDK20	1.43213e+07
TMEM186	1.43196e+07
ZNF579	1.43193e+07
HOXA-AS3	1.43188e+07
FLJ36000	1.43179e+07
STARD6	1.4317e+07
IFNA10	1.4316e+07
USH2A	1.43142e+07
DPY19L2P4	1.43118e+07
PM20D2	1.43117e+07
DAZ3	1.43112e+07
LOC100287042	1.43098e+07
ZNF219	1.43089e+07
DCLK3	1.4308e+07
ELSPBP1	1.43072e+07
AGBL2	1.43071e+07
TMEM201	1.43064e+07
g__Lachnoanaerobaculum	1.43062e+07
s__Lachnoanaerobaculum umeaense	1.43062e+07
IL31	1.43049e+07
LACC1	1.43041e+07
CDH24	1.43021e+07
PABPN1L	1.43011e+07
C3orf22	1.43008e+07
TMEM198B	1.43003e+07
FAM205A	1.43002e+07
KRTAP11-1	1.43001e+07
s__Campylobacter ureolyticus	1.4299e+07
NFIA	1.4299e+07
TP53I11	1.42983e+07
MICAL2	1.42979e+07
C1QL3	1.42975e+07
MEGF9	1.4297e+07
TTYH3	1.42965e+07
CTXN2	1.42963e+07
UCP3	1.42957e+07
OR10R2	1.42949e+07
DOK1	1.42929e+07
ZNF620	1.42921e+07
g__Jonquetella	1.4292e+07
s__Jonquetella anthropi	1.4292e+07
MAGEB16	1.42915e+07
s__Prevotella intermedia	1.4289e+07
FOXB2	1.42875e+07
FAM157A	1.4286e+07
s__Acinetobacter indicus	1.42851e+07
MIR17HG	1.4285e+07
TEX11	1.42844e+07
s__Pseudomonas sp. FGI182	1.42843e+07
NXNL1	1.4284e+07
ACTL7A	1.42836e+07
GLRA3	1.42835e+07
s__Polynucleobacter asymbioticus	1.42825e+07
GLRA2	1.42801e+07
C20orf173	1.42776e+07
TKTL1	1.42773e+07
TMC2	1.42756e+07
TPD52L3	1.42755e+07
SH2D7	1.42726e+07
PCBP1-AS1	1.42718e+07
LIN28B	1.42716e+07
DUSP21	1.42714e+07
SLC9A3R1	1.42705e+07
LRTM2	1.42685e+07
DNAJC27-AS1	1.42684e+07
NREP	1.4267e+07
POLR2J3	1.42666e+07
AIRE	1.42661e+07
LRRC3C	1.42654e+07
TAL1	1.4265e+07
PRSS23	1.4265e+07
LOC730101	1.4263e+07
CCDC28B	1.42613e+07
ATXN3L	1.42613e+07
RAD21L1	1.4261e+07
DGKQ	1.42605e+07
CSAD	1.42593e+07
OR4N4	1.4259e+07
KCNQ1OT1	1.42574e+07
LRRD1	1.42564e+07
AP1B1P1	1.42562e+07
NEU2	1.4254e+07
UCP1	1.42519e+07
LOC283731	1.42518e+07
ANKRD55	1.42515e+07
GTF2A1L	1.425e+07
FAM47B	1.42496e+07
PCDH1	1.42485e+07
KITLG	1.42481e+07
CSF2RA	1.42472e+07
KIAA0087	1.4247e+07
s__Pseudomonas monteilii	1.42466e+07
TSPAN15	1.4246e+07
s__Candida orthopsilosis	1.42449e+07
FAM138E	1.42445e+07
DHRS7C	1.42437e+07
CCDC102A	1.42424e+07
NLRP13	1.42423e+07
LGALS1	1.42419e+07
FAM138A	1.42415e+07
NHLRC4	1.42411e+07
DAZ1	1.42409e+07
NUDT14	1.42388e+07
SH2B2	1.42385e+07
SESN2	1.42382e+07
TSC22D3	1.42351e+07
BRS3	1.42338e+07
TBXAS1	1.42333e+07
HORMAD2	1.42331e+07
C5orf49	1.42327e+07
PDGFB	1.42291e+07
GRPR	1.42281e+07
IGSF5	1.42278e+07
OR9G4	1.42256e+07
g__Limnoglobus	1.42254e+07
s__Limnoglobus roseus	1.42254e+07
TMCO4	1.42237e+07
NCR2	1.42235e+07
RNF144B	1.42233e+07
TPI1P2	1.42229e+07
CABS1	1.42228e+07
CDC20B	1.4221e+07
LOC100288846	1.42207e+07
C16orf96	1.42207e+07
g__Cloacibacillus	1.42207e+07
s__Cloacibacillus porcorum	1.42207e+07
ZDHHC24	1.42195e+07
FAM171A1	1.42182e+07
MRPL23-AS1	1.4218e+07
GCM1	1.42166e+07
TRIML2	1.42162e+07
ASB11	1.42161e+07
GABRG1	1.42156e+07
DNLZ	1.42143e+07
AMBN	1.42141e+07
TMEM155	1.4214e+07
RNF17	1.42139e+07
C11orf65	1.42138e+07
KCNK4	1.42136e+07
s__Streptomyces venezuelae	1.42126e+07
s__Archangium violaceum	1.42104e+07
NYX	1.42097e+07
ADARB1	1.4209e+07
C2orf66	1.42089e+07
PPP1R13L	1.4208e+07
LINC00311	1.42076e+07
ACTL10	1.42072e+07
APOL5	1.4206e+07
ETV3L	1.4206e+07
PGR	1.42034e+07
TDRD6	1.42024e+07
DGAT1	1.42015e+07
MRPS18A	1.42012e+07
GSG1	1.42011e+07
CPLX3	1.42009e+07
C10orf120	1.42e+07
SNORD116-2	1.41993e+07
APOBEC4	1.41983e+07
DUSP8	1.41982e+07
LRP5L	1.41982e+07
ELMO1	1.41958e+07
CCDC70	1.41945e+07
NECAB1	1.41932e+07
LRRC55	1.41925e+07
NINL	1.4192e+07
ONECUT2	1.41896e+07
ADAP2	1.41888e+07
HTR7P1	1.41885e+07
PPP1R16A	1.41875e+07
FSHR	1.41863e+07
CLYBL	1.41853e+07
IMMP1L	1.41851e+07
KRTAP13-2	1.4185e+07
CEBPD	1.41848e+07
EGOT	1.41848e+07
ABHD8	1.41833e+07
ZNF717	1.41802e+07
LHFPL2	1.41788e+07
TMPRSS7	1.41758e+07
PGAM4	1.41745e+07
GAS6	1.41743e+07
ARHGAP27	1.41735e+07
EFCAB5	1.41725e+07
OR6K3	1.41715e+07
RCVRN	1.41714e+07
CCDC169-SOHLH2	1.41714e+07
ARVCF	1.41685e+07
RHBDD3	1.41685e+07
s__Sphingomonas sp. YZ-8	1.41683e+07
PDE7B	1.41677e+07
LIPJ	1.41669e+07
IGSF22	1.41667e+07
ZNF580	1.41665e+07
s__Corynebacterium jeikeium	1.41665e+07
TMOD4	1.41651e+07
CAPN12	1.41639e+07
GNPNAT1	1.41638e+07
FER1L5	1.41629e+07
MAGEA8	1.41625e+07
C9orf170	1.41624e+07
AQP10	1.41619e+07
CD74	1.41614e+07
s__Delftia sp. Cs1-4	1.41589e+07
TAS2R7	1.41587e+07
CTSF	1.41584e+07
ZNF430	1.41581e+07
TBC1D26	1.41539e+07
C9orf139	1.41531e+07
HTR1A	1.4153e+07
ADCYAP1	1.41528e+07
APOBEC3D	1.41521e+07
MBD3L3	1.41515e+07
NPBWR2	1.41513e+07
OR5C1	1.41498e+07
KCNH4	1.41491e+07
CLVS1	1.41485e+07
RAB3IL1	1.41484e+07
SCAND1	1.41484e+07
DENND1C	1.41479e+07
MS4A7	1.41469e+07
LOC100288123	1.41466e+07
KLK9	1.41461e+07
AGRN	1.41451e+07
INGX	1.41451e+07
LRRC3	1.41446e+07
STAB1	1.41441e+07
NEUROD4	1.41438e+07
SYPL2	1.41437e+07
SLC25A34	1.41433e+07
FAM216B	1.41432e+07
LOC149373	1.41426e+07
NR3C1	1.41421e+07
PLSCR3	1.41402e+07
TRIM71	1.41401e+07
GDAP1L1	1.41399e+07
s__Aurantimicrobium sp. MWH-Mo1	1.41389e+07
IQCF2	1.41382e+07
RHOBTB2	1.41369e+07
ALOX12P2	1.41357e+07
SMCR5	1.41349e+07
ALX4	1.41322e+07
FAM74A1	1.41311e+07
ERAS	1.41288e+07
LOC100287036	1.41288e+07
AANAT	1.4128e+07
CHST4	1.41257e+07
SPAG1	1.41254e+07
ZBTB42	1.41252e+07
PTCHD3	1.41241e+07
SNORA20	1.41231e+07
ZNF573	1.41225e+07
LRRC10B	1.41216e+07
CDR2L	1.412e+07
DIRC1	1.41195e+07
LOC283856	1.41194e+07
SDF2L1	1.41185e+07
KRBA1	1.41182e+07
SLC7A14	1.41174e+07
SDHAF1	1.41172e+07
KRTAP2-1	1.4117e+07
NLRP9	1.41169e+07
CALHM2	1.41166e+07
SHISA7	1.41165e+07
OR14A16	1.41164e+07
TIGD3	1.41152e+07
AKNAD1	1.4115e+07
DCAF12L1	1.41147e+07
GOLGA6L9	1.41145e+07
OR5AU1	1.41132e+07
VRTN	1.41117e+07
s__Sphingomonas sp. MM-1	1.41107e+07
COL18A1-AS1	1.41105e+07
PRAMEF8	1.411e+07
CD1D	1.411e+07
CCL2	1.41094e+07
s__Porphyromonas gingivalis	1.41092e+07
OR4C3	1.4109e+07
VILL	1.41083e+07
LOC283335	1.41083e+07
CDC42EP1	1.4108e+07
PAG1	1.41074e+07
TNNI3K	1.41066e+07
ZNF444	1.41053e+07
CMTM3	1.41038e+07
CERCAM	1.41033e+07
ST7-AS1	1.4103e+07
DMPK	1.41021e+07
OR2G3	1.41011e+07
HDGFL1	1.41002e+07
SOX18	1.41e+07
IL22	1.40994e+07
SORD	1.4099e+07
ENG	1.40988e+07
ZNF568	1.40985e+07
ZNF100	1.40984e+07
DPYD	1.40983e+07
s__Blautia sp. SC05B48	1.40982e+07
PABPC1L2B	1.40978e+07
ZNF221	1.40969e+07
MATN1	1.40964e+07
NFIX	1.40941e+07
OPRM1	1.40941e+07
KLF17	1.40934e+07
SNORD8	1.40929e+07
ADCY4	1.40918e+07
g__Granulibacter	1.40912e+07
s__Granulibacter bethesdensis	1.40912e+07
GLRA1	1.4091e+07
CHRNA10	1.40899e+07
CBX7	1.40898e+07
TM6SF1	1.40893e+07
LINC00242	1.40892e+07
GPR62	1.40891e+07
s__Pseudomonas sp. RW10S1	1.40888e+07
DHRS7B	1.40887e+07
SERTM1	1.40885e+07
CLDN15	1.40878e+07
FANCB	1.40869e+07
IL32	1.40863e+07
MAK	1.40861e+07
OR4A5	1.4086e+07
SLC7A13	1.40851e+07
s__Naumovozyma dairenensis	1.40841e+07
DEFB132	1.40834e+07
RMST	1.40823e+07
s__Streptomyces alfalfae	1.40818e+07
s__Streptomyces griseorubiginosus	1.40813e+07
GALNTL5	1.40812e+07
SLC6A8	1.4081e+07
CHRNB4	1.40809e+07
C10orf90	1.40794e+07
OR5L1	1.40788e+07
NLRP4	1.40787e+07
BPIFB6	1.40782e+07
s__Pseudomonas litoralis	1.40773e+07
ZFPM1	1.4076e+07
NTN3	1.40758e+07
IQCF1	1.40757e+07
s__Butyricimonas faecalis	1.40754e+07
LMF1	1.4074e+07
POU3F1	1.40728e+07
s__Corynebacterium sp. 2039	1.40712e+07
EBLN2	1.40712e+07
CXorf21	1.40702e+07
TPBG	1.40696e+07
KRT82	1.40692e+07
SLC18A3	1.40689e+07
ASB15	1.40688e+07
TEX28	1.40683e+07
ADAM29	1.40681e+07
SHISA8	1.40677e+07
STX2	1.40677e+07
SLC22A18	1.40676e+07
FRY	1.40671e+07
FCRLB	1.40668e+07
s__Ottowia oryzae	1.40646e+07
s__Leptotrichia hofstadii	1.40638e+07
FLI1	1.40632e+07
OR12D3	1.4063e+07
VSIG10L	1.40628e+07
SFRP5	1.40628e+07
PNLIPRP1	1.40622e+07
MICALL2	1.40617e+07
IFNA17	1.40613e+07
OR10G8	1.40608e+07
SOHLH2	1.40589e+07
LPAR4	1.40582e+07
SLFNL1	1.40578e+07
GPT2	1.40576e+07
LOC100129534	1.40566e+07
OR2F1	1.40559e+07
s__Delftia sp. HK171	1.4055e+07
GABRA1	1.40547e+07
VHLL	1.40547e+07
RTEL1-TNFRSF6B	1.40547e+07
NMUR1	1.40545e+07
TUBA3C	1.40539e+07
TEX14	1.40523e+07
HS6ST3	1.40518e+07
IER5L	1.40509e+07
MAD2L1BP	1.40501e+07
PKD2L2	1.40497e+07
EPOR	1.40487e+07
HCN3	1.40478e+07
NKX1-2	1.40476e+07
ASTL	1.40463e+07
ZNF837	1.40458e+07
s__Pseudomonas syringae	1.40453e+07
GPR31	1.40445e+07
C5orf60	1.40441e+07
ANTXRL	1.40437e+07
IL12B	1.40433e+07
NXN	1.40415e+07
WFDC9	1.40407e+07
s__Bacteroides salyersiae	1.40405e+07
PLEKHG1	1.40401e+07
CAGE1	1.40388e+07
SPATA12	1.40386e+07
LPO	1.4038e+07
CLCA3P	1.40378e+07
ZSCAN5B	1.40367e+07
CHST5	1.40365e+07
OR6N2	1.40364e+07
LPAR2	1.40352e+07
EHHADH	1.40349e+07
CROCCP3	1.40346e+07
EVX2	1.40335e+07
TAL2	1.40333e+07
PSKH2	1.40327e+07
TOMM20L	1.40325e+07
CHEK2P2	1.40325e+07
KCNAB2	1.40321e+07
SYTL3	1.40314e+07
RIMS3	1.40305e+07
DDX4	1.40301e+07
FLJ16779	1.40289e+07
C12orf42	1.40274e+07
OR2Z1	1.40273e+07
ZNRF4	1.40272e+07
C10orf53	1.40271e+07
FBXO40	1.40254e+07
KLHL29	1.4025e+07
NAT1	1.40219e+07
RECK	1.40215e+07
GNB3	1.40209e+07
s__Streptococcus periodonticum	1.40208e+07
OTOP1	1.40208e+07
OR7G2	1.402e+07
SHE	1.40197e+07
GPR149	1.40181e+07
INHBC	1.4018e+07
TICAM2	1.40179e+07
FGF23	1.40173e+07
SPC25	1.40149e+07
KLF9	1.40144e+07
RPL29P2	1.40135e+07
LGALS8-AS1	1.40128e+07
ATP4A	1.40121e+07
DRD5	1.40121e+07
s__Candidatus Planktophila lacus	1.40098e+07
TPRX1	1.40097e+07
MCC	1.40085e+07
MYOM3	1.40078e+07
ADAM11	1.40044e+07
JAM3	1.40035e+07
TKTL2	1.40021e+07
OR6Q1	1.40007e+07
MS4A6A	1.40005e+07
OR10Z1	1.4e+07
TMPRSS12	1.39993e+07
FBXO44	1.39988e+07
DLEU7	1.39987e+07
s__Micrococcus luteus	1.39985e+07
UPP2	1.39983e+07
OR7G1	1.39981e+07
s__Streptococcus sp. HSISM1	1.39962e+07
SI	1.39962e+07
ANKRD24	1.39961e+07
s__Lactobacillus delbrueckii	1.39953e+07
s__Burkholderia mallei	1.39946e+07
FZD3	1.39934e+07
TLR8-AS1	1.3993e+07
NEUROD6	1.39929e+07
EVC	1.39924e+07
OR51B5	1.39923e+07
OR11A1	1.39902e+07
CCDC88C	1.39892e+07
COX8C	1.39886e+07
KPRP	1.39882e+07
WFIKKN2	1.39864e+07
CALN1	1.39856e+07
IGDCC3	1.39852e+07
KLHL23	1.39844e+07
ITPR2	1.3984e+07
OR2Y1	1.39826e+07
CCDC140	1.3982e+07
B3GALT1	1.39818e+07
TIGD5	1.39807e+07
KCNG3	1.39803e+07
OR52B2	1.39803e+07
FAM181B	1.39791e+07
SPATA21	1.3979e+07
GPR33	1.39788e+07
KIAA0513	1.39786e+07
s__Blautia argi	1.39777e+07
KLHL17	1.39776e+07
PTCD1	1.39776e+07
APOL6	1.39766e+07
RBP3	1.39762e+07
GOLGA6L10	1.39759e+07
ZNF566	1.39755e+07
OTOS	1.39727e+07
KRT26	1.39725e+07
GTPBP3	1.39723e+07
DOHH	1.39714e+07
EPB41L4A	1.39711e+07
TMEM191C	1.3971e+07
APOLD1	1.39707e+07
MAGEB6	1.39706e+07
HYAL4	1.39697e+07
ASB18	1.39695e+07
TMEM102	1.39693e+07
CYP7A1	1.39693e+07
AACSP1	1.39683e+07
PABPC1L	1.39678e+07
ART1	1.39678e+07
UFSP1	1.39666e+07
OR51L1	1.3966e+07
s__Methylobacterium indicum	1.39628e+07
PRORSD1P	1.39627e+07
IFI6	1.39626e+07
HTR1F	1.39625e+07
ENTPD1	1.39623e+07
ADCY10	1.39621e+07
TRIM69	1.39617e+07
LINC00261	1.39604e+07
GALNT10	1.396e+07
TRIM58	1.3959e+07
f__unclassified-g__Pseudorhodoplanes	1.39586e+07
g__Pseudorhodoplanes	1.39586e+07
s__Pseudorhodoplanes sinuspersici	1.39586e+07
ADAM30	1.39582e+07
CTXN3	1.39581e+07
TTC34	1.39576e+07
CCKBR	1.39573e+07
LHX5	1.39554e+07
OR10G7	1.39545e+07
COL16A1	1.39542e+07
NPPB	1.39535e+07
PVT1	1.39532e+07
SYNPO	1.39531e+07
PROX2	1.39517e+07
CEBPE	1.39512e+07
LOC389641	1.39512e+07
LOC648987	1.39511e+07
OR5K4	1.39507e+07
KCNS2	1.39507e+07
PCOLCE	1.39494e+07
TMED11P	1.39482e+07
SLFN14	1.39467e+07
MMD2	1.39462e+07
PASD1	1.39462e+07
OR10J1	1.39461e+07
OR1G1	1.3946e+07
CCDC150	1.3946e+07
ADAMTS10	1.39453e+07
MIR181A2HG	1.39446e+07
GALR3	1.39446e+07
s__Pseudomonas bijieensis	1.39434e+07
DPH3	1.39434e+07
PLEKHO1	1.39425e+07
TLR4	1.39424e+07
SLC25A41	1.39418e+07
GJA10	1.39412e+07
LNX2	1.39409e+07
CLCN4	1.39408e+07
CDC42EP2	1.39404e+07
SLC6A7	1.39404e+07
C12orf77	1.39402e+07
LOC643802	1.3938e+07
ART5	1.3938e+07
s__Klebsiella pneumoniae	1.39372e+07
ZNHIT2	1.39371e+07
NOTO	1.39371e+07
VAMP2	1.39357e+07
s__Prevotella dentalis	1.39341e+07
FAM66C	1.39325e+07
ZNF607	1.39319e+07
C17orf78	1.39298e+07
PPP1R3G	1.39298e+07
s__Ruminococcus albus	1.39292e+07
LINC00303	1.39289e+07
KBTBD13	1.39285e+07
RAG2	1.39284e+07
KDM4D	1.39272e+07
ACTBL2	1.39268e+07
ZNF20	1.39243e+07
SALL3	1.3924e+07
DCX	1.39236e+07
ZNF80	1.39235e+07
GYPA	1.39224e+07
MLNR	1.39219e+07
RIMKLB	1.39218e+07
KRTAP1-5	1.39214e+07
s__Rhodoferax antarcticus	1.39213e+07
TLCD2	1.39212e+07
KIAA0895L	1.39209e+07
KERA	1.39207e+07
PLEKHA7	1.39205e+07
LIX1	1.39197e+07
FBXO43	1.39194e+07
OR7D2	1.39189e+07
OR14C36	1.39189e+07
PPP1R3F	1.39175e+07
XYLT1	1.39173e+07
GABRA6	1.39169e+07
PRAMEF9	1.39164e+07
OR4N5	1.39141e+07
IRAK2	1.39137e+07
HMX2	1.39132e+07
RIMS4	1.3911e+07
s__Corynebacterium efficiens	1.39096e+07
RPL13AP17	1.39092e+07
RSPO1	1.39075e+07
POC1B-GALNT4	1.39071e+07
OPALIN	1.39071e+07
NFATC4	1.39067e+07
LSM11	1.39053e+07
OR5K3	1.39047e+07
LOC642361	1.39042e+07
LPAR5	1.39038e+07
SLC35G3	1.39035e+07
TEK	1.39031e+07
LRRTM3	1.39029e+07
DOK4	1.39028e+07
GATA1	1.39025e+07
OR1F2P	1.39021e+07
FBXO48	1.39019e+07
THY1	1.39018e+07
ZNF749	1.39009e+07
CACNA1F	1.39001e+07
PABPC1L2A	1.38999e+07
s__Pseudomonas sp. COW40	1.38999e+07
ZC2HC1B	1.38998e+07
FERD3L	1.38997e+07
C11orf42	1.38996e+07
MYADML	1.38991e+07
RAX	1.38991e+07
ENGASE	1.38987e+07
OR4F5	1.38986e+07
RAD51AP2	1.38975e+07
TTLL2	1.38972e+07
OR2C1	1.38968e+07
TMEM106A	1.38963e+07
PRSS38	1.38956e+07
SLC4A5	1.38953e+07
ZNF296	1.38949e+07
ZNF890P	1.38947e+07
OR4N2	1.38941e+07
s__Hyphomicrobium sp. MC1	1.38935e+07
LOC401127	1.38929e+07
XKR4	1.38929e+07
PDE6C	1.38928e+07
ANKRD34A	1.38924e+07
FTMT	1.389e+07
TRIM64	1.38889e+07
ATP8B5P	1.38886e+07
KCNJ4	1.38882e+07
AP1S2	1.38877e+07
NPEPL1	1.38876e+07
OTOL1	1.38867e+07
C2orf73	1.38854e+07
PRSS55	1.38853e+07
OR52A5	1.38853e+07
OR2AE1	1.3885e+07
ANKRD34B	1.38848e+07
PCDHB7	1.38841e+07
SULT6B1	1.38841e+07
WDR90	1.38812e+07
ZNF534	1.38803e+07
RFPL4B	1.38798e+07
FLT4	1.38796e+07
OR5H14	1.38784e+07
KANK4	1.38781e+07
SLC12A2	1.38779e+07
s__Bifidobacterium adolescentis	1.38758e+07
CEACAM22P	1.38756e+07
HGC6.3	1.3875e+07
LINC00515	1.38747e+07
UNC5A	1.38733e+07
C2orf50	1.38727e+07
ARID3C	1.38727e+07
ODF3	1.38724e+07
PAQR9	1.38723e+07
MTNR1B	1.38707e+07
DLX4	1.38701e+07
CAHM	1.38693e+07
HSF5	1.38689e+07
s__Streptococcus pneumoniae	1.38685e+07
SLC17A6	1.38674e+07
SARM1	1.38671e+07
DUSP19	1.38657e+07
FRAT1	1.38654e+07
LACRT	1.38653e+07
CTRL	1.38653e+07
TMEM239	1.38652e+07
TRADD	1.3865e+07
EHD3	1.38636e+07
MORC2-AS1	1.38626e+07
PRAMEF14	1.38619e+07
OR6X1	1.38609e+07
RNASE9	1.386e+07
CASZ1	1.38595e+07
SVOP	1.38593e+07
OR5B17	1.38589e+07
GABRA4	1.38589e+07
OR13C5	1.38584e+07
C1orf21	1.38575e+07
s__Sphingomonas sp. FARSPH	1.38574e+07
USP26	1.38573e+07
LRFN1	1.38571e+07
C2orf78	1.3857e+07
RBMXL2	1.38556e+07
MTRNR2L7	1.38554e+07
CPA6	1.38544e+07
POU4F3	1.38542e+07
BEST2	1.38533e+07
LRRC66	1.38533e+07
SERPINA12	1.38525e+07
s__Fusobacterium sp. oral taxon 203	1.38521e+07
EIF3IP1	1.38514e+07
KCNQ1	1.38505e+07
TWISTNB	1.385e+07
FIZ1	1.385e+07
HTR3E	1.38499e+07
PRR22	1.38489e+07
SH3YL1	1.38485e+07
FIGLA	1.38484e+07
OR11H1	1.38483e+07
DUSP3	1.38478e+07
s__Candidatus Nanosynbacter lyticus	1.3847e+07
NDC80	1.38463e+07
DLG4	1.38461e+07
LMAN1L	1.38455e+07
ENDOV	1.38453e+07
MND1	1.38452e+07
ARHGAP33	1.38452e+07
C8orf82	1.38449e+07
DAZ4	1.38442e+07
s__Bacillus methanolicus	1.38435e+07
LINC00461	1.3843e+07
s__Pseudomonas plecoglossicida	1.38423e+07
s__Corynebacterium coyleae	1.38397e+07
LINC00336	1.38389e+07
ARG2	1.38386e+07
FAM13A-AS1	1.38372e+07
TRIM64B	1.38369e+07
ARSH	1.38365e+07
CHTF18	1.38363e+07
PAPSS2	1.38363e+07
PLA2R1	1.38358e+07
PRAMEF15	1.38336e+07
CD248	1.38328e+07
ADAM2	1.38325e+07
DIO3OS	1.38323e+07
NR5A1	1.38321e+07
s__Myroides profundi	1.38321e+07
ALDH1B1	1.38314e+07
ABHD14A	1.3831e+07
DMBX1	1.38308e+07
GAGE13	1.3829e+07
CXADRP3	1.38278e+07
LRRC38	1.38274e+07
PRAMEF11	1.38267e+07
CENPN	1.38262e+07
ARHGAP10	1.38259e+07
s__Methylobacterium radiotolerans	1.38254e+07
s__Pseudomonas sp. SGAir0191	1.38249e+07
C2orf15	1.38248e+07
g__Actinomarinicola	1.38222e+07
s__Actinomarinicola tropica	1.38222e+07
GBX1	1.38215e+07
ATP4B	1.38215e+07
s__Streptococcus sanguinis	1.3821e+07
CHST11	1.38208e+07
HMMR	1.38208e+07
ATP8B4	1.38199e+07
SLC35E4	1.38198e+07
TIE1	1.38192e+07
OR14I1	1.38192e+07
KIFC3	1.38186e+07
IL13	1.38185e+07
OR6C4	1.38181e+07
NME3	1.38176e+07
TEKT4P2	1.38174e+07
GNG7	1.38159e+07
OR5B3	1.38154e+07
OR1L1	1.38154e+07
FMR1NB	1.38145e+07
PRG3	1.38138e+07
MRGPRX4	1.38133e+07
FAM71C	1.38129e+07
DMRT1	1.3812e+07
FAM184B	1.38119e+07
GPR45	1.3811e+07
ANGPTL6	1.3811e+07
RAB3IP	1.38109e+07
TUBB6	1.38088e+07
HMX1	1.38084e+07
PRSS53	1.38076e+07
ZNF775	1.38075e+07
ODF3L2	1.38073e+07
GH2	1.3807e+07
SLC4A10	1.38067e+07
OR5H2	1.38067e+07
CRYGA	1.38064e+07
s__Candidatus Pelagibacter sp. FZCC0015	1.38063e+07
SUN3	1.3806e+07
GPR151	1.38055e+07
OR5B2	1.38045e+07
SLC38A1	1.3804e+07
NXPH1	1.38037e+07
ADRA2B	1.38032e+07
SLC25A29	1.38024e+07
CAV1	1.38017e+07
JMJD7	1.38012e+07
UST	1.37998e+07
RNF151	1.37993e+07
TSGA10IP	1.37993e+07
SLC17A7	1.37973e+07
s__Meiothermus silvanus	1.37966e+07
CLDN17	1.37952e+07
f__Labilitrichaceae	1.37949e+07
g__Labilithrix	1.37949e+07
s__Labilithrix luteola	1.37949e+07
USP49	1.37948e+07
DCLK2	1.37948e+07
FABP5P3	1.37943e+07
SLC17A8	1.37925e+07
s__Brachyspira murdochii	1.37914e+07
AICDA	1.37892e+07
SEBOX	1.37889e+07
s__Prevotella sp. oral taxon 475	1.37877e+07
TPPP	1.37869e+07
CYTH4	1.37859e+07
TCTEX1D4	1.37849e+07
s__Actinoalloteichus hoggarensis	1.37839e+07
MGMT	1.37835e+07
KIF2B	1.37833e+07
TYMP	1.37829e+07
s__Pseudomonas sp. OE 28.3	1.37818e+07
FKBPL	1.37803e+07
NEUROD2	1.37799e+07
B3GNT4	1.37797e+07
CSN1S1	1.37795e+07
KCNU1	1.37792e+07
GNB5	1.3779e+07
IAPP	1.37783e+07
GPRIN3	1.37779e+07
FAM138B	1.37775e+07
HTR2A	1.37772e+07
s__Sphingomonas sp. AP4-R1	1.37757e+07
PHLDA3	1.37754e+07
CELF5	1.3775e+07
C11orf87	1.37744e+07
OR8H1	1.37742e+07
S100Z	1.37736e+07
CLRN2	1.37733e+07
KBTBD8	1.37729e+07
AKAP4	1.37724e+07
GALP	1.37712e+07
ENTHD1	1.37709e+07
RXFP2	1.37706e+07
OR13C8	1.37701e+07
MFSD3	1.37699e+07
KIF6	1.37684e+07
NEUROG2	1.37683e+07
OTUB2	1.37679e+07
OR4F6	1.37676e+07
OR10V1	1.3767e+07
ADAL	1.37665e+07
LRGUK	1.37663e+07
LRFN3	1.37651e+07
FNDC7	1.37642e+07
NDST4	1.37628e+07
OR5B12	1.37621e+07
ZNF442	1.3762e+07
P2RY2	1.37604e+07
COL20A1	1.37604e+07
DRP2	1.37601e+07
SHOX	1.37598e+07
LOC641367	1.37589e+07
P2RX3	1.3758e+07
SPSB4	1.37578e+07
CFI	1.37578e+07
PRX	1.37572e+07
NBPF7	1.37562e+07
OR7G3	1.37559e+07
RPL3L	1.37546e+07
s__Lactococcus lactis	1.37543e+07
GREM2	1.37521e+07
ETV2	1.37501e+07
OR10J3	1.37489e+07
IL10RA	1.37473e+07
JAG2	1.37471e+07
OR2AG2	1.37457e+07
s__Akkermansia muciniphila	1.37454e+07
HHLA3	1.37442e+07
LMX1A	1.37442e+07
ELOVL3	1.3744e+07
SHROOM1	1.37431e+07
LOC284933	1.37426e+07
LRRC3B	1.37425e+07
OR6C3	1.37423e+07
ARNTL2	1.37414e+07
HCN1	1.37413e+07
TMCO2	1.3741e+07
OGFRL1	1.37407e+07
CACNG2	1.37406e+07
ARL10	1.37402e+07
TNFRSF8	1.37401e+07
OR11L1	1.37396e+07
BPI	1.37391e+07
ADAM6	1.37391e+07
PC	1.37389e+07
OTP	1.37386e+07
ALG1L2	1.3738e+07
PMCHL2	1.37379e+07
GAPDHS	1.3737e+07
DHRS4L1	1.37368e+07
UBAP1L	1.37365e+07
SHC4	1.37362e+07
PRM2	1.37343e+07
FERMT3	1.37342e+07
SOX2-OT	1.37342e+07
FIGNL2	1.37337e+07
CST9	1.37337e+07
RFPL3	1.37333e+07
TNK1	1.37332e+07
TNFSF15	1.37318e+07
UTS2R	1.37316e+07
TMEM26	1.37309e+07
FAM20A	1.37308e+07
TNP2	1.37302e+07
LPXN	1.37301e+07
MYCBPAP	1.37292e+07
FAM210B	1.37288e+07
GJB7	1.37283e+07
VN1R1	1.37282e+07
MAS1L	1.3728e+07
CNTF	1.37273e+07
L3MBTL1	1.37265e+07
LOC284379	1.3726e+07
SLC22A17	1.37259e+07
OR13C4	1.37256e+07
HES7	1.3725e+07
KRTAP27-1	1.37249e+07
SHBG	1.37243e+07
LHFPL3	1.37231e+07
ID3	1.37227e+07
C1orf50	1.3722e+07
GPR150	1.37219e+07
HLA-DRA	1.37218e+07
GPR55	1.3721e+07
LCTL	1.37209e+07
MPL	1.37198e+07
FAM41C	1.37197e+07
SPATA16	1.37196e+07
VN1R4	1.37195e+07
TMEM225	1.37193e+07
TRPV5	1.37188e+07
ZAR1L	1.37184e+07
FAM151A	1.37173e+07
IER2	1.37158e+07
LCE5A	1.37156e+07
RELL2	1.37154e+07
ZNF541	1.37153e+07
TCEANC	1.37152e+07
OR5AN1	1.37145e+07
POTED	1.37144e+07
ZDHHC19	1.3714e+07
PRAMEF17	1.37137e+07
STIL	1.37134e+07
s__Gemella sanguinis	1.37129e+07
PRAMEF19	1.37128e+07
OR5D18	1.37124e+07
CLDN23	1.37117e+07
ATAD3C	1.37115e+07
TMEM151A	1.37115e+07
TMEM63A	1.37114e+07
SPANXN5	1.37097e+07
KIF26A	1.37089e+07
XKR3	1.37089e+07
GIPC3	1.37086e+07
BMF	1.37076e+07
LOC100506688	1.37072e+07
FGF9	1.37069e+07
OR52K1	1.37068e+07
ANKRD2	1.37064e+07
CSN3	1.37061e+07
LOC653160	1.37059e+07
GRXCR2	1.37056e+07
s__Oscillibacter valericigenes	1.37052e+07
INCA1	1.37049e+07
GRK1	1.37038e+07
ZNF548	1.37038e+07
SH3TC2	1.37032e+07
TP53	1.3702e+07
FAM181A	1.37018e+07
LFNG	1.37012e+07
IL27RA	1.37012e+07
MOB3B	1.37004e+07
s__Pseudomonas sp. SDM007	1.36998e+07
RIT2	1.36997e+07
PNLIPRP3	1.36994e+07
PIM2	1.36985e+07
AXL	1.36984e+07
EDDM3A	1.36977e+07
PURG	1.36976e+07
C3P1	1.36976e+07
LTB4R2	1.36974e+07
RAPGEFL1	1.3697e+07
s__Burkholderia territorii	1.36965e+07
CDH20	1.3696e+07
SELENBP1	1.36955e+07
FAM138D	1.36942e+07
VASN	1.36923e+07
s__Pseudomonas sp. J380	1.36904e+07
SERPINB10	1.36903e+07
s__Fusobacterium gonidiaformans	1.36902e+07
LOR	1.36898e+07
FAM167A	1.36891e+07
g__Serpentinomonas	1.3689e+07
s__Serpentinomonas raichei	1.3689e+07
PHOSPHO1	1.36884e+07
ZSCAN18	1.36883e+07
PLCXD1	1.36878e+07
OR4C15	1.36875e+07
g__Rhodoluna	1.36866e+07
s__Candidatus Rhodoluna planktonica	1.36866e+07
SLC13A5	1.36864e+07
RASSF2	1.36853e+07
LOC100287015	1.36847e+07
FEV	1.36846e+07
AEBP1	1.3684e+07
AMIGO3	1.36828e+07
s__Amycolatopsis sp. CA-230715	1.36821e+07
SIK1	1.36811e+07
USP44	1.36811e+07
s__Rhodobacter blasticus	1.36808e+07
NAV3	1.36807e+07
SHF	1.36801e+07
STOX2	1.36797e+07
RNF103-CHMP3	1.36794e+07
RIMKLA	1.36793e+07
s__Pseudomonas qingdaonensis	1.36793e+07
KRTAP16-1	1.3678e+07
MYADML2	1.36778e+07
MRGPRD	1.36774e+07
CHRNB3	1.3677e+07
LRRC69	1.36754e+07
s__Gemella haemolysans	1.36754e+07
OR4D1	1.36745e+07
SLC22A25	1.3674e+07
ADRA1D	1.36733e+07
NHLH2	1.36728e+07
s__Streptococcus pseudopneumoniae	1.36724e+07
PROCA1	1.36722e+07
TTC28	1.36722e+07
OR10C1	1.36722e+07
SLC22A4	1.36705e+07
CYS1	1.36702e+07
RHBDL3	1.36701e+07
KCNC2	1.3669e+07
C1orf105	1.36688e+07
GDPD2	1.36685e+07
PRAMEF1	1.36676e+07
OR12D2	1.36659e+07
OR2V2	1.36655e+07
GJD3	1.36635e+07
GALNTL6	1.36626e+07
XKR5	1.36625e+07
PRAMEF18	1.36611e+07
KCNAB1	1.36596e+07
CDH22	1.36591e+07
PRAMEF2	1.36589e+07
DMRT3	1.36578e+07
CXCL16	1.36577e+07
C3orf79	1.36576e+07
EML1	1.36576e+07
LOC100133920	1.36574e+07
SNED1	1.36568e+07
PLEKHO2	1.36568e+07
PILRA	1.36564e+07
MGP	1.36563e+07
CHURC1-FNTB	1.36563e+07
POU5F1	1.36555e+07
CNR2	1.3655e+07
CD4	1.36545e+07
ABHD12B	1.36539e+07
GPR142	1.36537e+07
OR8H2	1.36536e+07
BAHCC1	1.36533e+07
OR10S1	1.36528e+07
ZNF536	1.36527e+07
OR2B3	1.36525e+07
TRIM61	1.36524e+07
FAM53A	1.36521e+07
DDX11L9	1.36514e+07
PAGE3	1.36509e+07
TRHR	1.36494e+07
HES4	1.36494e+07
[truncated: 11,131 more rows]
