# Supplementary material for: Exogenous Sequences in Tumors and Immune Cells (Exotic): A Tool for Estimating the Microbe Abundances in Tumor RNA-seq Data
Source: Cancer Res Commun. 2023 Nov 21;3(11):2375–85. doi: 10.1158/2767-9764.CRC-22-0435 (PMC10662017; doi:10.1158/2767-9764.CRC-22-0435)
Supplement: Supplementary Table S6 — Pathways enriched in the genes linked to microbes with the highest degree centrality. [file crc-22-0435-s09.xlsx]

## Sheet: TableS6_network_betweenness-cen
Supplemental Table S6. Pathways enriched in the genes linked to microbes with the highest degree centrality.
node	betweencent
A1BG	0
k__unclassified-p__Ignavibacteriae	525.669
p__Ignavibacteriae	525.669
c__Ignavibacteria	525.669
c__Thermoleophilia	8581.9
o__Glycomycetales	131.537
o__Ignavibacteriales	525.669
o__Miltoncostaeales	8581.9
f__Glycomycetaceae	131.537
f__Melioribacteraceae	525.669
f__Miltoncostaeaceae	8581.9
f__unclassified-g__Nordella	870.219
g__Aurantimicrobium	16
g__Aureliella	1633.97
g__Brevefilum	105225
g__Clavibacter	2354.01
g__Frigoriglobus	0
g__Kineobactrum	13.8333
g__Melioribacter	525.669
g__Miltoncostaea	8581.9
g__Natronoglycomyces	131.537
g__Nordella	870.219
g__Obesumbacterium	15190.9
g__Sulfuricurvum	427.613
g__Turneriella	104587
g__Urechidicola	1422.51
s__[Eubacterium] cellulosolvens	22
s__Anaerolinea thermophila	72.25
s__Arachidicoccus ginsenosidivorans	93.25
s__Aurantimicrobium sp. MWH-Mo1	88581.7
s__Aureliella helgolandensis	1633.97
s__Bifidobacterium breve	7728.97
s__Borrelia anserina	0
s__Brevefilum fermentans	105225
s__Burkholderia metallica	50.5
s__Burkholderia sp. DHOD12	289446
s__Candida dubliniensis	1
s__Candidatus Planktophila dulcis	417.333
s__Candidatus Planktophila lacus	380840
s__Candidatus Planktophila sulfonica	646676
s__Clavibacter zhangzhiyongii	2354.01
s__Clostridium sp. DL-VIII	0
s__Corynebacterium imitans	197.75
s__Frigoriglobus tundricola	0
s__Fusobacterium gonidiaformans	206882
s__Gemella morbillorum	766758
s__Kineobactrum salinum	13.8333
s__Meiothermus ruber	95.5
s__Melioribacter roseus	525.669
s__Miltoncostaea marina	8581.9
s__Moraxella cuniculi	15
s__Mycobacterium leprae	0
s__Mycobacterium riyadhense	55400.2
s__Mycobacterium simiae	31.5
s__Natronoglycomyces albus	131.537
s__Nordella sp. HKS 07	870.219
s__Obesumbacterium proteus	15190.9
s__Pandoraea oxalativorans	47521
s__Plasmodium gaboni	5040.1
s__Polynucleobacter asymbioticus	182746
s__Polynucleobacter necessarius	88998.5
s__Porphyromonas crevioricanis	146086
s__Pseudomonas alcaligenes	359.75
s__Pseudomonas amygdali	350069
s__Pseudomonas qingdaonensis	78724.7
s__Pseudomonas sp. B11D7D	8
s__Pseudomonas sp. BJP69	1.66065e+06
s__Pseudomonas sp. CCOS 191	34349.3
s__Pseudomonas sp. J380	466098
s__Pseudomonas sp. SDM007	481889
s__Pseudomonas sp. SWI36	3607.12
s__Pseudomonas thivervalensis	2.75
s__Rhodoferax ferrireducens	89
s__Staphylococcus nepalensis	0
s__Stenotrophomonas sp. DR822	2.5
s__Stenotrophomonas sp. ZAC14A_NAIMI4_1	212.5
s__Streptococcus dysgalactiae	12563.1
s__Streptococcus sp. oral taxon 431	112493
s__Streptomyces cacaoi	7302.89
s__Streptomyces incarnatus	385.375
s__Sulfuricurvum kujiense	427.613
s__Synechococcus sp. PCC 6312	0
s__Tenacibaculum dicentrarchi	17593.6
s__Turneriella parva	104587
s__Urechidicola croceus	1422.51
A1BG-AS1	0
o__Geodermatophilales	0
f__Geodermatophilaceae	0
f__Schleiferiaceae	146.5
f__Symbiobacteriaceae	139.05
f__Thermoguttaceae	13146.1
f__Thermomonosporaceae	0
g__Actinotignum	1706.82
g__Blastococcus	0
g__Croceimicrobium	146.5
g__Kutzneria	38.5
g__Neospora	642682
g__Paenarthrobacter	0
g__Symbiobacterium	139.05
g__Thermogutta	13146.1
g__Weizmannia	0
s__[Clostridium] hylemonae	18312.5
s__[Ochrobactrum] quorumnocens	5052.12
s__Actinotignum schaalii	1706.82
s__Arachidicoccus sp. BS20	1756.78
s__Bacillus sp. N1-1	0
s__Blastococcus saxobsidens	0
s__Brachyspira murdochii	551487
s__Burkholderia glumae	21595.4
s__Burkholderia sp. CCGE1003	320.083
s__Burkholderia sp. LA-2-3-30-S1-D2	36.0833
s__Burkholderia territorii	146263
s__Corynebacterium casei	0
s__Croceimicrobium hydrocarbonivorans	146.5
s__Flammeovirga sp. MY04	0
s__Kitasatospora sp. MMS16-BH015	163.25
s__Kutzneria sp. CA-103260	38.5
s__Methylorubrum extorquens	648859
s__Microbacterium lushaniae	3251.24
s__Mycobacterium frederiksbergense	0
s__Mycobacterium koreense	170756
s__Mycobacterium paraintracellulare	7
s__Mycobacterium spongiae	8
s__Mycobacteroides chelonae	85982.6
s__Neospora caninum	642682
s__Nonomuraea sp. ATCC 55076	22507.1
s__Parabacteroides goldsteinii	5
s__Porphyrobacter sp. CACIAM 03H1	102.833
s__Prochlorococcus marinus	2421.83
s__Pseudomonas alkylphenolica	94421
s__Pseudomonas sp. 7SR1	553875
s__Pseudomonas sp. COW39	1.54198e+06
s__Pseudomonas sp. PDNC002	381.125
s__Pseudomonas sp. RW10S1	313246
s__Pseudomonas sp. SK	11280.6
s__Pseudomonas sp. TCU-HL1	0
s__Pseudomonas vancouverensis	71.75
s__Pseudomonas viridiflava	50
s__Sphingomonas sp. AAP5	1
s__Sphingomonas sp. CL5.1	119.25
s__Sphingomonas sp. LK11	5506.68
s__Sphingomonas sp. YZ-8	517212
s__Staphylococcus arlettae	0
s__Streptococcus chenjunshii	0
s__Streptococcus sanguinis	291660
s__Symbiobacterium thermophilum	139.05
s__Thermogutta terrifontis	13146.1
s__Vibrio tritonius	159349
s__Weissella hellenica	737.25
s__Weizmannia coagulans	0
A1CF	0
o__Parachlamydiales	0
f__Labilitrichaceae	36393
f__Parachlamydiaceae	4685.55
f__Phreatobacteraceae	0
g__Aquiluna	40772
g__Denitrobacterium	5911.87
g__Diaphorobacter	0
g__Filimonas	748.655
g__Fulvivirga	0
g__Labilithrix	36393
g__Leifsonia	3888.39
g__Neochlamydia	736954
g__Phreatobacter	0
g__Rhodobacter	0
g__Salinigranum	4990.88
g__Sinimarinibacterium	33042.5
g__Symmachiella	5451.43
s__Agrobacterium tumefaciens	1267.24
s__Amycolatopsis sp. YIM 10	2741.61
s__Anaerococcus mediterraneensis	38062.7
s__Aromatoleum petrolei	11647.7
s__Bacillus sp. M4U3P1	6.78184e+06
s__Bifidobacterium asteroides	76.5
s__Burkholderia sp. MS455	1.25788e+07
s__Candidatus Aquiluna sp. UB-MaderosW2red	40772
s__Candidatus Kuenenia stuttgartiensis	172.333
s__Candidatus Mycoplasma haemolamae	0
s__Candidatus Nitrosopelagicus brevis	12218.9
s__Candidatus Paracaedibacter acanthamoebae	122.417
s__Candidatus Symbiobacter mobilis	0
s__Clostridium kluyveri	0
s__Clostridium sp. JN-1	81.5
s__Clostridium sp. MF28	0
s__Corynebacterium glyciniphilum	0
s__Cupriavidus basilensis	92.5
s__Denitrobacterium detoxificans	5911.87
s__Erythrobacter sp. JK5	583.458
s__Filimonas lacunae	748.655
s__Fulvivirga sp. S481	0
s__Kocuria palustris	96165.3
s__Labilithrix luteola	36393
s__Luteimonas yindakuii	4
s__Microbacterium aurum	148.725
s__Microbacterium sp. PM5	39628.9
s__Micromonospora krabiensis	2.50356e+06
s__Mycobacterium sp. JS623	4416.45
s__Neochlamydia sp. S13	736954
s__Ottowia sp. oral taxon 894	7890.94
s__Plasmodium malariae	6.66667
s__Pseudomonas luteola	0
s__Pseudomonas sp. CMR5c	3728.13
s__Salinigranum rubrum	4990.88
s__Sinimarinibacterium sp. NLF-5-8	33042.5
s__Sphingomonas lacunae	238280
s__Sphingomonas sinipercae	0
s__Staphylococcus virus CSA13	0
s__Streptococcus ilei	325.208
s__Streptomyces sp. jing01	6871.08
s__Streptomyces sp. ZYC-3	7097.23
s__Symmachiella dynata	5451.43
s__Synechococcus sp. RSCCF101	0
s__Tardiphaga robiniae	1323.92
s__Tenacibaculum mesophilum	28661.4
A2M	115.417
c__Nitriliruptoria	0
o__Egibacterales	100.204
o__Silvanigrellales	159.042
f__Egibacteraceae	100.204
f__Silvanigrellaceae	159.042
g__Afipia	0
g__Caproicibacterium	80086.9
g__Egibacter	100.204
g__Gemmobacter	6848.97
g__Mumia	193.958
g__Proteus	0
g__Pseudolysobacter	200.825
g__Silvanigrella	159.042
s__Alistipes dispar	200557
s__Bacteroides cellulosilyticus	10683.5
s__Bordetella holmesii	88.5
s__Brettanomyces bruxellensis	4229.56
s__Burkholderia sp. MSMB0266	6970.78
s__Candidatus Sulcia muelleri	518.075
s__Caproicibacterium amylolyticum	80086.9
s__Clostridium isatidis	0
s__Comamonas sp. CJ34	77.5833
s__Comamonas sp. Y33R10-2	63129.2
s__Corynebacterium amycolatum	0
s__Corynebacterium segmentosum	4937.29
s__Corynebacterium urealyticum	9726.14
s__Dickeya poaceiphila	421.667
s__Egibacter rhizosphaerae	100.204
s__Encephalitozoon intestinalis	389.333
s__Gemmobacter sp. HYN0069	6848.97
s__Hydrogenophaga sp. BA0156	62578.5
s__Kitasatospora sp. NA04385	44988.9
s__Microbacterium sp. A18JL200	0
s__Micromonospora maris	55.1667
s__Micromonospora zamorensis	65133.7
s__Mumia sp. ZJ1417	193.958
s__Mycobacterium haemophilum	704.083
s__Myroides odoratus	0
s__Phreatobacter cathodiphilus	26443.3
s__Planococcus donghaensis	94.4762
s__Plasmodium sp. gorilla clade G2	79
s__Proteus mirabilis	13292
s__Pseudolysobacter antarcticus	200.825
s__Pseudomonas fluorescens	71823.9
s__Pseudomonas glycinae	200052
s__Pseudomonas psychrotolerans	7
s__Pseudomonas sp. C27(2019)	18710.8
s__Pseudomonas sp. CC6-YY-74	1507.51
s__Pseudomonas sp. PONIH3	7.66206e+06
s__Pseudomonas sp. SNU WT1	6279.64
s__Pseudomonas sp. SWI6	175466
s__Pseudomonas taetrolens	40
s__Rhodobacter blasticus	137154
s__Ruminococcus albus	648654
s__Silvanigrella aquatica	159.042
s__Sphingobacterium thalpophilum	0
s__Sphingomonas koreensis	6044.84
s__Sphingomonas panacis	571.483
s__Sphingomonas sp. AP4-R1	58034.9
s__Streptococcus canis	21008.7
s__Streptomyces lavendulae	738.625
s__Streptomyces tuirus	30674.2
A2ML1	0
k__unclassified-p__Kiritimatiellaeota	57.756
p__Kiritimatiellaeota	57.756
c__Kiritimatiellae	57.756
c__unclassified-g__Ndongobacter	0
c__unclassified-o__Gloeoemargaritales	717.271
o__Gloeoemargaritales	717.271
o__Kiritimatiellales	57.756
o__Trueperales	8215.84
o__unclassified-g__Ndongobacter	0
f__Dermacoccaceae	1
f__Gloeomargaritaceae	717.271
f__Kiritimatiellaceae	57.756
f__Trueperaceae	8215.84
f__unclassified-g__Ndongobacter	0
g__Blautia	0
g__Dermacoccus	16332.6
g__Gloeomargarita	717.271
g__Kiritimatiella	57.756
g__Ndongobacter	0
g__Pseudorhodobacter	4
g__Rickettsiella	843.275
g__Schaalia	54.25
g__Truepera	8215.84
g__Yimella	623.746
s__Acinetobacter schindleri	15964.3
s__Afipia carboxidovorans	53219.5
s__Alistipes onderdonkii	47.4167
s__Alistipes shahii	146235
s__Bacillus atrophaeus	123991
s__Bacillus paranthracis	800
s__Bacteroides luhongzhouii	87608.5
s__Borrelia sp. A-FGy1	45161.4
s__Butyricimonas faecalis	400886
s__Candidatus Rickettsiella viridis	843.275
s__Caproiciproducens sp. 7D4C2	667.417
s__Comamonas testosteroni	2462.79
s__Corynebacterium nuruki	622.8
s__Corynebacterium riegelii	1659.92
s__Cutibacterium modestum	89364.8
s__Dermacoccus nishinomiyaensis	16332.6
s__Erythrobacter sp. HKB08	1422.9
s__Gloeomargarita lithophora	717.271
s__Hydrogenophaga sp. PBL-H3	1.7098e+06
s__Kiritimatiella glycovorans	57.756
s__Lachnoclostridium sp. YL32	145617
s__Leptospira biflexa	0
s__Marinobacter sp. LV10R510-11A	38551
s__Mycobacterium florentinum	103.75
s__Mycobacterium gordonae	0
s__Ndongobacter massiliensis	0
s__Phreatobacter stygius	865254
s__Porphyromonas sp. oral taxon 275	523549
s__Prevotella copri	9134.05
s__Prevotella multiformis	655.333
s__Pseudonocardia sp. CGMCC 4.1532	3398.79
s__Pseudorhodobacter turbinis	4
s__Roseomonas sp. 1318	11474.6
s__Sphingomonas sanguinis	36343.5
s__Streptococcus equi	4023.65
s__Streptococcus gwangjuense	40477.6
s__Streptomyces olivoreticuli	19533.9
s__Truepera radiovictrix	8215.84
s__Yimella sp. cx-51	623.746
A4GALT	56.75
c__Caldilineae	1.6
c__Chthonomonadetes	50.2524
o__Caldilineales	1.6
o__Chthonomonadales	50.2524
o__Phycisphaerales	0
f__Caldilineaceae	1.6
f__Chthonomonadaceae	50.2524
f__Phycisphaeraceae	0
f__Sphingosinicellaceae	6532.66
f__Tsukamurellaceae	1.5
g__Acetomicrobium	9369.65
g__Actinoalloteichus	1
g__Actinosynnema	0
g__Caldilinea	1.6
g__Caproiciproducens	0
g__Chthonomonas	50.2524
g__Eggerthella	0
g__Filomicrobium	0
g__Lawsonia	71.8583
g__Methylorubrum	0
g__Pelolinea	0
g__Polymorphobacter	6532.66
g__Poriferisphaera	0
g__Sphingorhabdus	0
g__Thalassoglobus	26.3333
g__Tsukamurella	1.5
s__Acetomicrobium mobile	9369.65
s__Actinosynnema pretiosum	22894.5
s__Akkermansia glycaniphila	0
s__Aquimarina sp. TRL1	333.5
s__Bacillus altitudinis	0
s__Bacillus sp. 1NLA3E	0
s__Bacillus sp. FJAT-42376	0
s__Bacillus sp. PAMC26568	51930.1
s__Bacillus toyonensis	0
s__Caldilinea aerophila	1.6
s__Candidatus Filomicrobium marinum	0
s__Candidatus Nitrosotalea okcheonensis	5208.03
s__Candidatus Nitrospira inopinata	575.2
s__Caproiciproducens sp. NJN-50	0
s__Chthonomonas calidirosea	50.2524
s__Comamonas sp. NLF-7-7	364
s__Corynebacterium glaucum	244.25
s__Corynebacterium sp. zg-320	0
s__Corynebacterium sp. zg-917	4
s__Coxiella burnetii	25.5
s__Cronobacter condimenti	5582.35
s__Delftia sp. HK171	88697
s__Dialister pneumosintes	53877.3
s__Enterococcus faecium	0
s__Gemella sp. ND 6198	578.125
s__Gemmatimonas phototrophica	2521.14
s__Kingella denitrificans	2035.78
s__Lachnoclostridium phytofermentans	802.783
s__Lawsonia intracellularis	71.8583
s__Methylobacterium sp. AMS5	280.25
s__Micrococcus sp. KBS0714	41429.9
s__Mycobacterium goodii	0
s__Mycobacterium paragordonae	0
s__Nitrospira sp. KM1	4887.92
s__Oscillibacter sp. NSJ-62	1153.08
s__Pelolinea submarina	0
s__Polymorphobacter sp. PAMC 29334	6532.66
s__Poriferisphaera corsica	0
s__Propionibacterium freudenreichii	0
s__Pseudomonas antarctica	0
s__Pseudomonas libanensis	196.286
s__Pseudomonas mendocina	3333.95
s__Pseudomonas sp. Leaf58	0
s__Pseudomonas sp. NC02	225.667
s__Pseudomonas sp. OE 28.3	237937
s__Rhodobacter sp. N10	78108.9
s__Sphingobacterium psychroaquaticum	329815
s__Sphingomonas sp. C33	17
s__Sphingomonas sp. HMP6	0
s__Sphingomonas wittichii	2432.26
s__Sphingorhabdus lacus	260126
s__Staphylococcus felis	0
s__Staphylococcus saccharolyticus	8755.1
s__Sutterella megalosphaeroides	70508.4
s__Tessaracoccus timonensis	0
s__Thalassoglobus polymorphus	26.3333
s__Tsukamurella tyrosinosolvens	63833.5
A4GNT	78.375
c__Conexivisphaeria	9.8
o__Cantharellales	6.49286
o__Conexivisphaerales	9.8
f__Ceratobasidiaceae	6.49286
f__Conexivisphaeraceae	9.8
f__Cryptosporidiidae	524.098
f__Paludibacteraceae	268046
f__Streptosporangiaceae	0
g__Cloacibacillus	570435
g__Conexivisphaera	9.8
g__Cryptosporidium	524.098
g__Dactylococcopsis	10794.5
g__Natrarchaeobaculum	0
g__Nonomuraea	11
g__Ornithinimicrobium	0
g__Paludibacter	268046
g__Porphyrobacter	0
g__Rhizoctonia	6.49286
g__Serpentinomonas	100346
g__Trypanosoma	18.4167
s__Acinetobacter lwoffii	2
s__Actinomyces sp. HMT 175	411.667
s__Anaerocolumna sedimenticola	250819
s__Bacillus subtilis	6
s__Burkholderia vietnamiensis	549045
s__Campylobacter gracilis	772012
s__Cloacibacillus porcorum	570435
s__Clostridium bornimense	2.06683e+06
s__Clostridium estertheticum	746093
s__Clostridium sp. C1	29202.5
s__Conexivisphaera calida	9.8
s__Cryptosporidium parvum	524.098
s__Dactylococcopsis salina	10794.5
s__Desulfovibrio fairfieldensis	4283.52
s__Diaphorobacter sp. HDW4A	775492
s__Eggerthella lenta	20
s__Hyphomicrobium nitrativorans	27799.9
s__Lactobacillus delbrueckii	9158.72
s__Leptotrichia sp. oral taxon 847	55
s__Microbacterium sediminis	725201
s__Mycobacterium conspicuum	0
s__Mycobacterium marinum	1926.65
s__Mycobacterium xenopi	0
s__Nonomuraea nitratireducens	156985
s__Ornithinimicrobium pratense	13293.9
s__Paludibacter propionicigenes	268046
s__Phreatobacter sp. NMCR1094	0
s__Polynucleobacter sp. LimPoW16	9643.73
s__Pseudomonas campi	791.75
s__Pseudomonas eucalypticola	0
s__Pseudomonas mosselii	1.07366e+06
s__Pseudomonas sp. RW9S1A	497743
s__Pseudomonas sp. S07E 245	30.25
s__Pseudomonas sp. SK2	56691.8
s__Pseudomonas sp. XWY-1	2
s__Pyricularia oryzae	149183
s__Rhizoctonia solani	6.49286
s__Roseomonas sp. 546	118.25
s__Serpentinomonas raichei	100346
s__Sphingomonas sp. MM-1	106119
s__Sphingomonas sp. NIC1	24
s__Sphingomonas sp. PAMC26645	33178.7
s__Staphylococcus haemolyticus	422.226
s__Stenotrophomonas sp. WZN-1	2.03213e+06
s__Streptococcus ratti	0
s__Streptococcus salivarius	61242.2
s__Streptococcus sobrinus	0
s__Streptomyces nojiriensis	0
s__Trypanosoma brucei	18.4167
s__Weissella diestrammenae	0
AACSP1	127.667
c__Acidimicrobiia	0
c__Tremellomycetes	0
c__unclassified-o__Chroococcidiopsidales	110.045
o__Acidimicrobiales	0
o__Brachyspirales	0
o__Chroococcidiopsidales	110.045
o__Selenomonadales	12
o__Tremellales	0
f__Brachyspiraceae	0
f__Chroococcidiopsidaceae	110.045
f__Cryptococcaceae	0
f__Dysgonomonadaceae	35
f__Iamiaceae	0
f__Selenomonadaceae	12
f__unclassified-g__Pseudorhodoplanes	43299.6
f__unclassified-g__Rubrivivax	535.283
g__Aerosticca	2.5
g__Asaia	59
g__Brachyspira	0
g__Caldibacillus	66142.9
g__Chroococcidiopsis	110.045
g__Citricoccus	7.33333
g__Collimonas	197087
g__Cryptococcus	0
g__Eikenella	1.5
g__Erysipelatoclostridium	88.75
g__Fuerstia	90.8095
g__Grimontia	27105
g__Halopiger	2853.99
g__Iamia	96914.5
g__Longicatena	159104
g__Ottowia	0
g__Panacibacter	40919.1
g__Petrimonas	82621.1
g__Phenylobacterium	132.542
g__Pseudorhodoplanes	43299.6
g__Rubrivivax	535.283
g__Saccharothrix	70.25
g__Selenomonas	2099.62
g__Tetrapisispora	38092.8
g__unclassified-s__uncultured crAssphage	23497
g__Vitreoscilla	13016.5
s__Achromobacter sp. AONIH1	7900.04
s__Acinetobacter lanii	2.80005e+06
s__Acinetobacter wanghuae	1.44518e+06
s__Aerosticca soli	2.5
s__Alistipes finegoldii	6798.62
s__Anaerocolumna cellulosilytica	412.125
s__Asaia bogorensis	59
s__Aspergillus fumigatus	61885.5
s__Bacillus mycoides	284.667
s__Bacillus thuringiensis	1873.83
s__Bacillus velezensis	208.708
s__Bacteroides intestinalis	3170.88
s__Bacteroides salyersiae	6497.83
s__Bifidobacterium bifidum	80.25
s__Bifidobacterium pseudocatenulatum	43891.9
s__Caldibacillus thermoamylovorans	66142.9
s__Candidatus Endolissoclinum faulkneri	1.52696e+06
s__Candidatus Planktophila versatilis	406848
s__Chroococcidiopsis thermalis	110.045
s__Citricoccus sp. SGAir0253	7.33333
s__Clostridium acetobutylicum	37610.8
s__Collimonas arenae	197087
s__Corynebacterium argentoratense	0
s__Corynebacterium sanguinis	0
s__Corynebacterium variabile	1
s__Cryptococcus neoformans	15
s__Cupriavidus metallidurans	20439.3
s__Cupriavidus necator	3
s__Cupriavidus oxalaticus	70.5
s__Dechloromonas sp. HYN0024	29198.4
s__Eikenella corrodens	1.5
s__Enterobacter cloacae	11263.3
s__Eremothecium cymbalariae	10836.9
s__Erysipelatoclostridium ramosum	88.75
s__Fuerstia marisgermanicae	90.8095
s__Fusarium verticillioides	14
s__Grimontia hollisae	27105
s__Halopiger xanaduensis	2853.99
s__Hyphomicrobium sp. MC1	517498
s__Iamia sp. SCSIO 61187	96914.5
s__Kitasatospora setae	12053.9
s__Legionella israelensis	1660.24
s__Longicatena caecimuris	159104
s__Luteolibacter sp. 32A	345
s__Methylobacterium durans	3885.46
s__Methylobacterium indicum	307643
s__Microbacterium foliorum	15
s__Microbacterium paraoxydans	38145.2
s__Microbacterium sp. WY121	1.60336e+06
s__Natrarchaeobaculum aegyptiacum	727.95
s__Oscillibacter sp. MM35	1997.97
s__Ottowia oryzae	11496.9
s__Panacibacter ginsenosidivorans	40919.1
s__Petrimonas mucosa	82621.1
s__Phenylobacterium parvum	132.542
s__Pontibacter pudoricolor	239.25
s__Pseudomonas bijieensis	284884
s__Pseudomonas lundensis	61.3333
s__Pseudomonas protegens	41208.9
s__Pseudomonas sp. FGI182	488392
s__Pseudomonas sp. SGAir0191	37881
s__Pseudorhodoplanes sinuspersici	43299.6
s__Rubrivivax gelatinosus	535.283
s__Saccharothrix sp. 6-C	70.25
s__Selenomonas ruminantium	2099.62
s__Sphingomonas ginsengisoli An et al. 2013	23205.7
s__Sphingomonas insulae	17790.3
s__Sphingomonas panacisoli	502.25
s__Sphingomonas sp. FARSPH	320764
s__Sphingomonas sp. LMO-1	54
s__Sphingomonas sp. MK52	146334
s__Sphingomonas taxi	4.23545e+06
s__Sphingomonas xanthus	0
s__Stenotrophomonas sp. ESTM1D_MKCIP4_1	1.08941e+06
s__Streptococcus parasanguinis	168.417
s__Streptococcus periodonticum	352047
s__Streptococcus sp. HKU75	754276
s__Streptococcus urinalis	1.25
s__Streptomyces hawaiiensis	287542
s__Synechococcus sp. CBW1004	749805
s__Tetrapisispora blattae	38092.8
s__Treponema socranskii	2874.23
s__Treponema sp. Marseille-Q4132	5972.56
s__uncultured crAssphage	23497
s__Vitreoscilla filiformis	13016.5
s__Yersinia pestis	11601.8
AADAC	0
c__Anaerolineae	0
o__Anaerolineales	0
o__Jatrophihabitantales	57.1798
f__Anaerolineaceae	0
f__Christensenellaceae	0
f__Jatrophihabitantaceae	57.1798
f__unclassified-g__Massilistercora	32265.4
g__Christensenella	0
g__Ereboglobus	57083.4
g__Hirschia	787.721
g__Jatrophihabitans	57.1798
g__Massilistercora	32265.4
g__Paraflavitalea	76.1333
g__Rhodoluna	112634
s__Achromobacter deleyi	27447
s__Burkholderia contaminans	97816.9
s__Candidatus Methylopumilus turicensis	217227
s__Candidatus Rhodoluna planktonica	112634
s__Christensenella minuta	0
s__Clostridium beijerinckii	186.083
s__Corynebacterium aurimucosum	164.25
s__Encephalitozoon cuniculi	526.542
s__Ereboglobus luteus	57083.4
s__Fusarium graminearum	6927.52
s__Hirschia baltica	787.721
s__Jatrophihabitans sp. GAS493	57.1798
s__Massilistercora timonensis	32265.4
s__Methylobacterium brachiatum	358.217
s__Paraflavitalea soli	76.1333
s__Plasmodium knowlesi	182468
s__Pseudomonas fragi	14334.8
s__Pseudomonas litoralis	469798
s__Ruminococcus champanellensis	5402.43
s__Sphingomonas sp. KC8	554.917
s__Stenotrophomonas sp. G4	48890.9
AADACL2	0
k__unclassified-c__Candidatus	1734.54
p__unclassified-c__Candidatus	1734.54
c__Dothideomycetes	28559.7
o__Mycosphaerellales	28559.7
o__Nakamurellales	1948.12
f__Dipodascaceae	839.282
f__Mycosphaerellaceae	28559.7
f__Nakamurellaceae	1948.12
f__Sutterellaceae	30.0833
f__unclassified-g__Plesiomonas	14.6667
g__Aquaspirillum	5556.56
g__Aromatoleum	0
g__Cercospora	28559.7
g__Chivirus	42.5417
g__Coprococcus	47105.1
g__Lelliottia	0
g__Nakamurella	1948.12
g__Nibricoccus	63852.6
g__Plesiomonas	14.6667
g__Pseudobutyrivibrio	9803.05
g__Pseudocnuella	78050.2
g__Pulveribacter	24970.2
g__Sutterella	30.0833
g__Yarrowia	839.282
s__Acinetobacter indicus	741905
s__Actinoplanes sp. OR16	27.75
s__Aquaspirillum sp. LM1	5556.56
s__Bacillus methanolicus	585100
s__Burkholderia cenocepacia	109373
s__Candidatus Babela massiliensis	1734.54
s__Candidatus Hodgkinia cicadicola	18726
s__Candidatus Saccharimonas aalborgensis	1.07165e+06
s__Cedecea neteri	11866.2
s__Cercospora beticola	28559.7
s__Clostridium argentinense	0
s__Coprococcus catus	47105.1
s__Corynebacterium sp. 2039	398450
s__Corynebacterium sp. FDAARGOS 1242	1.11339e+06
s__Dietzia timorensis	0
s__Leifsonia shinshuensis	215503
s__Nakamurella sp. s14-144	1948.12
s__Naumovozyma castellii	34507.1
s__Nibricoccus aquaticus	63852.6
s__Oscillibacter sp. MM59	12379.3
s__Oscillibacter valericigenes	205956
s__Plesiomonas shigelloides	14.6667
s__Prevotella sp. oral taxon 475	218113
s__Pseudobutyrivibrio xylanivorans	9803.05
s__Pseudocnuella soli	78050.2
s__Pseudomonas parafulva	12280
s__Pseudomonas sp. 14181154	5.42311e+06
s__Pseudomonas sp. COW40	181987
s__Pulveribacter suum	24970.2
s__Rhodoferax antarcticus	558257
s__Salmonella phage TS13	42.5417
s__Sphingobacterium multivorum	3
s__Stenotrophomonas rhizophila	1.50456e+06
s__Streptomyces griseorubiginosus	481980
s__Streptomyces lydicus	1158.33
s__Streptomyces venezuelae	114232
s__Sutterella wadsworthensis	112342
s__Yarrowia lipolytica	839.282
AADACL4	2899.79
c__Opitutae	0
c__Saprospiria	4758.72
c__unclassified-o__Bacteroidetes	0
o__Bacteroidetes	0
o__Bryobacterales	36.925
o__Opitutales	0
o__Saprospirales	4758.72
f__Archangiaceae	0
f__Azonexaceae	4.7
f__Bryobacteraceae	36.925
f__Debaryomycetaceae	0
f__Fluviibacteraceae	817.043
f__Opitutaceae	0
f__Rhodothermaceae	0
f__Saprospiraceae	2.58333
f__Steroidobacteraceae	29643.2
f__unclassified-g__Flintibacter	9241.97
f__unclassified-g__Sphaerotilus	41078.3
f__Verrucomicrobiaceae	0
g__Arachidicoccus	7.33333
g__Archangium	191.917
g__Candida	0
g__Cereibacter	14900
g__Chondromyces	24.25
g__Debaryomyces	287425
g__Dechloromonas	4.7
g__Dialister	69
g__Eremothecium	0
g__Flintibacter	9241.97
g__Fluviibacter	817.043
g__Granulibacter	27726.2
g__Hydrogenophaga	0
g__Lachnoanaerobaculum	8369.83
g__Lacibacter	28459.3
g__Limnohabitans	348556
g__Luteolibacter	0
g__Micrococcus	0
g__Myroides	0
g__Oleiharenicola	124673
g__Pajaroellobacter	247.268
g__Paludibaculum	36.925
g__Peptacetobacter	1467.6
g__Planctomyces	1995.32
g__Rhodothermus	3933.19
g__Romboutsia	501.25
g__Saccharomyces	0
g__Saprospira	2.58333
g__Sorangium	3289.46
g__Sphaerotilus	41078.3
g__Steroidobacter	29643.2
g__Streptosporangium	0
g__Zygosaccharomyces	0
s__Acinetobacter haemolyticus	0
s__Acinetobacter radioresistens	2
s__Actinoalloteichus hoggarensis	106869
s__Alistipes communis	79072.1
s__Amycolatopsis sp. CA-230715	98681.7
s__Archangium violaceum	9650.47
s__Bacillus amyloliquefaciens	0
s__Bacillus anthracis	27153.5
s__Bacillus sp. S3	233685
s__Burkholderia cepacia	62295.3
s__Candida orthopsilosis	15410.4
s__Candidatus Pelagibacter sp. FZCC0015	27906.9
s__Cereibacter sphaeroides	14900
s__Chondromyces crocatus	24.25
s__Clostridium botulinum	245.367
s__Clostridium septicum	0
s__Clostridium sp. AWRP	29959.8
s__Clostridium sp. SY8519	0
s__Clostridium tetani	184.25
s__Clostridium thermarum	0
s__Comamonas serinivorans	313138
s__Corynebacterium jeikeium	117652
s__Cupriavidus sp. EM10	0
s__Debaryomyces hansenii	287425
s__Dechloromonas sp. TW-R-39-2	263312
s__Eremothecium gossypii	26906.1
s__Flintibacter sp. KGMB00164	9241.97
s__Fluviibacter phosphoraccumulans	817.043
s__Fusobacterium sp. NSJ-57	103377
s__Granulibacter bethesdensis	27726.2
s__Haemophilus haemolyticus	1
s__Haemophilus influenzae	0
s__Hydrogenophaga sp. YM1	499776
s__Hymenobacter busanensis	0
s__Hyphomicrobium denitrificans	214568
s__Lachnoanaerobaculum umeaense	8369.83
s__Lacibacter sp. S13-6-6	28459.3
s__Limnohabitans sp. 103DPR2	348556
s__Luteolibacter luteus	337.258
s__Methylobacterium oryzae	877.958
s__Methylobacterium radiotolerans	14731.6
s__Methylobacterium sp. WL1	15796.2
s__Microbacterium esteraromaticum	1663.17
s__Microbacterium sp. ABRD_28	38348.1
s__Micrococcus luteus	8304.87
s__Myroides profundi	65072.5
s__Nocardia cyriacigeorgica	95812.2
s__Oleiharenicola sp. KSB-15	124673
s__Pajaroellobacter abortibovis	247.268
s__Paludibaculum fermentans	36.925
s__Peptacetobacter hiranonis	1467.6
s__Planctomyces sp. SH-PL14	1995.32
s__Polynucleobacter sp. MWH-CaK5	26
s__Prevotella oris	1223.59
s__Providencia sneebia	0
s__Pseudomonas lactis	156784
s__Pseudomonas multiresinivorans	0
s__Pseudomonas oryzihabitans	9
s__Pseudomonas sp. TKP	460403
s__Pseudonocardia autotrophica	4970.21
s__Rhodothermus marinus	3933.19
s__Romboutsia ilealis	501.25
s__Rothia dentocariosa	83
s__Rothia kristinae	1
s__Saccharomyces cerevisiae	1304.53
s__Saccharomyces eubayanus	0
s__Saprospira grandis	2.58333
s__Sorangium cellulosum	3289.46
s__Sphaerospermopsis torques-reginae	0
s__Sphaerotilus natans	41078.3
s__Staphylococcus hominis	12606.8
s__Staphylococcus pasteuri	4854.28
s__Steroidobacter denitrificans	29643.2
s__Streptococcus anginosus	10
s__Streptococcus australis	67929.5
s__Streptococcus mutans	0
s__Streptococcus sp. 116-D4	61251.2
s__Streptomyces alboflavus	244.833
s__Streptomyces ferrugineus	44388.2
s__Streptosporangium sp. 'caverna'	0
s__Synechococcus sp. JA-2-3B'a(2-13)	404644
s__Synechococcus sp. PCC 7502	1079.82
s__Veillonella atypica	2
s__Zygosaccharomyces rouxii	0
AADAT	31
c__Oligoflexia	0
f__Prochloraceae	0
f__unclassified-g__Intestinimonas	11123.6
g__Anaerolinea	0
g__Arachnia	0
g__Arcticibacterium	28.2667
g__Intestinimonas	11123.6
g__Prochlorococcus	0
s__Arachnia rubra	0
s__Arcticibacterium luteifluviistationis	28.2667
s__Bacteroides caccae	20294.7
s__Candidatus Erwinia haradaeae	0
s__Clostridium butyricum	3706.52
s__Elizabethkingia sp. JS20170427COW	480020
s__Empedobacter falsenii	0
s__Enterobacter sp. JUb54	0
s__Fusobacterium ulcerans	0
s__Intestinimonas butyriciproducens	11123.6
s__Lelliottia amnigena	30996
s__Leptotrichia sp. oral taxon 218	0
s__Methanobrevibacter smithii	142259
s__Methylobacterium sp. 4-46	0
s__Mycobacterium grossiae	0
s__Propionibacterium australiense	0
s__Sphingobacterium spiritivorum	0
s__Sphingomonas alpina	0
s__Sphingomonas piscis	196.417
s__Sphingomonas sp. NBWT7	0
s__Staphylococcus capitis	0
s__Staphylococcus epidermidis	861424
s__Streptococcus cristatus	0
s__Yersinia canariae	1
AANAT	1096.75
f__Vallitaleaceae	37506
g__Amycolatopsis	0
g__Butyricimonas	0
g__Paraprevotella	58486.1
g__Petrocella	37506
g__Scardovia	190.917
s__Acinetobacter dispersus	0
s__Bacillus pseudomycoides	0
s__Bifidobacterium pullorum	0
s__Burkholderia ambifaria	52.5
s__Comamonas koreensis	96.5
s__Corynebacterium maris	30414.5
s__Corynebacterium matruchotii	16709.4
s__Cupriavidus pauculus	2921.77
s__Leptotrichia shahii	20331.8
s__Microbacterium chengjingii	0
s__Microbacterium oxydans	15887.5
s__Paraprevotella xylaniphila	58486.1
s__Petrocella atlantisensis	37506
s__Pseudomonas sediminis	0
s__Pyricularia pennisetigena	8.25
s__Scardovia inopinata	190.917
s__Sphingomonas melonis	479.667
s__Streptococcus sp. HSISM1	475636
s__Streptomyces prasinus	0
s__Synechococcus sp. CC9902	14542.4
AASS	1470.54
o__Bacteriovoracales	60.7917
f__Coxiellaceae	0
f__Halobacteriovoraceae	60.7917
f__Prevotellaceae	0
f__Prochlorotrichaceae	0
g__Halobacteriovorax	60.7917
g__Halomicronema	0
g__Methylotenera	0
g__Olsenella	0
g__Prevotella	0
g__Tatlockia	0
s__Anaerolinea sp. 'rifampicinis'	0
s__Candidatus Protochlamydia naegleriophila	2
s__Gemmatimonas sp. TET16	103775
s__Halobacteriovorax sp. BALOs_7	60.7917
s__Halomicronema hongdechloris	0
s__Kocuria rosea	0
s__Methylotenera versatilis	0
s__Mycobacterium tuberculosis	33
s__Nostoc sp. CENA543	0
s__Olsenella sp. oral taxon 807	0
s__Prevotella intermedia	20570.8
s__Pseudomonas sp. RD8MR3	632.625
s__Pseudonocardia dioxanivorans	2227.42
s__Sphingobacterium sp. CZ-2	0
s__Stenotrophomonas sp. NA06056	0
s__Swingsia sp. F3b2	6
s__Tatlockia micdadei	0
AATK	4
f__Acidimicrobiaceae	58783.9
g__Acidimicrobium	58783.9
g__Cedecea	0
s__Acidimicrobium ferrooxidans	58783.9
s__Clostridium sp. 'deep sea'	0
s__Comamonas aquatica	16868
s__Comamonas kerstersii	0
s__Corynebacterium choanae	0
s__Corynebacterium frankenforstense	0
s__Corynebacterium incognita	0
s__Gemella sanguinis	76399.1
s__Nocardioides aquaticus	0
s__Roseomonas sp. FDAARGOS_362	0
ABAT	0
p__Microsporidia	0
c__unclassified-f__Unikaryonidae	0
o__Maricaulales	150.658
o__unclassified-f__Unikaryonidae	0
f__Maricaulaceae	150.658
f__Unikaryonidae	0
g__Encephalitozoon	0
g__Fretibacterium	4936.72
g__Roseomonas	0
g__Solibaculum	24854.6
s__Blautia sp. SC05B48	30413.9
s__Cronobacter dublinensis	333203
s__Fretibacterium fastidiosum	4936.72
s__Listeria monocytogenes	13
s__Microbacterium pygmaeum	0
s__Mycobacterium branderi	0
s__Solibaculum mannosilyticum	24854.6
s__Streptococcus thermophilus	2420.27
ABCA10	0
c__Candidatus	0
f__Rhodospirillaceae	0
g__Actinomarinicola	13558.2
g__Singulisphaera	0
s__Actinomarinicola tropica	13558.2
s__Borrelia crocidurae	8112.38
s__Leishmania donovani	82243.9
s__Lysobacter solisilvae (ex Kim et al. 2021)	6628.16
s__Singulisphaera acidiphila	0
s__Streptococcus porcinus	10732.6
ABCA12	0
g__Defluviimonas	462.71
g__Stigmatella	3860.63
s__Agrobacterium rubi	41258.9
s__Butyrivibrio hungatei	0
s__Corynebacterium singulare	0
s__Defluviimonas alba	462.71
s__Stigmatella aurantiaca	3860.63
ABCA13	0
f__Barnesiellaceae	6203.15
f__Odoribacteraceae	0
g__Barnesiella	6203.15
g__Odoribacter	104.117
g__Polystyrenella	0
s__Barnesiella viscericola	6203.15
s__Candidatus Nanosynbacter lyticus	172192
s__Corynebacterium genitalium	0
s__Cutibacterium granulosum	2088.54
s__Kocuria sp. KD4	0
s__Leptotrichia sp. oral taxon 498	6730.66
s__Odoribacter splanchnicus	104.117
s__Plantactinospora sp. KBS50	0
s__Polystyrenella longa	0
s__Prevotella melaninogenica	443.292
s__Pseudomonas chlororaphis	11080.2
s__Pseudomonas lurida	151.25
s__Pseudomonas sp. 02C 26	15
s__Pseudomonas sp. MSPm1	54.75
s__Stenotrophomonas sp. ASS1	1.88794e+06
s__Synechococcus sp. PCC 7336	42553.2
ABCA17P	716.588
c__Ktedonobacteria	477.442
o__Ktedonobacterales	477.442
f__Hyphomicrobiaceae	0
f__Ktedonosporobacteraceae	477.442
g__Actinocatenispora	187
g__Actinomadura	603.133
g__Desulfovibrio	0
g__Gemmatimonas	0
g__Ktedonosporobacter	477.442
s__Actinocatenispora thailandica	187
s__Actinomadura sp. WMMB 499	603.133
s__Amycolatopsis mediterranei	153.833
s__Fusobacterium necrophorum	276668
s__Ktedonosporobacter rubrisoli	477.442
s__Parabacteroides distasonis	24239.2
s__Plasmodium falciparum	40.9167
s__Prevotella ruminicola	9493.43
s__Sphingosinithalassobacter sp. zrk23	0
s__Streptomyces galilaeus	20.45
ABCA2	0
s__Corynebacterium propinquum	932.5
s__Cupriavidus gilardii	45683
s__Dietzia sp. oral taxon 368	16438.3
s__Legionella sp. TUM19329	1
ABCA3	16
s__Acinetobacter venetianus	0
s__Bacillus siamensis	0
s__Nitrospira moscoviensis	0
ABCA4	0
g__Clostridioides	12982.6
g__Ochrobactrum	0
s__Clostridioides difficile	12982.6
s__Delftia sp. Cs1-4	48530.7
s__Microbacterium hydrocarbonoxydans	0
s__Pseudomonas sp. St316	1
s__Streptococcus pyogenes	2
ABCA5	2253.82
f__Nocardiaceae	0
g__Butyrivibrio	0
g__Nocardia	0
s__Butyrivibrio fibrisolvens	1364.2
s__Hymenobacter sp. BRD128	0
ABCA6	0
s__Ochrobactrum sp. MT180101	36369.5
s__Plasmodium chabaudi	150
s__Staphylococcus cohnii	2209.97
ABCA7	34
k__unclassified-p__Nitrospirae	0
p__Nitrospirae	0
g__Bulleidia	18.5
g__Parachlamydia	0
g__Zygotorulaspora	867.2
s__Bulleidia sp. zg-1006	18.5
s__Leishmania braziliensis	1759.77
s__Parachlamydia acanthamoebae	0
s__Streptococcus ruminantium	0
s__Zygotorulaspora mrakii	867.2
ABCA8	0
s__Arachidicoccus sp. B3-10	52918.1
s__Providencia rettgeri	837.558
s__Pseudomonas sp. RtIB026	218980
ABCA9	0
g__Naumovozyma	3344.91
g__Nitrospira	0
s__Methylobacterium nodulans	4710.05
s__Prevotella sp. oral taxon 299	27739.1
s__Sphingosinithalassobacter sp. CS137	0
ABCB1	192.833
f__Rhodocyclaceae	0
g__Morganella	22822
g__Niabella	490.426
g__Parvimonas	9342.03
s__Corynebacterium atypicum	0
s__Morganella morganii	22822
s__Mus musculus mobilized endogenous polytropic provirus	1.08723e+06
s__Niabella soli	490.426
s__Parvimonas micra	9342.03
s__Pseudomonas agarici	2.70767e+06
s__Streptomyces rutgersensis	146
ABCB11	0
s__Bifidobacterium longum	19548.3
s__Methylobacterium sp. C1	10416.2
s__Streptococcus oralis	1.56733e+06
ABCB4	0
g__Thermothelomyces	118.917
s__Megasphaera stantonii	1493.86
s__Pseudomonas entomophila	330813
s__Pseudomonas sp. COR54	151282
s__Streptomyces griseoviridis	206184
s__Thermothelomyces thermophilus	118.917
ABCB5	0
c__Vicinamibacteria	4577.93
o__unclassified-f__Vicinamibacteraceae	4577.93
f__Tenuifilaceae	5295.01
f__Vicinamibacteraceae	4577.93
g__Luteitalea	4577.93
g__Microvirgula	0
g__Tenuifilum	5295.01
s__Acinetobacter johnsonii	7217.3
s__Luteitalea pratensis	4577.93
s__Microvirgula aerodenitrificans	0
s__Pseudomonas yamanorum	30.25
s__Tenuifilum thalassicum	5295.01
ABCB9	0
s__Corynebacterium liangguodongii	0
s__Microbacterium testaceum	0
s__Rhodobacter capsulatus	19682.1
s__Weissella ceti	0
ABCC11	7543.08
g__Atopobium	0
s__Acinetobacter junii	0
s__Atopobium sp. oral taxon 416	0
ABCC12	19058.8
f__Haliscomenobacteraceae	36507.2
g__Andhravirus	17708.7
g__Caulifigura	5.66667
g__Enterocloster	0
g__Glaesserella	38.6667
g__Haliscomenobacter	36507.2
g__Kluyveromyces	261.785
g__Limnoglobus	17030.8
g__Nakaseomyces	0
g__Rhodoferax	0
g__Roseococcus	6969.32
g__Salinibacter	25189.9
g__Scheffersomyces	1.5
g__Solimonas	3640.51
s__[Candida] glabrata	0
s__Bifidobacterium animalis	9
s__Capnocytophaga sputigena	616.125
s__Caulifigura coniformis	5.66667
s__Corynebacterium coyleae	23569.2
s__Enterocloster clostridioformis	25312.5
s__Glaesserella sp. 15-184	38.6667
s__Haliscomenobacter hydrossis	36507.2
s__Kluyveromyces marxianus	261.785
s__Limnoglobus roseus	17030.8
s__Methylobacterium aquaticum	115.167
s__Plasmodium coatneyi	2242.08
s__Pseudomonas citronellolis	10558.6
s__Pseudomonas sp. AN-B15	0
s__Pseudomonas stutzeri	2713.29
s__Pseudomonas syringae	36362.9
s__Rhodoferax sediminis	580521
s__Roseococcus sp. NIBR12	6969.32
s__Salinibacter ruber	25189.9
s__Scheffersomyces stipitis	1.5
s__Solimonas sp. K1W22B-7	3640.51
s__Staphylococcus virus Andhra	452921
ABCC13	0
o__Caulobacterales	8.83333
f__Caulobacteraceae	8.83333
f__Sinobacteraceae	0
g__Anaerocolumna	2
g__Terricaulis	170155
s__Burkholderia stabilis	5.95312e+06
s__Enterobacter kobei	769442
s__Klebsiella pneumoniae	109271
s__Pseudomonas taiwanensis	81486.6
s__Terricaulis silvestris	170155
ABCC2	0
ABCC3	365.5
g__Defluviicoccus	0
s__Defluviicoccus vanus	0
ABCC4	5988.27
o__Holosporales	0
f__Rountreeviridae	0
g__unclassified-s__Mycobacterium phage Saguaro	0
s__Butyricimonas virosa	5980.3
s__Mycobacterium phage Saguaro	0
s__Neisseria sicca	39131.2
ABCC5	811975
g__Mobiluncus	2557.64
s__Bifidobacterium adolescentis	76536
s__Mobiluncus curtisii	2557.64
s__Sphingomonas daechungensis	15830.5
s__Staphylococcus pettenkoferi	0
ABCC6	0
g__Phnomibacter	0.5
s__Phnomibacter ginsenosidimutans	0.5
ABCC6P1	103.5
s__Pseudomonas syringae group genomosp. 3	1
ABCC6P2	0
g__Comamonas	0
ABCC8	0
ABCC9	0
c__Nitrospira	0
o__Nitrospirales	0
f__Methylophilaceae	0
f__Nitrospiraceae	0
g__Lancefieldella	3
s__Lancefieldella parvula	3
s__Plasmodium yoelii	89
s__Sphingomonas sp. Cra20	21013.6
ABCD2	0
s__Corynebacterium sp. 1959	0
s__Streptomyces liangshanensis	469415
ABCG1	23076.5
c__Rubrobacteria	0
o__Rubrobacterales	0
f__Rubrobacteraceae	0
g__Alloprevotella	6.33333
g__Cyanobium	10160.2
g__Rubrobacter	0
s__Alloprevotella sp. E39	6.33333
s__Cyanobium sp. NIES-981	10160.2
s__Hydrogenophaga sp. PAMC20947	0
s__Microbacterium hominis	0
s__Microbacterium sp. No. 7	0
s__Rubrobacter sp. SCSIO 52909	0
ABCG2	0
ABCG4	13456.2
o__Streptosporangiales	0
f__Oxalobacteraceae	0
g__Salinicola	1.83333
s__Salinicola tamaricis	1.83333
s__Streptococcus mitis	84488.5
ABCG5	0
o__Gemmatales	0
f__Gemmataceae	0
f__unclassified-g__Thiohalobacter	240.935
g__Cutibacterium	0
g__Dysosmobacter	32.5
g__Thiohalobacter	240.935
s__Dysosmobacter sp. Marseille-Q4140	32.5
s__Naumovozyma dairenensis	182568
s__Sphingomonas paucimobilis	3373.34
s__Thiohalobacter thiocyanaticus	240.935
ABCG8	0
g__Flavonifractor	0
g__Tannerella	8.01667
s__Acinetobacter sp. TTH0-4	6408.14
s__Bacteroides ovatus	230642
s__Flavonifractor plautii	0
s__Methylibium sp. Pch-M	92701.4
s__Tannerella sp. oral taxon HOT-286	8.01667
ABHD1	1
s__Corynebacterium xerosis	0
ABHD11	13084.9
o__Rhodocyclales	0
ABHD12B	0
s__Corynebacterium simulans	9
s__Pseudomonas plecoglossicida	126453
s__Stenotrophomonas maltophilia	85.75
ABHD14A	0
s__Streptomyces rimosus	0
ABHD14A-ACY1	0
ABHD14B	135.417
s__Corynebacterium kutscheri	0
s__Prevotella jejuni	6
ABHD4	3
s__Clostridium baratii	476.333
ABHD6	65
ABHD8	0
ABI1	0
f__unclassified-g__Inhella	9113.7
g__Inhella	9113.7
s__Inhella inkyongensis	9113.7
s__Staphylococcus saprophyticus	141343
ABI3	8
s__Bifidobacterium subtile	0
ABI3BP	0
ABLIM1	76
s__Bifidobacterium pseudolongum	0
ABLIM2	0
s__Corynebacterium suranareeae	0
ABLIM3	0
ABO	0
s__Pseudomonas sp. RC3H12	42967
s__Staphylococcus warneri	0
ABRA	2
f__Pelagibacteraceae	0
g__Swingsia	0
s__Bacteroides coprosuis	645269
s__Mycobacterium kansasii	0
s__Paenarthrobacter sp. YJN-D	71102.2
s__Streptococcus pseudopneumoniae	110670
s__Streptococcus sp. A12	0
ABT1	3994.42
o__Candidatus	0
f__Candidatus	0
ABTB2	1112.39
ACAA2	2006.77
f__Dermatophilaceae	3876.11
g__Austwickia	3876.11
g__Chondrocystis	19.4167
s__Austwickia chelonae	3876.11
s__Chondrocystis sp. NIES-4102	19.4167
s__Ruminococcus bicirculans	113.75
ACACB	1911.29
f__Fulvivirgaceae	0
s__Methylorubrum populi	84826
ACAD11	206806
k__unclassified-p__Deinococcus	0
p__Deinococcus	0
c__Deinococci	0
s__Frankia sp. QA3	6530.93
s__Pseudomonas sp. DG56-2	0
ACADL	0
g__Dolosigranulum	44729.6
s__Dolosigranulum pigrum	44729.6
s__Pseudomonas monteilii	44674.5
ACADS	0
f__unclassified-g__Gemella	0
g__Gemella	0
ACAN	0
k__unclassified-p__Chlamydiae	0
p__Chlamydiae	0
c__Chlamydiia	0
g__Maricaulis	32185.8
s__Achromobacter xylosoxidans	3421.94
s__Maricaulis maris	32185.8
s__Rothia mucilaginosa	12455.5
ACAP1	0
ACAT2	357.667
s__Gardnerella leopoldii	0
ACBD7	0
s__Bifidobacterium thermophilum	0
ACCS	14839.9
ACCSL	1314.83
o__Hyphomonadales	0
o__Thermoproteales	0
f__Actinopolymorphaceae	15.9167
f__Hyphomonadaceae	0
f__Thermoproteaceae	0
g__Actinopolymorpha	15.9167
g__Hyphomicrobium	0
g__Pyrobaculum	0
s__Actinopolymorpha singaporensis	15.9167
s__Bifidobacterium dentium	132.75
s__Corynebacterium kefirresidentii	59.0833
s__Leishmania major	0
s__Methylobacterium terrae	7638
s__Oscillibacter sp. PEA192	64
s__Pyrobaculum neutrophilum	26412.5
s__Streptococcus gordonii	225983
s__Streptomyces alfalfae	24973.3
s__Streptomyces paludis	159018
s__Streptomyces tsukubensis	154607
ACE	57.6667
ACE2	0
s__Kingella oralis	2
ACER1	24
f__unclassified-g__Methylibium	0
g__Abiotrophia	451.355
g__Actinoplanes	0
g__Methylibium	0
s__Abiotrophia defectiva	451.355
s__Clostridium intestinale	51.25
s__Fusobacterium canifelinum	32276.8
s__Parabacteroides merdae	147.329
ACER2	54.75
s__Corynebacterium ureicelerivorans	7.25
ACHE	1178.83
s__Moraxella catarrhalis	1
ACMSD	0
ACOT1	0
g__Kingella	0
ACOT11	0
ACOT12	0
k__unclassified-p__Armatimonadetes	19.125
p__Armatimonadetes	19.125
f__Carnobacteriaceae	2
s__Citrobacter braakii	3244.22
s__Delftia lacustris	41831.2
ACOT13	105.5
g__Mycobacteroides	0
g__Pseudonocardia	0
s__Nocardioides baekrokdamisoli	1
s__Plasmodium vinckei	0
ACOT4	0
s__Methylobacterium radiodurans	0
ACOT6	35
c__Tepidiformia	1574.45
o__Tepidiformales	1574.45
f__Tepidiformaceae	1574.45
f__Thioalkalibacteraceae	19283.1
f__Trichomonascaceae	13.2917
g__Guyparkeria	19283.1
g__Jonquetella	7694.06
g__Sugiyamaella	13.2917
g__Tepidiforma	1574.45
s__Guyparkeria halophila	19283.1
s__Jonquetella anthropi	7694.06
s__Streptococcus pneumoniae	18996.7
s__Sugiyamaella lignohabitans	13.2917
s__Tepidiforma bonchosmolovskayae	1574.45
ACOT7	401.667
ACOX2	0
ACOXL	0
ACP5	0
ACP6	28004
ACPP	0
ACR	205.01
ACRBP	254.5
s__Gemella haemolysans	22271.9
s__Staphylococcus caprae	0
ACRV1	0
ACSBG1	0
ACSBG2	4492
g__Anaerobutyricum	2656.76
s__Anaerobutyricum hallii	2656.76
s__Staphylococcus sp. 11-B-312	0
ACSF2	676.167
f__Polyangiaceae	0
s__Leptotrichia sp. oral taxon 212	18
ACSL1	15725.7
ACSL5	0
ACSL6	0
ACSM1	0
ACSM2A	0
s__Clostridium saccharobutylicum	0
s__Porphyromonas gingivalis	17179.6
s__Treponema denticola	94501.5
ARHGEF4	0
s__Fusobacterium hwasookii	10844.1
s__Sphingomonas sp. DH-S5	0
ARHGEF40	12704.1
g__Cloacibacterium	19205.1
g__Ogataea	16
g__Rosenblumvirus	0
s__Cloacibacterium caeni	19205.1
s__Ogataea parapolymorpha	16
ARHGEF5	4
ARHGEF6	47
g__Erythrobacter	0
ARHGEF9	475.083
g__Gardnerella	124.8
g__Tenacibaculum	0
ARID3A	0
ARID3B	34452.4
f__Propionibacteriaceae	0
ARID3C	105.617
o__Magnaporthales	0
f__Pyriculariaceae	0
g__Faecalibacterium	453.408
g__Mannheimia	0
g__Pyricularia	0
s__Delftia tsuruhatensis	25578.3
s__Faecalibacterium prausnitzii	453.408
s__Oscillibacter sp. MM50	186.925
ARL10	4274.29
ARL11	10611
s__Pseudomonas poae	12102.3
ARL13A	0
s__Kocuria turfanensis	0
ARL14	0
ARL2-SNX15	158.5
s__Enterococcus faecalis	16762.5
ARL4A	41.25
s__Kocuria varians	0
ARL4C	0
s__Sphingobacterium lactis	0
s__Staphylococcus argenteus	0
ARL4D	0
s__Sphingomonas hengshuiensis	4919.16
ARL5C	18151.3
k__unclassified-p__Gemmatimonadetes	0
p__Gemmatimonadetes	0
c__Gemmatimonadetes	0
o__Gemmatimonadales	0
f__Gemmatimonadaceae	0
f__unclassified-g__Leptothrix	6394.21
g__Aminobacterium	312936
g__Gemmatirosa	1
g__Leptothrix	6394.21
g__Rufibacter	76510.8
g__Veillonella	0
s__[Clostridium] scindens	4
s__Aminobacterium colombiense	312936
s__Bacteroides eggerthii	18441.4
s__Campylobacter ureolyticus	11232.6
s__Corynebacterium macginleyi	342223
s__Fusobacterium sp. oral taxon 203	1307.62
s__Gemmatirosa kalamazoonesis	1
s__Kazachstania naganishii	419.033
s__Leptothrix cholodnii	6394.21
s__Leptotrichia sp. oral taxon 221	44971.4
s__Prevotella dentalis	10461.2
s__Rufibacter tibetensis	76510.8
s__Schaalia meyeri	11638
s__Streptomyces sp. Tu6071	13702.6
ARL6	4
s__Streptomyces sp. CdTB01	2012.08
ARL9	0
o__Frankiales	0
f__Frankiaceae	0
g__Frankia	0
s__Lactococcus lactis	22795.5
ARMC10	39619.8
k__unclassified-p__Acidobacteria	0
p__Acidobacteria	0
g__Cupriavidus	0
ARMC12	1.75
ARMC3	0
ARMC4	0
ARMC6	0
ARMC7	126.917
ARMCX1	1632.82
s__Staphylococcus auricularis	0
ARMCX2	593
ARMCX4	509
s__Lactococcus cremoris	0
s__Microbacterium sp. A18JL241	0
ARMS2	0
c__Fimbriimonadia	21224.1
o__Acidaminococcales	125904
o__Fimbriimonadales	21224.1
f__Acidaminococcaceae	125904
f__Fimbriimonadaceae	21224.1
g__Acidaminococcus	125904
g__Fimbriimonas	21224.1
s__Acidaminococcus intestini	125904
s__Blautia argi	3415.83
s__Campylobacter rectus	25898.9
s__Fimbriimonas ginsengisoli	21224.1
s__Streptococcus lutetiensis	7563.21
ARNT2	1275.92
ARNTL2	16581
s__Enterocloster bolteae	3172.74
ARPC4	0
ARPC4-TTLL3	1
ARPP21	0
g__Lachnoclostridium	0
ARR3	0
ARRB1	492.167
f__Theileriidae	5.66667
g__Theileria	5.66667
s__Theileria equi	5.66667
ARRDC2	1204.08
g__Sphingosinithalassobacter	0
ARRDC4	24153.5
f__Dietziaceae	0
g__Dietzia	0
ARRDC5	0
k__unclassified-p__Candidatus	0
p__Candidatus	0
c__unclassified-g__Candidatus	0
ARSD	4175.93
ARSF	0
ARSG	0
g__Bordetella	0
ARSH	4
s__Corynebacterium sp. NML98-0116	0
ARSI	0
ARSJ	13
g__Alloactinosynnema	36210.1
s__Alloactinosynnema sp. L-07	36210.1
ARSK	0
ART1	24
s__Candida albicans	10.5833
ART3	0
LOC100128398	26
LOC100129138	0
f__Aerococcaceae	0
s__Leptotrichia hongkongensis	417.355
LOC100129175	24031
s__Acinetobacter guillouiae	1
s__Burkholderia mallei	5859.03
s__Enterobacter hormaechei	1.08645e+06
s__Kitasatospora albolonga	152.25
s__Lachnoclostridium phocaeense	30253.2
s__Salmonella enterica	94863.7
LOC100129534	7718.32
LOC100129620	152477
f__Rikenellaceae	0
f__Sandaracinaceae	0
g__Alistipes	0
g__Anaerococcus	0
g__Kazachstania	0
g__Peptoniphilus	50.7917
g__Sandaracinus	0
s__[Ruminococcus] torques	145.25
s__Acinetobacter sp. MYb10	3
s__Corynebacterium efficiens	5402.2
s__Corynebacterium glucuronolyticum	0
s__Delftia acidovorans	953.417
s__Fusobacterium mortiferum	0
s__Moraxella nonliquefaciens	0
s__Nostoc sp. NIES-4103	0
s__Peptoniphilus harei	50.7917
s__Ruminococcus sp. JE7A12	3
LOC100129917	0
o__Isosphaerales	0
f__Isosphaeraceae	0
LOC100129931	1460.75
k__unclassified-p__Cercozoa	0
p__Cercozoa	0
c__Chlorarachniophyceae	0
o__Pelagibacterales	0
o__unclassified-g__Bigelowiella	0
f__Babesiidae	0
f__unclassified-g__Bigelowiella	0
g__Babesia	0
g__Besnoitia	0
g__Bigelowiella	0
s__Aspergillus puulaauensis	18.5
s__Babesia bovis	0
s__Besnoitia besnoiti	0
s__Bigelowiella natans	0
LOC100130331	40362.1
g__Lichenicola	0
s__Lichenicola cladoniae	0
s__Sandaracinus amylolyticus	0
LOC100130357	627.25
g__Methanobrevibacter	0
s__Leptotrichia buccalis	90.5
LOC100130691	102865
g__Cronobacter	0
LOC100130950	67.25
LOC100131496	184.25
LOC100131635	4820.07
c__Eurotiomycetes	0
o__Eurotiales	0
f__Aspergillaceae	0
g__Alcaligenes	0
g__Aspergillus	0
g__Escherichia	0
g__Meiothermus	0
s__Alcaligenes faecalis	52563.2
s__Escherichia coli	67725.6
s__Leptotrichia hofstadii	5918.86
s__Megasphaera elsdenii	16.6667
s__Meiothermus silvanus	1541.86
s__Rothia terrae	1
LOC100132215	432.75
LOC100133920	2404.57
LOC100134368	47871.2
o__Nevskiales	0
f__Erysipelotrichaceae	0
g__Bacteroides	0
g__Ustilago	0
s__Bacteroides uniformis	331.333
s__Ustilago maydis	0
LOC100144595	171002
s__Leptotrichia trevisanii	19927.1
s__Mycobacterium ulcerans	0
LOC100240735	0
k__unclassified-p__Synergistetes	0
p__Synergistetes	0
c__Synergistia	0
o__Synergistales	0
f__Synergistaceae	0
g__Ruminococcus	0
s__Porphyromonas asaccharolytica	1298.57
LOC100268168	6069.42
LOC100286922	0
s__Enterococcus cecorum	685.25
LOC100287015	6429.04
g__Rubripirellula	0
s__Pseudomonas putida	4668.63
s__Rubripirellula lacrimiformis	0
LOC100287036	5.33333
LOC100287042	23556
LOC100287944	0
f__Akkermansiaceae	0
g__Akkermansia	0
s__Akkermansia muciniphila	2230.14
LOC100288123	19815.2
g__Actinomyces	0
LOC100288748	49966.4
o__Thermales	0
f__Thermaceae	0
s__Clostridium pasteurianum	0
LOC100288846	889.633
LOC100289361	2082.07
f__Tannerellaceae	0
g__Parabacteroides	0
g__Sphaerospermopsis	0
s__Staphylococcus lugdunensis	0
LOC100289656	51
f__Peptostreptococcaceae	0
s__Streptococcus constellatus	0
LOC100379224	472.083
f__Rhodanobacteraceae	0
LOC100505715	66221.4
s__Corynebacterium striatum	201660
LOC100505716	0
LOC100505841	24
LOC100506071	0
LOC100506083	9238.17
LOC100506100	10
LOC100506178	254473
f__Ornithinimicrobiaceae	0
s__Mannheimia sp. USDA-ARS-USMARC-1261	200004
LOC100506321	0
g__Maioricimonas	0
s__Maioricimonas rarisocia	0
LOC100506388	0
LOC100506688	2277.29
LOC100506804	98442.7
LOC100507053	113713
s__Candidatus Profftella armatura	0
s__Fusobacterium periodonticum	0
s__Sodalis sp. dw_23	0
LOC100507156	99
LOC100507334	211487
LOC100507373	3461.75
LOC100507377	0
s__Pseudomonas tolaasii	24
LOC100507387	652.392
c__Verrucomicrobiae	0
o__Verrucomicrobiales	0
g__Phocaeicola	627.408
g__Pochonia	2699.56
s__Moraxella osloensis	595.683
s__Phocaeicola vulgatus	627.408
s__Pochonia chlamydosporia	2699.56
LOC100507557	57793.4
s__Clostridium drakei	0
s__Mycobacterium sp. DL592	0
LOC100631378	0
LOC148709	1
LOC149373	7169.85
c__Spartobacteria	0
f__Treponemataceae	0
g__Megasphaera	0
g__Treponema	0
s__Candidatus Xiphinematobacter sp. Idaho Grape	0
s__Cryptococcus gattii VGI	43
s__Fusobacterium nucleatum	8131.09
s__Fusobacterium pseudoperiodonticum	221.458
s__Lactobacillus johnsonii	21.6667
s__Veillonella parvula	57.4167
s__Vibrio anguillarum	38.5
LOC153684	46606.1
LOC154761	22132.9
LOC155060	1289.93
LOC158434	426.333
s__Lactococcus raffinolactis	51402.5
LOC200772	15004.7
s__Streptococcus sp. KS 6	320.017
LOC257396	7846.11
LOC283177	3725.06
LOC283299	21406.7
s__Corynebacterium kroppenstedtii	676.363
s__Serratia grimesii	1166.54
LOC283335	5033.88
LOC283683	0
LOC283710	0
LOC283731	3417.6
LOC283856	2297.51
g__Mediterraneibacter	0
LOC284344	0
LOC284379	0
LOC284395	30992.9
f__Porphyromonadaceae	0
g__Paeniclostridium	0
g__Porphyromonas	0
g__Salmonella	0
g__Sporisorium	0
s__Paeniclostridium sordellii	0
s__Porphyromonas cangingivalis	22363.2
s__Sporisorium graminicola	0
LOC284865	5895.56
g__Chryseolinea	0
s__Chryseolinea soli	0
LOC284933	8197.66
s__Clostridium perfringens	179.25
LOC286059	12264.2
LOC339803	374.167
LOC339874	3250.21
LOC344967	501.5
s__Clostridium sp. CT4	0
LOC349160	75383.1
g__Ethanoligenens	0
s__Ethanoligenens harbinense	0
LOC374443	384.6
LOC375196	17.125
LOC388242	47
LOC389641	21
LOC392196	0
LOC401127	2
LOC401463	68494.5
k__unclassified-p__Chloroflexi	0
p__Chloroflexi	0
LOC440040	0
LOC440173	29024.7
c__unclassified-o__Chroococcales	0
o__Chroococcales	0
g__Oscillibacter	0
s__Clostridium sp. JN-9	0
LOC440910	4
LOC441204	11062.4
LOC441242	10
LOC441601	1572.79
g__Moraxella	0
LOC441666	0
LOC442028	18057.3
ART4	7
ART5	1019.29
ARTN	37
ARVCF	565
ARX	0
AS3MT	0
ASAH2	23.1667
ASAH2B	0
ASAP3	3968.49
ASB10	137590
f__Chroococcaceae	0
s__[Ruminococcus] gnavus	0
s__Gardnerella vaginalis	6187.32
ASB11	9606.98
g__Pontibacter	0
ASB12	97
ASB13	4422.38
ASB14	21
ASB15	222.583
ASB16	26.6
ASB17	610.583
ASB18	471.533
ASB2	0
ASB3	1849.08
o__Piroplasmida	0
ASB4	0
ASB5	0
ASB9	0
ASCL1	0
ASCL2	0
ASCL3	0
s__Kocuria rhizophila	1598.91
ASF1B	0
ASGR1	0
ASGR2	0
ASIP	0
ASMT	0
ASPA	0
ASPDH	0
ASPG	0
ASPH	322.75
ASPHD1	0
ASPHD2	1499.12
ASPM	0
ASPN	0
ASPRV1	0
ASRGL1	2
ASS1	2148.08
ASTL	0
ASTN1	0
ASTN2	644.292
ASXL3	0
ASZ1	2617.43
ATAD3C	208.875
ATAD5	142191
ATCAY	0
ATF3	106
ATF5	1912.16
ATF7IP2	1889.58
LOC442497	59383
LOC541473	5
LOC554206	0
LOC574538	54454.7
LOC613038	0
LOC641367	3200.17
LOC642361	3574.99
LOC643201	60920.1
s__Stenotrophomonas sp. 364	0
LOC643802	0
LOC644656	1695.1
LOC644669	32313.4
c__Tissierellia	0
o__Tissierellales	0
f__Peptoniphilaceae	0
LOC645513	1031.17
LOC646938	37.6667
LOC648987	2011.72
LOC653160	857.292
LOC653653	7013.01
LOC729603	136.083
LOC730101	301.167
LOC730668	252797
f__Halothiobacillaceae	0
g__Halothiobacillus	0
s__Candidatus Nitrosoglobus terrae	0
s__Halothiobacillus sp. LS2	0
LOC93622	6828.85
LOH12CR2	0
LONRF2	0
LONRF3	0
LOR	507.667
s__Leptotrichia wadei	1165.07
LOX	0
LOXHD1	0
LOXL1	3
LOXL2	1748.75
LOXL3	102745
LOXL4	0
LPA	0
LPAL2	0
LPAR1	0
LPAR2	0
LPAR3	0
LPAR4	208.25
LPAR5	15.25
LPAR6	780.292
LPCAT1	3289.44
LPCAT2	1160
LPIN3	2
LPL	0
LPO	0
LPP-AS2	19877.6
LPXN	9440.46
LRAT	0
LRCH2	0
LRFN1	0
LRFN2	29
LRFN3	2155
LRFN4	45542.2
LRFN5	0
LRG1	1
LRGUK	0
LRIG1	585.167
LRIG3	9914.28
o__Desulfovibrionales	0
f__Desulfovibrionaceae	0
LRIT1	190793
g__Thermothielavioides	0
s__Thermothielavioides terrestris	0
LRIT3	5771.64
LRMP	27.25
LRP12	0
LRP1B	0
LRP2	0
LRP2BP	1524.25
s__Corynebacterium epidermidicanis	0
LRP3	26.5
LRP4	0
LRP5	420.5
s__Kocuria flava	0
LRP5L	221.5
LRP8	419.625
LRR1	831.5
LRRC1	1453.75
LRRC10B	79
LRRC14B	0
LRRC15	0
LRRC17	0
LRRC18	0
LRRC19	39
LRRC2	235.892
LRRC20	0
LRRC24	285.917
LRRC25	387.917
s__Erysipelothrix inopinata	0
LRRC26	0
LRRC29	0
LRRC3	1136.67
LRRC30	5310.85
s__Clostridium gasigenes	0
LRRC31	0
LRRC32	24
LRRC34	412.5
LRRC36	0
LRRC38	0
LRRC39	13118
LRRC3B	0
LRRC3C	3899.43
LRRC4	0
LRRC43	0
LRRC46	0
LRRC49	482.167
LRRC4B	0
LRRC4C	0
LRRC52	0
LRRC55	2331.17
LRRC56	5912.62
LRRC6	0
LRRC61	0
LRRC66	0
LRRC69	766
LRRC7	0
LRRC70	240.667
LRRC71	0
[truncated: 11,131 more rows]
