# Supplementary material for: Exogenous Sequences in Tumors and Immune Cells (Exotic): A Tool for Estimating the Microbe Abundances in Tumor RNA-seq Data
Source: Cancer Res Commun. 2023 Nov 21;3(11):2375–85. doi: 10.1158/2767-9764.CRC-22-0435 (PMC10662017; doi:10.1158/2767-9764.CRC-22-0435)
Supplement: Supplementary Table S7 — Gene set enrichment analysis of the MSigDB Hallmark pathways using genes significantly associated with microbes in the TCGA and ORIEN datasets. [file crc-22-0435-s10.xlsx]

## Sheet: TableS7_pathway-enrichment
Supplemental Table S7. Gene set enrichment analysis of the MSigDB Hallmark pathways using genes significantly associated with microbes in the TCGA and ORIEN datasets.
pathway	pval	padj	log2err	ES	NES	size	leadingEdge	microbe
HALLMARK_ADIPOGENESIS	0.409163	0.656168	0.0772747	0.246494	1.03008	33	RAB34,SLC1A5,MGLL,PEMT,DHRS7B	s__Pseudomonas sp. SDM007
HALLMARK_ALLOGRAFT_REJECTION	0.00740918	0.0463074	0.407018	0.356611	1.67658	51	THY1,IL27RA,IL4R,CD80,SOCS1,NOS2,TNF,INHBA,SIT1,HLA-DMA,NLRP3,ICOSLG,NME1,CD40,CAPG,IL12B,DYRK3,NCR1,MMP9,IRF7,CDKN2A,TGFB1	s__Pseudomonas sp. SDM007
HALLMARK_ANDROGEN_RESPONSE	0.316785	0.546181	0.116234	-0.361696	-1.12845	11	FKBP5,SGK1,INPP4B	s__Pseudomonas sp. SDM007
HALLMARK_ANGIOGENESIS	0.0084128	0.0467378	0.38073	0.71647	1.73668	6	PDGFA,S100A4,STC1,NRP1	s__Pseudomonas sp. SDM007
HALLMARK_APICAL_JUNCTION	0.00230332	0.0230332	0.431708	0.391505	1.82465	49	MAPK13,ITGA3,JAM3,THY1,CERCAM,COL16A1,FSCN1,CLDN5,ADRA1B,ICAM2,MYL9,TGFBI,RAC2,PCDH1,TNFRSF11B,CLDN7,ACTN3,CDH3,CNN2,NRTN,KCNH2,LAMB3,MMP9,CLDN14,CRB3,TSPAN4,SLC30A3,MADCAM1,SDC3,SGCE	s__Pseudomonas sp. SDM007
HALLMARK_APICAL_SURFACE	0.604305	0.753143	0.0602484	0.284671	0.898126	13	EPHB4,THY1,PLAUR,NTNG1,PCSK9,SRPX	s__Pseudomonas sp. SDM007
HALLMARK_APOPTOSIS	0.308917	0.546181	0.0931455	0.275139	1.12101	30	CASP6,IER3,BGN,GADD45B,TNF,ANXA1,TNFRSF12A,TSPO,GADD45A,ISG20,GNA15,BMP2,BCL2L10,BMF,BID	s__Pseudomonas sp. SDM007
HALLMARK_BILE_ACID_METABOLISM	0.391935	0.653226	0.0806388	0.28941	1.07568	22	HSD3B7,PAOX,PEX11G,SLC22A18,GNMT,CH25H	s__Pseudomonas sp. SDM007
HALLMARK_CHOLESTEROL_HOMEOSTASIS	0.0526316	0.156923	0.252961	0.423748	1.46469	17	CD9,FBXO6,PLAUR,TNFRSF12A,SEMA3B,CXCL16,TM7SF2,ANTXR2,TRIB3,CBS,FASN	s__Pseudomonas sp. SDM007
HALLMARK_COAGULATION	0.056872	0.157978	0.237794	0.340602	1.45577	36	CAPN5,PROS1,CD9,CRIP2,ANXA1,F12,MMP11,SH2B2,CFD,DUSP14,TFPI2,PRSS23,SPARC,MMP9,C1R,CPB2,SERPINE1,C8G,COMP,C1S,APOA1,CTSE	s__Pseudomonas sp. SDM007
HALLMARK_COMPLEMENT	0.513428	0.692521	0.0658312	0.229464	0.958915	33	COL4A2,PRSS36,DUSP5,CD55,PLAUR,TFPI2,CDA,CASP5,IRF7,C1R,HSPA1A,SERPINE1,PCSK9,S100A12	s__Pseudomonas sp. SDM007
HALLMARK_DNA_REPAIR	0.265271	0.544376	0.107972	0.442936	1.18881	8	BRF2,TP53,PDE6G,NME1,CDA	s__Pseudomonas sp. SDM007
HALLMARK_E2F_TARGETS	0.293963	0.544376	0.128789	-0.25134	-1.12472	29	CENPE,MKI67,BRCA2,EZH2,CHEK2,DIAPH3,BUB1B,SPAG5,LBR,DEPDC1,PLK4,ORC6	s__Pseudomonas sp. SDM007
HALLMARK_EPITHELIAL_MESENCHYMAL_TRANSITION	8.15617e-06	0.000135936	0.593325	0.436751	2.22972	74	COL4A2,PMP22,EFEMP2,THY1,ITGA5,PMEPA1,ECM1,BASP1,BGN,LOXL1,GADD45B,COL16A1,GPC1,FSTL3,PCOLCE,MYL9,TGFBI,VEGFC,INHBA,PDLIM4,TAGLN,TNFRSF11B,PLAUR,TNFRSF12A,PTX3,MYLK,CTHRC1,FMOD,IGFBP4,GEM,CAPG,TPM2,TFPI2,NNMT,SPARC,GADD45A,COL6A2,TGFB1,LGALS1,SERPINE1,COL5A1,CRLF1,EMP3,SDC4,SGCG,SLIT2	s__Pseudomonas sp. SDM007
HALLMARK_ESTROGEN_RESPONSE_EARLY	0.227618	0.517313	0.10882	0.246991	1.17698	54	SH3BP5,TSKU,ZNF185,SLC2A1,RAB31,ALDH3B1,TMPRSS3,CLDN7,P2RY2,SEMA3B,SLC37A1,RHOD,PTGES,IGFBP4,SLC9A3R1,KCNK15,PRSS23,SLC24A3,STC2	s__Pseudomonas sp. SDM007
HALLMARK_ESTROGEN_RESPONSE_LATE	0.021024	0.0876	0.352488	0.35902	1.60608	42	ZFP36,MAPK13,CD9,NAB2,RNASEH2A,RAB31,ALDH3B1,TMPRSS3,SEMA3B,DUSP2,PTGES,IGFBP4,SLC9A3R1,TFPI2,PRSS23,ISG20,SLC24A3,SLC2A8,PERP,CKB	s__Pseudomonas sp. SDM007
HALLMARK_FATTY_ACID_METABOLISM	0.526316	0.692521	0.0665892	0.259664	0.944418	20	MGLL,AOC3,CEL,IL4I1,G0S2,PCBD1,LTC4S,INMT,LGALS1	s__Pseudomonas sp. SDM007
HALLMARK_G2M_CHECKPOINT	4.11773e-06	0.000102943	0.610527	-0.545691	-2.51866	34	SLC12A2,FBXO5,CENPE,MKI67,DBF4,BRCA2,CDC7,EZH2,PRC1,MEIS2,CENPF,SMC2,CCNF,LBR,BUB1,POLQ,PLK4,KIF23,KIF15,ORC6,PTTG3P	s__Pseudomonas sp. SDM007
HALLMARK_GLYCOLYSIS	0.0268895	0.102874	0.352488	0.334795	1.53686	47	GALK1,CASP6,CAPN5,IER3,SLC37A4,NOL3,GPC1,STC1,SPAG4,PC,TGFBI,EFNA3,DDIT4,PFKFB1,GLRX	s__Pseudomonas sp. SDM007
HALLMARK_HEDGEHOG_SIGNALING	0.290155	0.544376	0.101714	0.393211	1.15692	11	THY1,RTN1,NRP1	s__Pseudomonas sp. SDM007
HALLMARK_HEME_METABOLISM	0.691667	0.823413	0.0793435	-0.174453	-0.823656	37	TAL1,KAT2B,RNF19A,TRIM10,EPB42,SLC30A10,TYR,GCLC,MBOAT2	s__Pseudomonas sp. SDM007
HALLMARK_HYPOXIA	4.43095e-05	0.000553868	0.557332	0.437991	2.10604	57	GALK1,ZFP36,CASP6,IER3,EFNA1,SLC37A4,DUSP1,BGN,SELENBP1,GPC1,S100A4,STC1,SLC2A1,PGF,TGFBI,EFNA3,DDIT4,TMEM45A,GLRX,CDKN1C,TGFB3,PLAUR,ISG20,STC2,AMPD3,PLIN2,LDHC,SERPINE1,HOXB9,ADM,COL5A1,SDC3,INHA,SDC4,GAA,MT1E,B3GALT6,SRPX,HAS1	s__Pseudomonas sp. SDM007
HALLMARK_IL2_STAT5_SIGNALING	0.0533537	0.156923	0.24134	0.302769	1.45275	56	SLC1A5,ECM1,RGS16,IL4R,CDCP1,TNFRSF8,GADD45B,PTGER2,CCNE1,NRP1,SOCS1,BATF3,TNFRSF4,PDCD2L,IL3RA,CDKN1C,TNFRSF18,COL6A1,CAPG,ANXA4,SYNGR2,TNFRSF1B,TNFSF11	s__Pseudomonas sp. SDM007
HALLMARK_IL6_JAK_STAT3_SIGNALING	0.0391046	0.130349	0.321776	0.397541	1.59279	28	ACVRL1,PDGFC,CD9,IL4R,SOCS3,SOCS1,TNF,IL3RA,TNFRSF12A,CRLF2,TNFRSF1B,IL9R,TGFB1,OSMR	s__Pseudomonas sp. SDM007
HALLMARK_INFLAMMATORY_RESPONSE	0.0157781	0.0717184	0.352488	0.307434	1.53721	68	SCARF1,ITGA5,RGS16,IL4R,CD55,PTGIR,PTGER2,LTA,INHBA,PLAUR,C5AR1,FFAR2,P2RY2,OSM,NLRP3,TNFSF9,ICOSLG,NPFFR2,HBEGF,CD40,BDKRB1,IL12B,IRF7,TNFRSF1B,PROK2,GNA15,SERPINE1,CCL17,ADM,OSMR,CD82,TNFAIP6,EMP3	s__Pseudomonas sp. SDM007
HALLMARK_INTERFERON_ALPHA_RESPONSE	0.617577	0.753143	0.0770737	-0.289123	-0.870225	10	SAMD9,SAMD9L	s__Pseudomonas sp. SDM007
HALLMARK_INTERFERON_GAMMA_RESPONSE	0.755495	0.858516	0.0741759	-0.173027	-0.798614	34	AUTS2,SAMD9L,GCH1,ARL4A,XAF1,PLA2G4A,P2RY14,STAT4,KLRK1	s__Pseudomonas sp. SDM007
HALLMARK_KRAS_SIGNALING_DN	0.712098	0.828021	0.0489954	0.176671	0.849506	57	MAGIX,KCND1,PDE6B,SLC12A3,CD80,CAMK1D,COPZ2,HNF1A,KCNE2,NPHS1,DLK2,HTR1B,FGF22,IL12B,SLC30A3,HSD11B2,CCR8,SLC25A23,SNCB,TNNI3,OXT,SLC6A3,TCL1A,SYNPO,LGALS7,SMPX,TCF7L1	s__Pseudomonas sp. SDM007
HALLMARK_KRAS_SIGNALING_UP	0.47032	0.671885	0.0683111	0.204725	1.00067	61	YRDC,RGS16,MALL,NRP1,GLRX,GNG11,INHBA,FLT4,MMP11,KCNN4,PLAUR,MYCN,SEMA3B,NGF,IL33,G0S2,HBEGF,MMP9,RBP4,TNFRSF1B,PSMB8,PLVAP,TMEM176A	s__Pseudomonas sp. SDM007
HALLMARK_MITOTIC_SPINDLE	0.0684713	0.180188	0.216543	0.348721	1.42081	30	CLIP2,ARAP3,SHROOM1,KIF3C,CDC42EP1,CDC42EP2,MID1IP1,FSCN1	s__Pseudomonas sp. SDM007
HALLMARK_MTORC1_SIGNALING	0.293548	0.544376	0.0968878	0.280867	1.11722	27	SLC1A5,SLC37A4,CD9,SRD5A1,STC1,SLC2A1,DDIT4,GLRX,NUPR1,TM7SF2,SLC9A3R1	s__Pseudomonas sp. SDM007
HALLMARK_MYC_TARGETS_V1	0.959574	0.971576	0.0503964	-0.251074	-0.588115	5	PABPC1	s__Pseudomonas sp. SDM007
HALLMARK_MYC_TARGETS_V2	0.254973	0.544376	0.112843	0.49625	1.20288	6	MAP3K6,PPAN,DUSP2	s__Pseudomonas sp. SDM007
HALLMARK_MYOGENESIS	0.00340006	0.0283338	0.431708	0.369836	1.76237	54	PDLIM7,COL4A2,BDKRB2,CHRNB1,GADD45B,PC,EFS,CRYAB,TAGLN,MYL4,ACTN3,SOD3,MYLK,CFD,HBEGF,TPM2,HSPB2,KCNH2,SPARC,SYNGR2,STC2,COL6A2,CKB,TGFB1,LDB3,GJA5,GAA,SGCG,PTP4A3,TNNT1,ANKRD2,TEAD4,IGFBP3,TSC2,GPX3	s__Pseudomonas sp. SDM007
HALLMARK_NOTCH_SIGNALING	0.85078	0.922562	0.0580984	-0.275658	-0.681446	6	ST3GAL6,WNT5A,DLL1,WNT2,HES1,ARRB1	s__Pseudomonas sp. SDM007
HALLMARK_OXIDATIVE_PHOSPHORYLATION	0.163743	0.389864	0.151149	0.76557	1.2453	2	TCIRG1,NDUFA7	s__Pseudomonas sp. SDM007
HALLMARK_P53_PATHWAY	0.00550676	0.039334	0.407018	0.401884	1.75237	38	IER3,PDGFA,BLCAP,RGS16,TM4SF1,PROCR,TRAF4,S100A4,SOCS1,DDIT4,TP53,VDR,CEBPA,NUPR1,TNFSF9,CTSF,HBEGF,GADD45A,PHLDA3,PERP,CDKN2A,TGFB1,CD82,BMP2,TRIB3,ADA	s__Pseudomonas sp. SDM007
HALLMARK_PANCREAS_BETA_CELLS	0.971576	0.971576	0.0588438	-0.165281	-0.563648	14	AKT3,PKLR,GCG,PAX6,SST,PAK3,SLC2A2,PCSK1,PAX4,NEUROG3,NKX2-2,LMO2,HNF1A,VDR	s__Pseudomonas sp. SDM007
HALLMARK_PEROXISOME	0.838875	0.922562	0.0653834	-0.196935	-0.713049	16	ABCC5,PABPC1,ACSL1	s__Pseudomonas sp. SDM007
HALLMARK_PI3K_AKT_MTOR_SIGNALING	0.0123746	0.0618729	0.38073	-0.473814	-1.76502	17	PIK3R3,THEM4,ITPR2,FGF6,MAPK8,MAP2K6,MAPK10,TIAM1	s__Pseudomonas sp. SDM007
HALLMARK_PROTEIN_SECRETION	0.497835	0.691438	0.0835991	-0.455579	-0.969963	4	TOM1L1,CAV2,ATP6V1B1,PAM	s__Pseudomonas sp. SDM007
HALLMARK_REACTIVE_OXYGEN_SPECIES_PATHWAY	0.567696	0.727815	0.0815265	-0.29918	-0.900495	10	IPCEF1,SCAF4,MBP,GCLC	s__Pseudomonas sp. SDM007
HALLMARK_SPERMATOGENESIS	0.867209	0.922562	0.0665892	-0.151504	-0.711129	36	SLC12A2,DBF4,EZH2,SYCP1,ARL4A,GFI1	s__Pseudomonas sp. SDM007
HALLMARK_TGF_BETA_SIGNALING	0.465232	0.671885	0.0730744	0.319537	1.00813	13	ID3,PMEPA1,CDKN1C,RAB31,TGFB1,SERPINE1,BCAR3,BMP2	s__Pseudomonas sp. SDM007
HALLMARK_TNFA_SIGNALING_VIA_NFKB	3.92878e-07	1.96439e-05	0.674963	0.496374	2.38677	57	IER2,ZFP36,IER3,YRDC,EFNA1,DUSP5,PMEPA1,SLC2A6,DUSP1,NR4A1,NFKBIE,SOCS3,GADD45B,CD80,PER1,TNF,ZC3H12A,FJX1,RELB,INHBA,PHLDA2,PLAUR,PTX3,TNFSF9,DUSP2,ICOSLG,G0S2,HBEGF,GEM,IL12B,GADD45A,LAMB3	s__Pseudomonas sp. SDM007
HALLMARK_UNFOLDED_PROTEIN_RESPONSE	0.922819	0.96127	0.041321	0.194456	0.601284	12	EIF4EBP1,DDIT4,STC2,CHAC1,EXOSC4	s__Pseudomonas sp. SDM007
HALLMARK_UV_RESPONSE_DN	0.462036	0.671885	0.0721798	0.25088	1.00517	28	MGLL,PMP22,RBPMS,DUSP1,SLC22A18,NRP1	s__Pseudomonas sp. SDM007
HALLMARK_UV_RESPONSE_UP	0.419948	0.656168	0.104733	-0.228271	-1.02149	29	CEBPG,BCL2L11,EIF5,GCH1,APOM,NTRK3,RASGRP1	s__Pseudomonas sp. SDM007
HALLMARK_WNT_BETA_CATENIN_SIGNALING	0.137871	0.344677	0.156312	0.502328	1.34821	8	FRAT1,HDAC11,TP53,WNT1,WNT6	s__Pseudomonas sp. SDM007
HALLMARK_XENOBIOTIC_METABOLISM	0.0288048	0.102874	0.352488	0.346485	1.57785	45	DDAH2,SLC1A5,CASP6,PROS1,SPINT2,ATOH8,PEMT,SLC12A4,SLC22A1,PC,GNMT,HES6,PTGES,IGFBP4,CDA,RBP4,SERTAD1,GSTT2,SERPINE1,SHMT2	s__Pseudomonas sp. SDM007
HALLMARK_ADIPOGENESIS	0.224101	0.406703	0.132846	-0.631702	-1.23034	3	PIM3	s__Alistipes finegoldii
HALLMARK_ALLOGRAFT_REJECTION	0.00410243	0.0251274	0.407018	-0.46689	-1.93266	23	BRCA1,CD80,LIF,IL6,DYRK3,MMP9,GPR65,IL12A,PRKCG,CD7	s__Alistipes finegoldii
HALLMARK_ANDROGEN_RESPONSE	0.906977	0.972222	0.0526973	-0.333532	-0.649608	3	INSIG1	s__Alistipes finegoldii
HALLMARK_ANGIOGENESIS	0.342495	0.541363	0.103958	-0.565097	-1.10062	3	FSTL1	s__Alistipes finegoldii
HALLMARK_APICAL_JUNCTION	0.669927	0.881908	0.0743625	-0.228222	-0.838687	17	INSIG1,RHOF,MMP9,CDH11,CDH6,MYH9,ITGA2	s__Alistipes finegoldii
HALLMARK_APICAL_SURFACE	0.00756768	0.0370816	0.407018	-0.669899	-1.88584	8	BRCA1,ATP8B1	s__Alistipes finegoldii
HALLMARK_APOPTOSIS	0.010522	0.0429648	0.38073	-0.494896	-1.71213	14	BRCA1,IRF1,PLAT,IL6,CDKN1A	s__Alistipes finegoldii
HALLMARK_BILE_ACID_METABOLISM	0.683929	0.881908	0.0579755	0.319981	0.831172	7	AKR1D1,HSD3B1	s__Alistipes finegoldii
HALLMARK_CHOLESTEROL_HOMEOSTASIS	0.317125	0.51797	0.10882	-0.585914	-1.14116	3	STARD4	s__Alistipes finegoldii
HALLMARK_COAGULATION	0.0349461	0.122311	0.321776	-0.410051	-1.56227	19	GNG12,MAFF,PLAT,CAPN5,MMP3,CTSK,MMP9,MMP10,MMP1,ITGA2	s__Alistipes finegoldii
HALLMARK_COMPLEMENT	0.00570125	0.0310402	0.407018	-0.468549	-1.83306	20	IRF1,MAFF,PLAT,CXCL1,IL6,ERAP2,PLA2G7	s__Alistipes finegoldii
HALLMARK_DNA_REPAIR	0.217131	0.406703	0.130777	-0.72524	-1.2317	2	PDE4B	s__Alistipes finegoldii
HALLMARK_E2F_TARGETS	0.0122148	0.0460402	0.38073	-0.747253	-1.74063	5	BRCA1,TFRC,DIAPH3	s__Alistipes finegoldii
HALLMARK_EPITHELIAL_MESENCHYMAL_TRANSITION	0.0675676	0.183934	0.287857	-0.30248	-1.45531	38	AREG,LOXL2,CXCL1,COL12A1,MMP3,FSTL1,IL6,SGCB,CDH11,CDH6,GAS1,BASP1,MMP1,ITGA2,NTM,DPYSL3,GJA1,ADAM12,SPARC,SPOCK1,TFPI2,LRRC15,COL8A2,THBS2,COL6A3,COL11A1,SGCD,COL5A2	s__Alistipes finegoldii
HALLMARK_ESTROGEN_RESPONSE_EARLY	0.222494	0.406703	0.144631	-0.325715	-1.19696	17	AREG,SLC1A4,TFAP2C,RAB31,MSMB,SH3BP5,NCOR2,ZNF185	s__Alistipes finegoldii
HALLMARK_ESTROGEN_RESPONSE_LATE	0.14878	0.331375	0.179782	-0.3586	-1.29464	16	AREG,SLC1A4,TFAP2C,RAB31,ASS1,ST6GALNAC2	s__Alistipes finegoldii
HALLMARK_FATTY_ACID_METABOLISM	0.721724	0.882	0.0557104	0.281853	0.788265	9	S100A10,CA6,GAD2,MGLL,CD1D	s__Alistipes finegoldii
HALLMARK_G2M_CHECKPOINT	0.137421	0.320648	0.173748	-0.688107	-1.3402	3	SLC7A1,MEIS1,POLQ	s__Alistipes finegoldii
HALLMARK_GLYCOLYSIS	0.273839	0.462693	0.128789	-0.311626	-1.14519	17	CAPN5,HK2,RRAGD,DSC2,GLRX,GAPDHS,MET,LDHC,DDIT4	s__Alistipes finegoldii
HALLMARK_HEDGEHOG_SIGNALING	0.920605	0.972222	0.046882	0.318966	0.611896	3	CDK6,AMOT	s__Alistipes finegoldii
HALLMARK_HEME_METABOLISM	0.0541247	0.165757	0.321776	-0.469356	-1.57006	13	TFRC,ANK1,RHAG,AGPAT4,TRIM10,SLC7A11,GCLM	s__Alistipes finegoldii
HALLMARK_HYPOXIA	0.248718	0.435256	0.1396	-0.27311	-1.15711	25	MAFF,HK2,RRAGD,IL6,CDKN1A,GLRX,BCAN,GAPDHS,MYH9,LDHC,SLC2A5,DDIT4	s__Alistipes finegoldii
HALLMARK_IL2_STAT5_SIGNALING	0.00110666	0.00903776	0.45506	-0.524847	-2.05331	20	MAFF,MXD1,HK2,ST3GAL4,RRAGD,LIF,CSF2,GPR65,SMPDL3A,SPRY4	s__Alistipes finegoldii
HALLMARK_IL6_JAK_STAT3_SIGNALING	0.00165025	0.0115517	0.45506	-0.62144	-2.0788	13	IRF1,IL15RA,CXCL3,CXCL1,IL6,CSF2,CXCL11	s__Alistipes finegoldii
HALLMARK_INFLAMMATORY_RESPONSE	4.32728e-06	0.000106018	0.610527	-0.55504	-2.58361	33	IRF1,IL15RA,MXD1,BST2,PDE4B,OSM,LIF,IL6,SELE,CDKN1A,CXCL11,PROK2,CCL20,SLC7A1,RGS16,MET,LYN,LAMP3,CLEC5A,MEFV,IL18R1,ABI1,LPAR1	s__Alistipes finegoldii
HALLMARK_INTERFERON_ALPHA_RESPONSE	0.000133547	0.00163596	0.518848	-0.634774	-2.24763	15	IRF1,BST2,IFIH1,TRIM5,NCOA7,PROCR,CXCL11,SAMD9L,TRIM14,IFIT3,LAMP3,EPSTI1	s__Alistipes finegoldii
HALLMARK_INTERFERON_GAMMA_RESPONSE	3.58108e-05	0.00058491	0.557332	-0.592166	-2.45123	23	IRF1,IL15RA,BST2,IFIH1,PDE4B,IL6,ST3GAL5,SECTM1,CDKN1A,CXCL11,SAMD9L,TRIM14,IFIT3,IL18BP,EPSTI1,ITGB7	s__Alistipes finegoldii
HALLMARK_KRAS_SIGNALING_DN	0.645	0.877917	0.0574877	0.231388	0.864181	23	INSL5,TCF7L1,IGFBP2,LGALS7,NGB,EFHD1,CLDN8,VPREB1	s__Alistipes finegoldii
HALLMARK_KRAS_SIGNALING_UP	0.526448	0.781696	0.0888945	-0.229274	-0.96187	24	PLAT,LIF,EPB41L3,MMP9,CSF2,GLRX,CCL20,MMP10,RGS16,ITGA2	s__Alistipes finegoldii
HALLMARK_MITOTIC_SPINDLE	0.573059	0.82588	0.078921	-0.317821	-0.8947	8	TUBA4A,RHOF,MYH9,MID1,ABI1	s__Alistipes finegoldii
HALLMARK_MTORC1_SIGNALING	0.000523534	0.00513063	0.477271	-0.586244	-2.07579	15	TFRC,STARD4,SLC1A4,HK2,TUBA4A,INSIG1,DAPP1,CDKN1A,GLRX,SLC7A11	s__Alistipes finegoldii
HALLMARK_MYC_TARGETS_V2	0.0876494	0.222727	0.213928	-0.826562	-1.40378	2	HK2,MAP3K6	s__Alistipes finegoldii
HALLMARK_MYOGENESIS	0.599496	0.839295	0.0817516	-0.211886	-0.888923	24	MAPK12,CDKN1A,MYF6,MYH9,CASQ1,GJA5,MYL2,ADAM12,SPARC,TNNT3,ITGB4,MYBPH,COL6A3,SGCD,COL15A1,CSRP3,APLNR,COL6A2,TNNC2,COX6A2,FST,DTNA,PDE4DIP	s__Alistipes finegoldii
HALLMARK_NOTCH_SIGNALING	0.7749	0.883026	0.0572461	-0.446041	-0.75753	2	WNT2	s__Alistipes finegoldii
HALLMARK_OXIDATIVE_PHOSPHORYLATION	0.86	0.957727	0.0525899	0.446938	0.73002	2	TCIRG1,ATP1B1	s__Alistipes finegoldii
HALLMARK_P53_PATHWAY	0.714634	0.882	0.0709609	-0.224216	-0.809482	16	MXD1,LIF,CDKN1A,PROCR,SLC7A11,RGS16,DDIT4,EPHA2	s__Alistipes finegoldii
HALLMARK_PANCREAS_BETA_CELLS	0.0476979	0.155813	0.321776	0.722643	1.54124	4	IAPP,GCK,PKLR	s__Alistipes finegoldii
HALLMARK_PEROXISOME	0.756	0.882	0.0585938	0.506044	0.826563	2	ABCB4,SEMA3C	s__Alistipes finegoldii
HALLMARK_PI3K_AKT_MTOR_SIGNALING	0.223982	0.406703	0.138022	-0.461365	-1.22708	7	PRKAA2,DAPP1,MAPK8,CDKN1A	s__Alistipes finegoldii
HALLMARK_PROTEIN_SECRETION	0.752988	0.882	0.0585938	-0.459673	-0.780681	2	TOM1L1,TSPAN8	s__Alistipes finegoldii
HALLMARK_REACTIVE_OXYGEN_SPECIES_PATHWAY	0.0909091	0.222727	0.197822	0.571792	1.41446	6	FES,GCLC	s__Alistipes finegoldii
HALLMARK_SPERMATOGENESIS	0.507589	0.777245	0.0696133	0.282498	0.964815	17	ADAM2,ZNRF4,TEKT2,PACRG,ADAD1,THEG,AKAP4	s__Alistipes finegoldii
HALLMARK_TGF_BETA_SIGNALING	0.952381	0.972222	0.053677	-0.22664	-0.570675	6	RAB31,XIAP,NCOR2	s__Alistipes finegoldii
HALLMARK_TNFA_SIGNALING_VIA_NFKB	1.32391e-08	6.48718e-07	0.74774	-0.67461	-2.95329	27	IRF1,AREG,MAFF,IL15RA,ZC3H12A,MXD1,CXCL3,IFIH1,PDE4B,CXCL1,CD80,LIF,IL6,NR4A2,CSF2,CDKN1A,CXCL11,CCL20,BCL2A1	s__Alistipes finegoldii
HALLMARK_UNFOLDED_PROTEIN_RESPONSE	0.201195	0.406703	0.13649	-0.737417	-1.25239	2	SLC1A4,DDIT4	s__Alistipes finegoldii
HALLMARK_UV_RESPONSE_DN	0.936731	0.972222	0.0427591	0.191255	0.584348	12	LTBP1,GCNT1	s__Alistipes finegoldii
HALLMARK_UV_RESPONSE_UP	0.0665576	0.183934	0.287805	-0.533147	-1.57202	9	TFRC,IRF1,TUBA4A,IL6,NPTX2	s__Alistipes finegoldii
HALLMARK_WNT_BETA_CATENIN_SIGNALING	0.97463	0.97463	0.049391	-0.282767	-0.550735	3	NCOR2,HDAC11,TCF7	s__Alistipes finegoldii
HALLMARK_XENOBIOTIC_METABOLISM	0.00873818	0.0389246	0.38073	0.539217	1.74915	15	MAN1A1,GCLC,GSTA3,NDRG2,TMEM176B,AKR1C2,AKR1C3	s__Alistipes finegoldii
HALLMARK_ADIPOGENESIS	0.661191	0.795669	0.0662842	0.353422	0.840924	5	SCARB1,SLC5A6	s__Bifidobacterium bifidum
HALLMARK_ALLOGRAFT_REJECTION	0.0494297	0.229037	0.282013	-0.466943	-1.60016	13	APBB1,TLR2,CD86,FAS,GCNT1,LYN,ICOSLG,IL1B,LY86	s__Bifidobacterium bifidum
HALLMARK_ANDROGEN_RESPONSE	0.479769	0.701581	0.0793435	-0.43458	-0.973327	4	SGK1	s__Bifidobacterium bifidum
HALLMARK_ANGIOGENESIS	0.677165	0.795669	0.063079	-0.318519	-0.828901	6	PGLYRP1,OLR1,MSX1,CXCL6,SERPINA5,TNFRSF21	s__Bifidobacterium bifidum
HALLMARK_APICAL_JUNCTION	0.45229	0.68573	0.0819779	-0.278228	-1.00841	15	THBS3,PARD6G,CD86,CLDN11,CADM3,ACTA1,ADAM23	s__Bifidobacterium bifidum
HALLMARK_APICAL_SURFACE	0.925101	0.966334	0.0497903	0.231852	0.599163	6	EPHB4,TMEM8B,ATP6V0A4,RHCG,LYN,SLC22A12	s__Bifidobacterium bifidum
HALLMARK_APOPTOSIS	0.594542	0.776207	0.0689567	-0.250311	-0.869521	14	CDKN1A,FEZ1	s__Bifidobacterium bifidum
HALLMARK_BILE_ACID_METABOLISM	0.197849	0.509814	0.143759	0.411707	1.28443	10	ABCA3,SLC22A18,DHCR24,TFCP2L1	s__Bifidobacterium bifidum
HALLMARK_CHOLESTEROL_HOMEOSTASIS	0.0823583	0.276489	0.287805	-0.769835	-1.57049	3	FADS2,GSTM2	s__Bifidobacterium bifidum
HALLMARK_COAGULATION	0.506823	0.701581	0.0770737	-0.272418	-0.946315	14	CPQ,CFH,CFI,SH2B2,SERPINB2,OLR1,CTSH,MMP3,APOA1	s__Bifidobacterium bifidum
HALLMARK_COMPLEMENT	0.284895	0.592885	0.10925	-0.28787	-1.15003	21	SH2B3,PIM1,CPQ,CFH	s__Bifidobacterium bifidum
HALLMARK_DNA_REPAIR	0.823529	0.900137	0.053677	-0.350258	-0.714539	3	PDE4B,NME3	s__Bifidobacterium bifidum
HALLMARK_E2F_TARGETS	0.343621	0.661873	0.10208	-0.648579	-1.10661	2	CDKN1A	s__Bifidobacterium bifidum
HALLMARK_EPITHELIAL_MESENCHYMAL_TRANSITION	0.0196184	0.17525	0.352488	-0.554484	-1.79434	11	BASP1,CAP2,FGF2,FAS,IGFBP2,MEST,SCG2,SGCG,MSX1,MMP3	s__Bifidobacterium bifidum
HALLMARK_ESTROGEN_RESPONSE_EARLY	0.2397	0.536472	0.119348	-0.29269	-1.19611	22	SLC7A5,MYBL1,TUBB2B,DLC1	s__Bifidobacterium bifidum
HALLMARK_ESTROGEN_RESPONSE_LATE	0.41954	0.68573	0.0862866	-0.305357	-1.01684	12	SGK1,SLC7A5,PRKAR2B,MEST,TPD52L1	s__Bifidobacterium bifidum
HALLMARK_FATTY_ACID_METABOLISM	0.507527	0.701581	0.0822055	0.300695	0.938094	10	PCBD1,DHCR24,MAOA,BPHL	s__Bifidobacterium bifidum
HALLMARK_G2M_CHECKPOINT	0.0677618	0.2654	0.248911	0.645144	1.53504	5	SLC12A2,CCNF,SLC38A1,KIF4A	s__Bifidobacterium bifidum
HALLMARK_GLYCOLYSIS	0.991489	0.991489	0.0488971	0.122837	0.470169	17	GLCE,B3GNT3,FBP2,GLRX,POLR3K,SOX9,SPAG4	s__Bifidobacterium bifidum
HALLMARK_HEDGEHOG_SIGNALING	0.157282	0.462015	0.154191	-0.550102	-1.34239	5	RTN1,VLDLR,SCG2,CDK5R1	s__Bifidobacterium bifidum
HALLMARK_HEME_METABOLISM	0.440613	0.68573	0.0835991	-0.298162	-0.992875	12	EPOR,SPTA1,CA1,PC,NFE2,TSPAN5,ADIPOR1,TRIM58,GCLC	s__Bifidobacterium bifidum
HALLMARK_HYPOXIA	0.102421	0.320919	0.190023	-0.4577	-1.45278	10	PIM1,CDKN1A,LXN,SLC2A5,GPC3,VLDLR	s__Bifidobacterium bifidum
HALLMARK_IL2_STAT5_SIGNALING	0.0471698	0.229037	0.287857	-0.501444	-1.6227	11	PIM1,MAP3K8,TLR7,CD86,PLAGL1,PTH1R	s__Bifidobacterium bifidum
HALLMARK_IL6_JAK_STAT3_SIGNALING	0.0257703	0.17525	0.352488	-0.567124	-1.8001	10	PIM1,MAP3K8,TLR2,FAS,CD36	s__Bifidobacterium bifidum
HALLMARK_INFLAMMATORY_RESPONSE	0.0143037	0.17525	0.38073	-0.462745	-1.84864	21	CDKN1A,SLC31A2,TLR2,FPR1,APLNR,PDE4B,OSM,GPC3,BEST1,PROK2,LYN,ICOSLG,P2RX7,OLR1,IL1B	s__Bifidobacterium bifidum
HALLMARK_INTERFERON_ALPHA_RESPONSE	0.748971	0.838134	0.0603786	-0.481536	-0.821597	2	CASP1,IRF7	s__Bifidobacterium bifidum
HALLMARK_INTERFERON_GAMMA_RESPONSE	0.0261011	0.17525	0.352488	-0.486811	-1.69106	14	PIM1,CDKN1A,CFH,FPR1,CD86,PDE4B,FAS	s__Bifidobacterium bifidum
HALLMARK_KRAS_SIGNALING_DN	0.656192	0.795669	0.0615707	-0.199232	-0.847926	25	SNN,SGK1,TGM1,IDUA,CYP39A1,IGFBP2	s__Bifidobacterium bifidum
HALLMARK_KRAS_SIGNALING_UP	0.0189865	0.17525	0.352488	-0.498043	-1.8051	15	EPB41L3,MAFB,MMD,ETV5,F13A1,CFH	s__Bifidobacterium bifidum
HALLMARK_MITOTIC_SPINDLE	0.216942	0.509814	0.133555	0.573416	1.2572	4	TUBA4A,KIF4A,ARAP3	s__Bifidobacterium bifidum
HALLMARK_MTORC1_SIGNALING	0.380368	0.662122	0.0956031	0.292524	1.05123	14	CCNF,TUBA4A,POLR3G,DHCR24	s__Bifidobacterium bifidum
HALLMARK_MYOGENESIS	0.35206	0.661873	0.0949752	-0.26812	-1.0957	22	CDKN1A,CRYAB,FGF2,APLNR,CD36,TPD52L1,DMPK,ACTA1,PKIA,SGCG,PC,CTF1,PPFIA4,ACTN2	s__Bifidobacterium bifidum
HALLMARK_NOTCH_SIGNALING	0.00291247	0.0684431	0.431708	0.855261	1.87514	4	LFNG,FZD5,DTX4	s__Bifidobacterium bifidum
HALLMARK_P53_PATHWAY	0.0331174	0.194565	0.321776	-0.479457	-1.66552	14	CDKN1A,RHBDF2,ABCC5,FAS,TPD52L1,UPP1,TCHH,FDXR,VDR,NUPR1,CDK5R1	s__Bifidobacterium bifidum
HALLMARK_PANCREAS_BETA_CELLS	0.529865	0.711533	0.0741759	-0.414738	-0.928885	4	MAFB	s__Bifidobacterium bifidum
HALLMARK_PEROXISOME	0.439271	0.68573	0.086795	0.388179	1.00315	6	STS,DHCR24,ABCB4,FABP6,ALDH1A1	s__Bifidobacterium bifidum
HALLMARK_PI3K_AKT_MTOR_SIGNALING	0.0803922	0.276489	0.222056	-0.711976	-1.45246	3	CDKN1A,MAPK10	s__Bifidobacterium bifidum
HALLMARK_PROTEIN_SECRETION	0.290135	0.592885	0.10882	0.682397	1.16269	2	ICA1	s__Bifidobacterium bifidum
HALLMARK_REACTIVE_OXYGEN_SPECIES_PATHWAY	0.970588	0.991489	0.0461379	-0.267957	-0.546641	3	SCAF4	s__Bifidobacterium bifidum
HALLMARK_SPERMATOGENESIS	0.925214	0.966334	0.0522693	0.158455	0.588423	16	SLC12A2,ZNRF4,YBX2,MAP7,MTNR1A,TCP11,TNNI3	s__Bifidobacterium bifidum
HALLMARK_TGF_BETA_SIGNALING	0.371308	0.662122	0.0988903	-0.793358	-1.07546	1	ID3	s__Bifidobacterium bifidum
HALLMARK_TNFA_SIGNALING_VIA_NFKB	0.00104103	0.0489285	0.45506	-0.602738	-2.18455	15	SNN,SGK1,CDKN1A,MAP3K8,TLR2,CEBPD,PDE4B,ICOSLG,SERPINB2,ZC3H12A,OLR1,IL1B	s__Bifidobacterium bifidum
HALLMARK_UNFOLDED_PROTEIN_RESPONSE	0.0536044	0.229037	0.321776	-0.98524	-1.33557	1	SLC7A5	s__Bifidobacterium bifidum
HALLMARK_UV_RESPONSE_DN	0.182495	0.504546	0.138805	-0.405957	-1.28854	10	DLC1,CAP2,EFEMP1,PRKAR2B,GCNT1,VLDLR,DBP	s__Bifidobacterium bifidum
HALLMARK_UV_RESPONSE_UP	0.666667	0.795669	0.0681513	0.265161	0.827236	10	TUBA4A,E2F5,MAOA	s__Bifidobacterium bifidum
HALLMARK_WNT_BETA_CATENIN_SIGNALING	0.698312	0.800504	0.0649408	-0.630996	-0.855363	1	LEF1	s__Bifidobacterium bifidum
HALLMARK_XENOBIOTIC_METABOLISM	0.208812	0.509814	0.130777	-0.383044	-1.27553	12	ENPEP,MAN1A1,FAS,CD36,UPP1,LCAT	s__Bifidobacterium bifidum
HALLMARK_ADIPOGENESIS	0.108163	0.108163	0.193813	-0.945652	-1.28107	1	ADIPOQ	s__Escherichia coli
HALLMARK_ALLOGRAFT_REJECTION	0.0286512	0.0573023	0.352488	0.98913	1.3639	1	IL9	s__Escherichia coli
HALLMARK_ADIPOGENESIS	0.0453425	0.200167	0.321776	0.547521	1.54608	6	SLC5A6,CDKN2C,ALDH2,SORBS1	s__Fusobacterium ulcerans
HALLMARK_ALLOGRAFT_REJECTION	0.125145	0.375435	0.131458	-0.277958	-1.35239	42	LCP2,NLRP3,LYN,HCLS1,CCL5,GPR65,PTPRC,IL18RAP,KLRD1,PRKCB,CCL4,GBP2,HLA-DMA,FASLG,NCR1,CD74,ITGAL,IL2RA,STAT4,HLA-DRA,ITK,HLA-DQA1,IGSF6,MAP4K1,CD96,GCNT1,TLR2,CCL13,CCR5,FCGR2B,CD86,ELANE,CD3E,CD8A,CD80,CD2	s__Fusobacterium ulcerans
HALLMARK_ANDROGEN_RESPONSE	0.0403458	0.200167	0.271289	-0.533806	-1.5823	9	MAK,ELL2,FKBP5,INSIG1,TNFAIP8,STEAP4	s__Fusobacterium ulcerans
HALLMARK_ANGIOGENESIS	0.622951	0.766709	0.0840746	0.367079	0.870504	4	TNFRSF21,LUM,PGLYRP1,CXCL6	s__Fusobacterium ulcerans
HALLMARK_APICAL_JUNCTION	0.840467	0.896498	0.0870516	0.153498	0.747291	19	SRC,AMIGO1,ITGA10	s__Fusobacterium ulcerans
HALLMARK_APICAL_SURFACE	0.410385	0.661939	0.0802023	-0.530369	-1.04551	3	LYN,GATA3	s__Fusobacterium ulcerans
HALLMARK_APOPTOSIS	0.427012	0.661939	0.067676	-0.296782	-1.04649	15	DPYD,SATB1,FASLG,BTG2,CD69,BIRC3,ENO2,DCN	s__Fusobacterium ulcerans
HALLMARK_BILE_ACID_METABOLISM	0.48	0.661939	0.106323	0.334792	0.945382	6	LCK,DIO2,SULT1B1,SLC23A2,CYP7B1,CH25H	s__Fusobacterium ulcerans
HALLMARK_CHOLESTEROL_HOMEOSTASIS	0.814465	0.888508	0.044064	-0.344224	-0.755833	4	ERRFI1,ANTXR2,CXCL16	s__Fusobacterium ulcerans
HALLMARK_COAGULATION	0.256447	0.535194	0.0978773	-0.368133	-1.18574	12	FYN,CPQ	s__Fusobacterium ulcerans
HALLMARK_COMPLEMENT	0.240506	0.535194	0.0943564	-0.28341	-1.21417	28	FYN,CPQ,LCP2,LYN,CCL5,CPM,PIK3R5,ZEB1,GP1BA,PIK3CG,PLEK,DOCK10	s__Fusobacterium ulcerans
HALLMARK_DNA_REPAIR	0.289782	0.579564	0.0999277	-0.579482	-1.14233	3	HCLS1,PDE4B	s__Fusobacterium ulcerans
HALLMARK_E2F_TARGETS	6.4819e-07	3.11131e-05	0.659444	0.951166	2.47776	5	SHMT1,PLK4,CDKN2C,MCM2,RFC3	s__Fusobacterium ulcerans
HALLMARK_EPITHELIAL_MESENCHYMAL_TRANSITION	0.227907	0.535194	0.202072	0.227474	1.1933	23	MMP1,FAS,ANPEP,DST,VCAM1,FMOD,LAMA1,ABI3BP,LRRC15,LUM,LAMA2,CTHRC1,PRRX1,CXCL1,ECM1,COL16A1,DCN,COL12A1,CXCL6,ENO2,BASP1	s__Fusobacterium ulcerans
HALLMARK_ESTROGEN_RESPONSE_EARLY	0.459971	0.661939	0.0672065	-0.352338	-1.0005	8	FOS,FKBP5,SEC14L2,MYOF	s__Fusobacterium ulcerans
HALLMARK_ESTROGEN_RESPONSE_LATE	0.597315	0.766709	0.0982123	0.235455	0.886583	11	CD9,PLK4	s__Fusobacterium ulcerans
HALLMARK_FATTY_ACID_METABOLISM	0.65847	0.780488	0.0810802	0.355426	0.842869	4	GAPDHS,AADAT,S100A10	s__Fusobacterium ulcerans
HALLMARK_G2M_CHECKPOINT	0.00226695	0.0362713	0.431708	0.832737	1.97478	4	PLK4,CDKN2C,MCM2,PTTG3P	s__Fusobacterium ulcerans
HALLMARK_GLYCOLYSIS	0.198864	0.502392	0.113313	-0.397117	-1.25965	11	TPST1,CITED2,GLRX	s__Fusobacterium ulcerans
HALLMARK_HEME_METABOLISM	0.00443704	0.0532444	0.407018	-0.560544	-1.88576	13	ELL2,EPOR,SLC25A37,NR3C1,KAT2B,RHD,BTG2,TRIM58,UCP2,RHCE,CROCCP2	s__Fusobacterium ulcerans
HALLMARK_HYPOXIA	0.0122549	0.117647	0.38073	-0.425863	-1.71377	22	ZFP36,AMPD3,CITED2,LALBA,ERRFI1,GLRX,FOS,NR3C1	s__Fusobacterium ulcerans
HALLMARK_IL2_STAT5_SIGNALING	0.0303297	0.200167	0.352488	-0.363978	-1.6152	31	MXD1,PHLDA1,NFKBIZ,MAP3K8,PRKCH,TNFRSF8,GPR65,RHOH,IL18R1,IL10RA,SELL	s__Fusobacterium ulcerans
HALLMARK_IL6_JAK_STAT3_SIGNALING	0.616343	0.766709	0.0510114	-0.260072	-0.874925	13	MAP3K8,PIK3R5,CSF3R,IL18R1	s__Fusobacterium ulcerans
HALLMARK_INFLAMMATORY_RESPONSE	0.0458716	0.200167	0.224966	-0.303349	-1.51346	47	MXD1,LCP2,NLRP3,LYN,GABBR1,CCL5,PDE4B,PIK3R5,IL18RAP,CSF3R,HBEGF,PTPRE,IL18R1,IL10RA,GP1BA,SELL,PROK2	s__Fusobacterium ulcerans
HALLMARK_INTERFERON_ALPHA_RESPONSE	0.496454	0.661939	0.062249	-0.315397	-0.965658	10	GBP2,SELL,EPSTI1,CD74,IFIT2	s__Fusobacterium ulcerans
HALLMARK_INTERFERON_GAMMA_RESPONSE	0.311355	0.597802	0.0780892	-0.247501	-1.13284	35	LCP2,EIF4E3,CCL5,PDE4B,IL10RA,P2RY14,NLRC5,EPSTI1,HLA-DMA,CD74,IFIT2,CD69,FPR1,STAT4,CFH,HLA-DRB1,CFB,HLA-DQA1,IFI44	s__Fusobacterium ulcerans
HALLMARK_KRAS_SIGNALING_DN	0.734247	0.839139	0.0425023	-0.224096	-0.800026	16	PROP1,PTGFR,GP1BA,STAG3,BTG2	s__Fusobacterium ulcerans
HALLMARK_KRAS_SIGNALING_UP	0.0412903	0.200167	0.252961	-0.358137	-1.50343	26	LCP1,IKZF1,GLRX,PRKG2,CLEC4A,SATB1,EPB41L3,HBEGF,LAPTM5,IL10RA,DOCK2	s__Fusobacterium ulcerans
HALLMARK_MITOTIC_SPINDLE	0.911111	0.950725	0.0720033	0.20672	0.663702	8	NEDD9,DST,TIAM1,CCDC88A,RHOF,CDC42EP1,ARHGAP4,DOCK2	s__Fusobacterium ulcerans
HALLMARK_MTORC1_SIGNALING	0.161184	0.455108	0.202072	0.315523	1.27433	12	CD9,MCM2,SDF2L1,FGL2	s__Fusobacterium ulcerans
HALLMARK_MYC_TARGETS_V1	0.0921844	0.29499	0.208955	0.952762	1.27125	1	MCM2	s__Fusobacterium ulcerans
HALLMARK_MYC_TARGETS_V2	0.0864198	0.29499	0.24134	0.695737	1.43781	3	PLK4,EXOSC5	s__Fusobacterium ulcerans
HALLMARK_MYOGENESIS	0.968254	0.988855	0.0689567	0.18828	0.604496	8	SORBS1,MYBPC3	s__Fusobacterium ulcerans
HALLMARK_NOTCH_SIGNALING	0.0566893	0.226757	0.287857	0.863273	1.46099	2	FZD5,PRKCA	s__Fusobacterium ulcerans
HALLMARK_P53_PATHWAY	0.0272798	0.200167	0.352488	-0.464602	-1.63824	15	MXD1,MDM2,FOS,DGKA,HBEGF,PTPRE,RHBDF2	s__Fusobacterium ulcerans
HALLMARK_PANCREAS_BETA_CELLS	0.80402	0.888508	0.0475434	-0.390665	-0.770118	3	VDR,MAFB	s__Fusobacterium ulcerans
HALLMARK_PEROXISOME	0.992063	0.992063	0.045679	-0.502907	-0.66496	1	SLC23A2	s__Fusobacterium ulcerans
HALLMARK_PI3K_AKT_MTOR_SIGNALING	0.495495	0.661939	0.0650878	-0.365644	-0.968493	7	SLA,PRKCB,FASLG	s__Fusobacterium ulcerans
HALLMARK_PROTEIN_SECRETION	0.478958	0.661939	0.0815265	0.764535	1.0201	1	DST	s__Fusobacterium ulcerans
HALLMARK_REACTIVE_OXYGEN_SPECIES_PATHWAY	0.18239	0.486373	0.126254	-0.573373	-1.25899	4	IPCEF1,GLRX,MPO	s__Fusobacterium ulcerans
HALLMARK_SPERMATOGENESIS	0.414414	0.661939	0.0739901	-0.393334	-1.04184	7	DDX4,TLE4,SLC2A5,TULP2,GFI1,SPATA6	s__Fusobacterium ulcerans
HALLMARK_TGF_BETA_SIGNALING	0.39229	0.661939	0.0999277	0.632595	1.0706	2	ID1,HIPK2	s__Fusobacterium ulcerans
HALLMARK_TNFA_SIGNALING_VIA_NFKB	0.00108083	0.0259398	0.45506	-0.415042	-1.96582	39	BCL6,MXD1,ZFP36,PHLDA1,MAP3K8,DNAJB4,CCL5,PDE4B,EGR1,FOS,HBEGF,PTPRE,CCL4,PER1,PTX3,BTG2,TNFAIP8,PLEK,TNFRSF9,IFIT2,ZC3H12A,CD69,BIRC3,MAFF,CXCL6	s__Fusobacterium ulcerans
HALLMARK_UNFOLDED_PROTEIN_RESPONSE	0.462585	0.661939	0.0902635	0.595768	1.00827	2	EXOSC5,FKBP14	s__Fusobacterium ulcerans
HALLMARK_UV_RESPONSE_DN	0.0671141	0.247806	0.199915	-0.382406	-1.45073	19	FYN,CITED2,RND3,PTGFR,PIK3CD,NR3C1,EFEMP1,INSIG1	s__Fusobacterium ulcerans
HALLMARK_UV_RESPONSE_UP	0.451064	0.661939	0.0668966	-0.328217	-1.00491	10	LYN,RAB27A,FOS	s__Fusobacterium ulcerans
HALLMARK_WNT_BETA_CATENIN_SIGNALING	0.246032	0.535194	0.121543	-0.880087	-1.16368	1	WNT1	s__Fusobacterium ulcerans
HALLMARK_XENOBIOTIC_METABOLISM	0.666667	0.780488	0.0919686	0.235384	0.836808	10	ALDH2,ABHD6,FAS	s__Fusobacterium ulcerans
